# Supplementary material for: Digital gene expression profiling analysis of duodenum transcriptomes in SD rats administered ferrous sulfate or ferrous glycine chelate by gavage
Source: Sci Rep. 2016 Nov 30;6:37923. doi: 10.1038/srep37923 (PMC5128800; doi:10.1038/srep37923)
Supplement: Supplementary Table S1 [file srep37923-s1.xls]

## Sheet: FeSO4 VS Fe-Gly gene.rpkm
Gene	FeSO4	Fe-Gly	log2(Fold_change)	p-value	q-value	Description
A1cf	26.4464	27.1694	0.0389114	0.625008	0.83473	APOBEC1 complementation factor
A3galt2	13.3395	13.0146	-0.03557	0.751513	0.901198	alpha 1,3-galactosyltransferase 2
A4galt	21.8065	23.9524	0.13541	0.256958	0.525365	alpha 1,4-galactosyltransferase
Aaas	8.33502	7.9816	-0.0625077	0.588085	0.811396	achalasia, adrenocortical insufficiency, alacrimia
Aacs	25.8151	18.591	-0.473606	3.28939e-11	7.34993e-10	acetoacetyl-CoA synthetase
Aadac	33.4617	34.8145	0.0571804	0.697482	0.878297	arylacetamide deacetylase
Aadat	0.390092	0.275937	-0.499474	0.431728	0.703468	aminoadipate aminotransferase
Aagab	22.0971	19.5396	-0.177451	0.126015	0.333553	alpha- and gamma-adaptin binding protein
Aak1	5.64448	5.45866	-0.048293	0.558605	0.790992	AP2 associated kinase 1
Aamdc	31.1026	35.0485	0.172319	0.156844	0.384861	adipogenesis associated, Mth938 domain containing
Aamp	69.2594	63.5835	-0.123358	0.00304671	0.0183517	angio-associated, migratory cell protein
Aar2	12.9348	12.3321	-0.0688432	0.490614	0.74438	AAR2 splicing factor homolog (S. cerevisiae)
Aard	0.400052	0.465898	0.219824	0.818373	0.930861	alanine and arginine rich domain containing protein
Aars	42.3083	33.7233	-0.327195	8.94796e-11	1.91287e-09	alanyl-tRNA synthetase
Aars2	12.0988	11.8749	-0.0269486	0.790463	0.917419	alanyl-tRNA synthetase 2, mitochondrial
Aarsd1	10.0645	9.27375	-0.118049	0.208129	0.463761	alanyl-tRNA synthetase domain containing 1
Aasdhppt	22.9262	21.8361	-0.0702821	0.493947	0.747101	aminoadipate-semialdehyde dehydrogenase-phosphopantetheinyl transferase
Aass	0.835327	0.877293	0.0707166	0.867847	0.949349	aminoadipate-semialdehyde synthase
Aatf	13.8825	11.2356	-0.305191	0.00960442	0.0469907	apoptosis antagonizing transcription factor
Aatk	1.57788	1.7553	0.153727	0.423089	0.696189	apoptosis-associated tyrosine kinase
Abat	18.6459	25.3173	0.441263	7.76268e-06	8.66507e-05	4-aminobutyrate aminotransferase
Abca1	2.6711	3.91945	0.553219	1.09705e-05	0.000119448	ATP-binding cassette, subfamily A (ABC1), member 1
Abca17	1.35302	1.54141	0.188061	0.380854	0.657299	ATP-binding cassette, subfamily A (ABC1), member 17
Abca2	6.53257	7.61291	0.220799	0.00689119	0.0361481	ATP-binding cassette, subfamily A (ABC1), member 2
Abca4	0.0308918	0.0702975	1.18625	0.359477	0.635979	ATP-binding cassette, subfamily A (ABC1), member 4
Abca5	0.239801	0.440385	0.876929	0.0416373	0.149419	ATP-binding cassette, subfamily A (ABC1), member 5
Abca7	5.18954	5.35514	0.0453195	0.681992	0.869962	ATP-binding cassette, subfamily A (ABC1), member 7
Abcb10	28.3552	26.08	-0.12067	0.0465798	0.163737	ATP-binding cassette, subfamily B (MDR/TAP), member 10
Abcb11	0.268501	0.585428	1.12456	0.00675426	0.0355505	ATP-binding cassette, subfamily B (MDR/TAP), member 11
Abcb1a	15.4578	21.1949	0.455385	1.08136e-13	3.06695e-12	ATP-binding cassette, sub-family B (MDR/TAP), member 1A
Abcb1b	0.493352	0.995831	1.01328	0.0059288	0.0319855	ATP-binding cassette, subfamily B (MDR/TAP), member 1B
Abcb4	0.274725	0.769599	1.48612	0.00079146	0.00573206	ATP-binding cassette, subfamily B (MDR/TAP), member 4
Abcb6	20.1098	23.7755	0.241575	0.00137889	0.00930464	ATP-binding cassette, subfamily B (MDR/TAP), member 6
Abcb7	11.203	11.0934	-0.0141749	0.870991	0.951269	ATP-binding cassette, subfamily B (MDR/TAP), member 7
Abcb8	31.0379	30.3405	-0.0327892	0.595564	0.817151	ATP-binding cassette, subfamily B (MDR/TAP), member 8
Abcb9	20.7152	21.793	0.0731749	0.295678	0.572291	ATP-binding cassette, subfamily B (MDR/TAP), member 9
Abcc1	7.63896	8.16302	0.0957268	0.324173	0.602833	ATP-binding cassette, subfamily C (CFTR/MRP), member 1
Abcc10	9.12091	9.37469	0.0395937	0.644817	0.845454	ATP-binding cassette, subfamily C (CFTR/MRP), member 10
Abcc2	10.1365	21.7376	1.10063	0	0	ATP-binding cassette, subfamily C (CFTR/MRP), member 2
Abcc3	23.8236	27.1816	0.190241	0.000117617	0.00103574	ATP-binding cassette, subfamily C (CFTR/MRP), member 3
Abcc4	1.90703	1.99317	0.0637373	0.7339	0.896011	ATP-binding cassette, subfamily C (CFTR/MRP), member 4
Abcc5	6.03163	7.15592	0.246589	0.00891928	0.0443994	ATP-binding cassette, subfamily C (CFTR/MRP), member 5
Abcc6	16.2484	24.3512	0.583693	0	0	ATP-binding cassette, subfamily C (CFTR/MRP), member 6
Abcc8	0.363501	0.363286	-0.000854887	0.926401	0.980896	ATP-binding cassette, subfamily C (CFTR/MRP), member 8
Abcc9	4.19715	4.67019	0.15407	0.135369	0.347914	ATP-binding cassette, subfamily C (CFTR/MRP), member 9
Abcd1	46.1098	44.8307	-0.0405864	0.15931	0.38898	ATP-binding cassette, subfamily D (ALD), member 1
Abcd2	0.256443	0.340504	0.409034	0.30823	0.584609	ATP-binding cassette, subfamily D (ALD), member 2
Abcd3	52.6147	67.7368	0.364472	0	0	ATP-binding cassette, subfamily D (ALD), member 3
Abcd4	6.25715	7.08688	0.179644	0.307837	0.584035	ATP-binding cassette, subfamily D (ALD), member 4
Abce1	22.4035	18.562	-0.271367	0.000101775	0.000910591	ATP-binding cassette, subfamily E (OABP), member 1
Abcf1	45.5933	40.9442	-0.155163	0.00121604	0.00835937	ATP-binding cassette, subfamily F (GCN20), member 1
Abcf2	29.1817	24.4823	-0.253325	0.00019643	0.00165491	ATP-binding cassette, subfamily F (GCN20), member 2
Abcf3	39.2403	41.1726	0.0693485	0.339626	0.618195	ATP-binding cassette, subfamily F (GCN20), member 3
Abcg1	4.52879	7.05483	0.639485	1.92562e-06	2.44229e-05	ATP-binding cassette, subfamily G (WHITE), member 1
Abcg2	39.2906	50.3693	0.358362	3.71337e-10	7.50147e-09	ATP-binding cassette, subfamily G (WHITE), member 2
Abcg3	12.0483	13.0303	0.113041	0.306625	0.582753	ATP-binding cassette, subfamily G (WHITE), member 3
Abcg3l1	3.74512	3.40668	-0.136643	0.565342	0.796322	ATP-binding cassette, subfamily G (WHITE), member 3-like 1
Abcg3l2	21.2784	21.7056	0.0286776	0.685821	0.872493	ATP-binding cassette, subfamily G (WHITE), member 3-like 2
Abcg3l3	11.1699	12.1525	0.121643	0.289305	0.564292	ATP-binding cassette, subfamily G (WHITE), member 3-like 3
Abcg3l4	21.4157	21.4777	0.00416843	0.926674	0.980936	ATP-binding cassette, subfamily G (WHITE), member 3-like 4
Abcg4	6.55024	6.62547	0.016475	0.773485	0.91173	ATP-binding cassette, subfamily G (WHITE), member 4
Abcg5	23.4441	48.3919	1.04554	0	0	ATP-binding cassette, subfamily G (WHITE), member 5
Abcg8	15.8624	36.2654	1.19298	0	0	ATP-binding cassette, subfamily G (WHITE), member 8
Abhd1	43.4909	49.3171	0.181373	0.0192141	0.0828675	abhydrolase domain containing 1
Abhd10	6.15056	5.86434	-0.068749	0.726745	0.894969	abhydrolase domain containing 10
Abhd11	19.2234	17.6103	-0.126444	0.275932	0.5495	abhydrolase domain containing 11
Abhd12	95.6417	113.641	0.248771	2.51265e-09	4.67186e-08	abhydrolase domain containing 12
Abhd13	11.6212	11.0149	-0.0773029	0.336441	0.615172	abhydrolase domain containing 13
Abhd14a	3.31831	4.54153	0.452732	0.081296	0.243926	abhydrolase domain containing 14A
Abhd14b	74.2204	86.152	0.215068	0.000106301	0.00094451	abhydrolase domain containing 14b
Abhd15	2.82323	3.47929	0.301448	0.0988913	0.281532	abhydrolase domain containing 15
Abhd16a	84.5532	91.4673	0.113398	0.00945125	0.0463808	abhydrolase domain containing 16A
Abhd17a	113.739	118.275	0.056418	0.262764	0.533249	abhydrolase domain containing 17A
Abhd17b	9.30855	9.20762	-0.0157287	0.855434	0.943968	abhydrolase domain containing 17B
Abhd17c	94.9453	95.8983	0.0144087	0.685504	0.8723	abhydrolase domain containing 17C
Abhd2	134.291	155.537	0.211899	6.5169e-11	1.42396e-09	abhydrolase domain containing 2
Abhd3	81.1133	92.2906	0.186245	6.73894e-06	7.62164e-05	abhydrolase domain containing 3
Abhd4	88.5511	96.4267	0.122922	0.000455049	0.00350088	abhydrolase domain containing 4
Abhd5	27.8651	25.9448	-0.103012	0.397794	0.673013	abhydrolase domain containing 5
Abhd6	62.3082	79.2141	0.346335	6.43485e-13	1.69416e-11	abhydrolase domain containing 6
Abhd8	6.76335	6.70649	-0.0121787	0.86295	0.947622	abhydrolase domain containing 8
Abi1	27.2496	27.1661	-0.00442758	0.92559	0.980377	abl-interactor 1
Abi2	1.97481	2.30547	0.223347	0.269931	0.541718	abl-interactor 2
Abi3	8.69327	11.6918	0.427525	0.00569035	0.0309001	ABI family, member 3
Abl1	30.032	29.506	-0.0254938	0.523027	0.769807	c-abl oncogene 1, non-receptor tyrosine kinase
Abl2	4.26849	4.45685	0.0622975	0.650914	0.850099	v-abl Abelson murine leukemia viral oncogene homolog 2
Ablim2	1.14173	1.34136	0.232484	0.498661	0.751026	actin binding LIM protein family, member 2
Ablim3	1.25198	1.50946	0.269818	0.362383	0.638581	actin binding LIM protein family, member 3
Abo	0.214438	0.205679	-0.0601637	0.976741	0.988791	ABO blood group (transferase A, alpha 1-3-N-acetylgalactosaminyltransferase; transferase B, alpha 1-3-galactosyltransferase)
Abp1	117.398	159.87	0.445498	0	0	amiloride binding protein 1 (amine oxidase, copper-containing)
Abr	34.737	37.0426	0.0927123	0.0496405	0.171401	active BCR-related
Abra	0.3218	0.206559	-0.639607	0.48938	0.743707	actin-binding Rho activating protein
Abracl	47.0049	42.6607	-0.139902	0.134668	0.347002	ABRA C-terminal like
Abt1	18.2542	16.7023	-0.128179	0.285371	0.559677	activator of basal transcription 1
Abtb1	11.028	15.6091	0.501215	2.70918e-05	0.000274507	ankyrin repeat and BTB (POZ) domain containing 1
Abtb2	14.7473	14.8438	0.00940965	0.818388	0.930861	ankyrin repeat and BTB (POZ) domain containing 2
Acaa1a	68.3301	105.73	0.629795	0	0	acetyl-Coenzyme A acyltransferase 1A
Acaa1b	73.8138	114.517	0.633596	0	0	acetyl-Coenzyme A acyltransferase 1B
Acaa2	409	431.474	0.0771751	0.001743	0.0114193	acetyl-CoA acyltransferase 2
Acaca	5.49728	4.82734	-0.18749	0.0489968	0.169954	acetyl-CoA carboxylase alpha
Acacb	6.49264	9.25686	0.511716	2.12546e-10	4.41161e-09	acetyl-CoA carboxylase beta
Acad10	16.0146	16.2238	0.01873	0.873884	0.95295	acyl-CoA dehydrogenase family, member 10
Acad11	44.8038	60.0719	0.423069	0	0	acyl-CoA dehydrogenase family, member 11
Acad9	27.4842	27.2048	-0.014743	0.811322	0.928776	acyl-CoA dehydrogenase family, member 9
Acadl	140.209	153.305	0.128826	0.00192871	0.0124087	acyl-CoA dehydrogenase, long chain
Acadm	154.819	184.649	0.254206	1.33227e-14	4.00866e-13	acyl-CoA dehydrogenase, C-4 to C-12 straight chain
Acads	63.9548	70.7437	0.145549	0.00963725	0.0471154	acyl-CoA dehydrogenase, C-2 to C-3 short chain
Acadsb	3.57565	8.50732	1.2505	5.53819e-08	8.82813e-07	acyl-CoA dehydrogenase, short/branched chain
Acadvl	137.661	148.488	0.10922	0.00203739	0.0130102	acyl-CoA dehydrogenase, very long chain
Acan	0.914366	0.724253	-0.336278	0.225972	0.4881	aggrecan
Acap1	8.48751	13.4826	0.667688	7.8412e-08	1.22858e-06	ArfGAP with coiled-coil, ankyrin repeat and PH domains 1
Acap2	14.2947	15.6646	0.132034	0.0981563	0.279996	ArfGAP with coiled-coil, ankyrin repeat and PH domains 2
Acap3	2.85839	3.342	0.225509	0.163354	0.395546	ArfGAP with coiled-coil, ankyrin repeat and PH domains 3
Acat1	94.0146	97.9564	0.0592549	0.147642	0.369751	acetyl-CoA acetyltransferase 1
Acat2	32.2266	20.6424	-0.64264	1.55563e-15	5.03443e-14	acetyl-CoA acetyltransferase 2
Acbd3	25.8274	23.8723	-0.113563	0.067582	0.213971	acyl-CoA binding domain containing 3
Acbd4	48.9418	58.8447	0.265846	2.20471e-05	0.000227154	acyl-CoA binding domain containing 4
Acbd5	57.403	66.6715	0.215942	0.000221718	0.00184139	acyl-CoA binding domain containing 5
Acbd6	14.0467	13.5985	-0.0467802	0.696071	0.877938	acyl-CoA binding domain containing 6
Accs	2.54682	2.99654	0.234597	0.351623	0.630484	1-aminocyclopropane-1-carboxylate synthase homolog (Arabidopsis)(non-functional)
Acd	16.6147	15.863	-0.0667947	0.517733	0.766022	adrenocortical dysplasia homolog (mouse)
Ace	444.033	630.232	0.505217	0	0	angiotensin I converting enzyme (peptidyl-dipeptidase A) 1
Ace2	270.909	366.75	0.436987	0	0	angiotensin I converting enzyme (peptidyl-dipeptidase A) 2
Ace3	0.763226	1.03735	0.442721	0.33264	0.611061	angiotensin I converting enzyme (peptidyl-dipeptidase A) 3
Acer1	11.4272	12.0108	0.0718616	0.846219	0.937779	alkaline ceramidase 1
Acer2	1.64328	1.87202	0.188017	0.322783	0.601206	alkaline ceramidase 2
Ache	3.17316	3.99344	0.33171	0.159486	0.389115	acetylcholinesterase
Acin1	59.2632	61.5495	0.0546098	0.181109	0.424227	apoptotic chromatin condensation inducer 1
Acly	30.608	23.4585	-0.3838	6.69916e-13	1.75655e-11	ATP citrate lyase
Acn9	3.86498	3.22096	-0.26297	0.680805	0.869536	ACN9 homolog (S. cerevisiae)
Acnat2	0.1928	0.108739	-0.826231	0.48938	0.743707	acyl-coenzyme A amino acid N-acyltransferase 2
Aco1	55.8019	59.2663	0.0868986	0.0666394	0.212189	aconitase 1, soluble
Aco2	425.58	398.542	-0.0946986	2.5678e-09	4.7675e-08	aconitase 2, mitochondrial
Acot1	2.63279	4.12049	0.646223	0.0130786	0.0605963	acyl-CoA thioesterase 1
Acot11	53.2127	58.7491	0.142796	0.0062002	0.0331779	acyl-CoA thioesterase 11
Acot12	8.43665	13.804	0.710348	6.52721e-07	8.93125e-06	acyl-CoA thioesterase 12
Acot13	26.0879	23.4591	-0.153231	0.237231	0.503517	acyl-CoA thioesterase 13
Acot2	17.7414	22.8559	0.365449	1.96019e-05	0.000203758	acyl-CoA thioesterase 2
Acot3	15.6169	23.3951	0.583101	1.64957e-09	3.12131e-08	acyl-CoA thioesterase 3
Acot4	2.10882	2.97062	0.494326	0.0339105	0.128368	acyl-CoA thioesterase 4
Acot5	1.2974	1.49411	0.203663	0.68139	0.869536	acyl-CoA thioesterase 5
Acot7	36.7413	40.8176	0.15179	0.0554966	0.185586	acyl-CoA thioesterase 7
Acot8	22.2454	26.441	0.249268	0.0116186	0.0549817	acyl-CoA thioesterase 8
Acot9	17.802	18.5763	0.0614265	0.52839	0.771625	acyl-CoA thioesterase 9
Acox1	151.539	182.197	0.265807	0	0	acyl-CoA oxidase 1, palmitoyl
Acox2	0.131283	0.106269	-0.304955	0.705985	0.880683	acyl-CoA oxidase 2, branched chain
Acox3	25.7046	33.2189	0.369977	1.57633e-08	2.65784e-07	acyl-CoA oxidase 3, pristanoyl
Acoxl	0.0530831	0.0966744	0.864881	0.468779	0.727663	acyl-CoA oxidase-like
Acp1	32.2687	29.61	-0.124051	0.145758	0.36655	acid phosphatase 1, soluble
Acp2	30.8223	35.8942	0.219776	0.0031407	0.0188296	acid phosphatase 2, lysosomal
Acp5	52.0662	56.838	0.126509	0.0834042	0.24805	acid phosphatase 5, tartrate resistant
Acp6	111.123	109.242	-0.0246233	0.515532	0.76458	acid phosphatase 6, lysophosphatidic
Acpl2	8.29499	7.56531	-0.132842	0.266504	0.538287	acid phosphatase-like 2
Acpp	1.8894	2.23319	0.241178	0.448209	0.715175	acid phosphatase, prostate
Acpt	0.352517	0.368654	0.0645746	0.974416	0.988791	acid phosphatase, testicular
Acr	0.202052	0.248599	0.299093	0.777275	0.91173	acrosin
Acrbp	2.67238	2.48488	-0.104953	0.75859	0.906638	acrosin binding protein
Acsbg1	0.198445	0.370495	0.900719	0.281775	0.556191	acyl-CoA synthetase bubblegum family member 1
Acsf2	77.828	96.4307	0.309204	0	0	acyl-CoA synthetase family member 2
Acsl1	17.0366	17.137	0.00848276	0.862742	0.947475	acyl-CoA synthetase long-chain family member 1
Acsl3	30.2159	19.3367	-0.643969	4.01261e-19	1.52077e-17	acyl-CoA synthetase long-chain family member 3
Acsl4	3.25951	2.83807	-0.199745	0.240368	0.506416	acyl-CoA synthetase long-chain family member 4
Acsl5	495.602	468.692	-0.0805408	3.88512e-08	6.33452e-07	acyl-CoA synthetase long-chain family member 5
Acsl6	0.591828	0.701789	0.245859	0.584437	0.808002	acyl-CoA synthetase long-chain family member 6
Acsm3	0.369877	0.301071	-0.296939	0.644448	0.845057	acyl-CoA synthetase medium-chain family member 3
Acss1	47.1216	61.0735	0.374157	0	0	acyl-CoA synthetase short-chain family member 1
Acss2	27.6825	25.3584	-0.126511	0.0389288	0.142373	acyl-CoA synthetase short-chain family member 2
Acss3	1.68942	1.68858	-0.000715511	0.922655	0.979048	acyl-CoA synthetase short-chain family member 3
Acta1	40.6394	22.4881	-0.853721	8.9351e-25	3.77626e-23	actin, alpha 1, skeletal muscle
Acta2	321.64	377.335	0.230402	0	0	smooth muscle alpha-actin
Actb	8021.32	7591.3	-0.0794915	4.70625e-52	2.32561e-50	actin, beta
Actg1	1723.74	1249.78	-0.463872	0	0	actin, gamma 1
Actg2	434.152	429.71	-0.0148358	0.190479	0.438593	actin, gamma 2, smooth muscle, enteric
Actl6a	19.7178	16.8326	-0.228246	0.0235627	0.0975616	actin-like 6A
Actl6b	0.312859	0.337257	0.108333	0.818373	0.930861	actin-like 6B
Actl7a	0.49344	0.808265	0.711954	0.248464	0.517453	actin-like 7a
Actl7b	0.698365	0.665008	-0.0706096	0.961926	0.988791	actin-like 7b
Actn1	56.103	58.844	0.0688174	0.0671854	0.213241	actinin, alpha 1
Actn2	0.813504	0.844051	0.0531819	0.855882	0.944057	actinin alpha 2
Actn3	0.0895238	0.223059	1.31708	0.155352	0.382076	actinin alpha 3
Actn4	522.212	515.604	-0.0183712	0.202887	0.456034	actinin alpha 4
Actr10	22.9698	20.2583	-0.181223	0.0699599	0.219124	actin-related protein 10 homolog (S. cerevisiae)
Actr1a	74.5229	71.3376	-0.0630211	0.125805	0.33313	ARP1 actin-related protein 1 homolog A, centractin alpha (yeast)
Actr1b	58.1209	58.234	0.0028055	0.911434	0.973589	ARP1 actin-related protein 1 homolog B, centractin beta (yeast)
Actr2	152.369	147.603	-0.045841	0.330106	0.60821	ARP2 actin-related protein 2 homolog (yeast)
Actr3	168.235	158.878	-0.0825585	0.00457872	0.0258355	ARP3 actin-related protein 3 homolog (yeast)
Actr3b	0.511586	0.669884	0.388934	0.657369	0.853094	ARP3 actin-related protein 3 homolog B (yeast)
Actr5	6.43947	6.30279	-0.0309514	0.771005	0.91173	ARP5 actin-related protein 5 homolog (yeast)
Actr6	3.29678	2.74458	-0.264469	0.323233	0.601607	ARP6 actin-related protein 6 homolog (yeast)
Acvr1	7.46904	7.8971	0.0804014	0.559614	0.791024	activin A receptor, type I
Acvr1b	25.8807	30.6341	0.243263	0.00068088	0.00500459	activin A receptor, type IB
Acvr1c	1.90329	2.20725	0.213752	0.466477	0.727663	activin A receptor, type IC
Acvr2a	9.88897	11.2297	0.183423	0.126567	0.334114	activin A receptor, type IIA
Acvr2b	2.04206	2.36951	0.214566	0.48355	0.740225	activin A receptor, type IIB
Acvrl1	8.02781	8.98226	0.162072	0.132652	0.34375	activin A receptor type II-like 1
Acy1	133.515	156.055	0.225049	9.7019e-07	1.28904e-05	aminoacylase 1
Acy3	6.97487	8.0755	0.211386	0.287663	0.561857	aspartoacylase (aminocyclase) 3
Acyp1	8.56921	9.77987	0.190654	0.412759	0.685601	acylphosphatase 1, erythrocyte (common) type
Acyp2	0.737641	0.958802	0.378315	0.452499	0.717919	acylphosphatase 2, muscle type
Ada	1070.37	1309.9	0.291344	0	0	adenosine deaminase
Adam10	50.5127	51.347	0.0236338	0.596626	0.817672	ADAM metallopeptidase domain 10
Adam11	2.22492	1.62113	-0.456758	0.137673	0.352286	ADAM metallopeptidase domain 11
Adam15	16.5449	19.4564	0.233858	0.00530284	0.0292031	ADAM metallopeptidase domain 15
Adam17	13.4752	12.9133	-0.061449	0.466309	0.727663	ADAM metallopeptidase domain 17
Adam19	8.27864	10.6622	0.365036	2.40009e-06	2.98802e-05	ADAM metallopeptidase domain 19
Adam1a	2.1863	2.23709	0.0331298	0.90484	0.970245	a disintegrin and metallopeptidase domain 1a
Adam23	1.0522	1.22746	0.222268	0.492151	0.745765	ADAM metallopeptidase domain 23
Adam4	0.237023	0.239751	0.0165098	0.970306	0.988791	a disintegrin and metalloprotease domain 4
Adam4l1	0.723145	0.778323	0.106085	0.82112	0.932172	a disintegrin and metallopeptidase domain 4-like 1
Adam9	23.8538	21.0928	-0.177471	0.023	0.0956942	ADAM metallopeptidase domain 9
Adamdec1	40.9983	40.6561	-0.0120934	0.440573	0.710135	ADAM-like, decysin 1
Adamts1	4.68296	5.6534	0.271699	0.0266024	0.107211	ADAM metallopeptidase with thrombospondin type 1 motif, 1
Adamts10	17.7123	18.2922	0.0464798	0.643152	0.844133	ADAM metallopeptidase with thrombospondin type 1 motif, 10
Adamts12	1.01141	1.19849	0.244846	0.176187	0.415959	ADAM metallopeptidase with thrombospondin type 1 motif, 12
Adamts14	1.53261	1.97615	0.366703	0.136195	0.349319	ADAM metallopeptidase with thrombospondin type 1 motif, 14
Adamts15	9.9336	7.61809	-0.382886	5.58648e-06	6.38001e-05	ADAM metallopeptidase with thrombospondin type 1 motif, 15
Adamts18	0.746473	1.0488	0.490575	0.125435	0.332767	ADAM metallopeptidase with thrombospondin type 1 motif, 18
Adamts19	0.924899	1.09071	0.237896	0.395692	0.670792	ADAM metallopeptidase with thrombospondin type 1 motif, 19
Adamts2	5.21135	5.98545	0.199803	0.10838	0.300155	ADAM metallopeptidase with thrombospondin type 1 motif, 2
Adamts3	0.576481	0.828131	0.522585	0.124145	0.330368	ADAM metallopeptidase with thrombospondin type 1, motif 3
Adamts4	1.2025	1.19309	-0.0113364	0.995885	0.997671	ADAM metallopeptidase with thrombospondin type 1 motif, 4
Adamts5	1.53574	2.14598	0.482703	0.0535733	0.181049	ADAM metallopeptidase with thrombospondin type 1 motif, 5
Adamts7	3.30289	4.17143	0.336815	0.00877454	0.0437807	ADAM metallopeptidase with thrombospondin type 1 motif, 7
Adamts9	1.1266	1.18245	0.0698029	0.602338	0.822056	ADAM metallopeptidase with thrombospondin type 1 motif, 9
Adamtsl3	0.86473	1.2812	0.567169	0.00777257	0.0398442	ADAMTS-like 3
Adamtsl4	9.21112	10.3476	0.167847	0.0530548	0.179854	ADAMTS-like 4
Adamtsl5	20.8677	22.7858	0.126859	0.266708	0.53829	ADAMTS-like 5
Adap1	136.892	137.816	0.00970525	0.95246	0.988791	ArfGAP with dual PH domains 1
Adap2	12.3198	13.2927	0.109659	0.406074	0.680398	ArfGAP with dual PH domains 2
Adar	45.8909	46.7186	0.025789	0.643396	0.84428	adenosine deaminase, RNA-specific
Adarb1	1.51793	1.72885	0.187705	0.277741	0.551789	adenosine deaminase, RNA-specific, B1
Adat1	1.09137	1.22283	0.164077	0.662264	0.855824	adenosine deaminase, tRNA-specific 1
Adat2	2.98053	3.86529	0.375005	0.284594	0.559108	adenosine deaminase, tRNA-specific 2
Adat3	13.5292	11.9701	-0.176641	0.193232	0.442043	adenosine deaminase, tRNA-specific 3
Adc	0.613694	0.612589	-0.00260159	0.866941	0.949166	arginine decarboxylase
Adck1	11.5128	9.28094	-0.310901	0.00767352	0.03942	aarF domain containing kinase 1
Adck2	19.0055	19.4299	0.031864	0.75872	0.90671	aarF domain containing kinase 2
Adck3	15.69	16.356	0.0599717	0.557168	0.790186	aarF domain containing kinase 3
Adck4	10.0996	11.0646	0.131655	0.312657	0.590043	aarF domain containing kinase 4
Adck5	66.721	70.6135	0.0818031	0.0750356	0.229753	aarF domain containing kinase 5
Adcy1	2.8727	2.99666	0.0609497	0.706406	0.880899	adenylate cyclase 1 (brain)
Adcy10	0.0780801	0.150099	0.942891	0.224303	0.485885	adenylate cyclase 10 (soluble)
Adcy2	0.958339	0.904916	-0.0827527	0.763239	0.908561	adenylate cyclase 2 (brain)
Adcy3	2.60593	2.82612	0.117025	0.532682	0.773995	adenylate cyclase 3
Adcy4	1.70455	1.94011	0.186747	0.397544	0.672678	adenylate cyclase 4
Adcy5	9.64497	10.1407	0.0723048	0.359402	0.635979	adenylate cyclase 5
Adcy6	44.0074	46.4788	0.0788288	0.0236349	0.097766	adenylate cyclase 6
Adcy7	3.19051	5.04502	0.661072	7.40087e-06	8.31175e-05	adenylate cyclase 7
Adcy8	0.887665	0.804821	-0.141348	0.617661	0.83053	adenylate cyclase 8 (brain)
Adcy9	12.0087	15.1667	0.336834	0.00211045	0.0134366	adenylate cyclase 9
Adcyap1r1	0.62181	0.717153	0.205807	0.442812	0.712191	adenylate cyclase activating polypeptide 1 receptor 1
Add1	81.4349	83.2166	0.0312247	0.467045	0.727663	adducin 1 (alpha)
Add2	0.431544	0.549455	0.348493	0.44013	0.709598	adducin 2 (beta)
Add3	33.7428	33.4971	-0.0105421	0.786068	0.91561	adducin 3 (gamma)
Adh1	176.245	190.09	0.109095	0.00124668	0.00854257	alcohol dehydrogenase 1 (class I)
Adh4	40.5837	62.927	0.63278	0	0	alcohol dehydrogenase 4 (class II), pi polypeptide
Adh5	38.6606	40.5302	0.0681333	0.448558	0.71518	alcohol dehydrogenase 5 (class III), chi polypeptide
Adh6	0.771867	1.24218	0.686451	0.126913	0.334684	alcohol dehydrogenase 6 (class V)
Adh6a	0.849026	1.06384	0.325401	0.621007	0.832501	alcohol dehydrogenase 6A (class V)
Adh7	1.06526	0.796891	-0.418758	0.347296	0.626078	alcohol dehydrogenase 7 (class IV), mu or sigma polypeptide
Adhfe1	1.24151	1.28979	0.0550433	0.748099	0.900311	alcohol dehydrogenase, iron containing, 1
Adi1	19.1553	17.7049	-0.113592	0.33446	0.612828	acireductone dioxygenase 1
Adipoq	1.4944	2.13628	0.515539	0.216206	0.476143	adiponectin, C1Q and collagen domain containing
Adipor1	88.5149	100.516	0.183434	1.22086e-05	0.000132257	adiponectin receptor 1
Adipor2	122.444	124.52	0.0242632	0.543211	0.781105	adiponectin receptor 2
Adk	45.5583	44.9253	-0.0201847	0.725948	0.894474	adenosine kinase
Adm	4.9892	7.65367	0.617343	0.00183295	0.0118878	adrenomedullin
Adm2	0.22938	0.664087	1.53363	0.155352	0.382076	adrenomedullin 2
Adnp	17.5133	18.3195	0.0649319	0.257432	0.525748	activity-dependent neuroprotector homeobox
Adnp2	5.66752	5.5048	-0.0420274	0.755686	0.904261	ADNP homeobox 2
Ado	17.0066	14.5617	-0.223916	0.130832	0.34089	2-aminoethanethiol (cysteamine) dioxygenase
Adora1	2.00216	2.32054	0.212899	0.559407	0.791024	adenosine A1 receptor
Adora2a	2.39801	2.64212	0.139858	0.603295	0.822419	adenosine A2a receptor
Adora2b	1.64836	1.72119	0.0623778	0.888255	0.961359	adenosine A2B receptor
Adpgk	8.66216	8.10576	-0.09578	0.410381	0.6828	ADP-dependent glucokinase
Adprh	17.1574	18.1007	0.0772172	0.543433	0.781338	ADP-ribosylarginine hydrolase
Adprhl1	0.508238	0.827387	0.703057	0.268564	0.540231	ADP-ribosylhydrolase like 1
Adprhl2	28.2454	26.6373	-0.0845698	0.250493	0.519337	ADP-ribosylhydrolase like 2
Adprm	22.8667	24.0895	0.0751604	0.482244	0.739504	ADP-ribose/CDP-alcohol diphosphatase, manganese-dependent
Adra1a	0.309824	0.425321	0.457103	0.445033	0.712191	adrenoceptor alpha 1A
Adra1b	0.154291	0.291038	0.915555	0.319411	0.597186	adrenoceptor alpha 1B
Adra1d	0.352732	0.403487	0.193951	0.749653	0.900481	adrenoceptor alpha 1D
Adra2a	12.8132	12.8908	0.00871436	0.958487	0.988791	adrenoceptor alpha 2A
Adra2b	0.427901	0.667677	0.641872	0.128111	0.336736	adrenoceptor alpha 2B
Adra2c	0.298779	0.232995	-0.35878	0.748951	0.900311	adrenoceptor alpha 2C
Adrb1	1.14235	1.62842	0.511467	0.227399	0.489918	adrenoceptor beta 1
Adrb2	1.05587	1.5346	0.539431	0.164323	0.396995	adrenoceptor beta 2, surface
Adrb3	1.47524	1.69683	0.201898	0.505	0.755868	adrenoceptor beta 3
Adrbk1	49.037	47.6823	-0.0404179	0.349116	0.628038	adrenergic, beta, receptor kinase 1
Adrbk2	4.54763	4.35319	-0.0630408	0.734011	0.896011	adrenergic, beta, receptor kinase 2
Adrm1	107.811	90.4235	-0.253734	9.65992e-08	1.50073e-06	adhesion regulating molecule 1
Adsl	27.6377	26.3098	-0.0710355	0.32815	0.606898	adenylosuccinate lyase
Adss	53.7004	52.2299	-0.0400569	0.55018	0.786283	adenylosuccinate synthase
Adtrp	118.635	140.26	0.241577	2.06782e-06	2.6072e-05	androgen-dependent TFPI-regulating protein
Aebp1	13.9649	16.4423	0.235603	0.00427717	0.0243694	AE binding protein 1
Aebp2	9.28941	10.5057	0.177517	0.187639	0.434935	AE binding protein 2
Aen	12.0341	9.50736	-0.340012	0.00254121	0.0157727	apoptosis enhancing nuclease
Aes	308.097	301.14	-0.0329471	0.167166	0.401598	amino-terminal enhancer of split
Afap1	3.90203	4.31902	0.146478	0.394811	0.67003	actin filament associated protein 1
Afap1l1	1.28885	1.65933	0.364516	0.188802	0.436268	actin filament associated protein 1-like 1
Aff1	9.15686	9.87873	0.109473	0.178613	0.419836	AF4/FMR2 family, member 1
Aff3	1.50221	2.67331	0.831536	0.000112271	0.00099411	AF4/FMR2 family, member 3
Aff4	13.6918	14.3079	0.0634963	0.140373	0.357416	AF4/FMR2 family, member 4
Afg3l1	19.8127	17.7723	-0.156793	0.056932	0.189257	AFG3(ATPase family gene 3)-like 1 (S. cerevisiae)
Afg3l2	61.2608	63.2558	0.0462343	0.310455	0.587442	AFG3 ATPase family member 3-like 2 (S. cerevisiae)
Afmid	2.25606	3.22346	0.514801	0.0247523	0.101376	arylformamidase
Aga	15.0809	17.876	0.245304	0.0740506	0.227826	aspartylglucosaminidase
Agap1	21.2932	24.5172	0.203404	0.000559276	0.00421195	ArfGAP with GTPase domain, ankyrin repeat and PH domain 1
Agap2	2.56266	3.50514	0.451829	0.00713009	0.0371482	ArfGAP with GTPase domain, ankyrin repeat and PH domain 2
Agap3	9.95999	10.1576	0.0283467	0.814199	0.930861	ArfGAP with GTPase domain, ankyrin repeat and PH domain 3
Agbl4	3.00289	4.14183	0.463915	0.227236	0.489918	ATP/GTP binding protein-like 4
Agbl5	4.85078	5.56904	0.19921	0.17584	0.415293	ATP/GTP binding protein-like 5
Ager	1.25358	1.74524	0.477376	0.247664	0.516808	advanced glycosylation end product-specific receptor
Agfg1	30.7566	27.7975	-0.145941	0.019639	0.084304	ArfGAP with FG repeats 1
Agfg2	10.9626	13.1008	0.257065	0.0104628	0.0505056	ArfGAP with FG repeats 2
Agk	6.86244	6.47342	-0.084195	0.585215	0.808547	acylglycerol kinase
Agl	5.54775	5.6779	0.0334555	0.735308	0.89613	amylo-alpha-1, 6-glucosidase, 4-alpha-glucanotransferase
Agmat	29.8422	32.5705	0.126215	0.232211	0.496827	agmatine ureohydrolase (agmatinase)
Agmo	27.5907	33.7995	0.292822	0.000120159	0.00105596	alkylglycerol monooxygenase
Ago2	19.1974	16.3388	-0.232609	0.00782208	0.0399989	argonaute RISC catalytic component 2
Ago3	2.40913	2.60696	0.113854	0.595637	0.817164	argonaute RISC catalytic component 3
Ago4	3.55146	3.91758	0.141552	0.369428	0.64533	argonaute RISC catalytic component 4
Agpat1	191.782	167.189	-0.19799	2.52419e-11	5.69961e-10	1-acylglycerol-3-phosphate O-acyltransferase 1
Agpat2	152.561	130.239	-0.228222	2.23771e-05	0.000230185	1-acylglycerol-3-phosphate O-acyltransferase 2
Agpat3	16.6461	16.0798	-0.0499318	0.330555	0.608797	1-acylglycerol-3-phosphate O-acyltransferase 3
Agpat4	18.9557	16.7192	-0.181123	0.0605821	0.198005	1-acylglycerol-3-phosphate O-acyltransferase 4
Agpat5	13.6527	11.8198	-0.207984	0.0544696	0.183104	1-acylglycerol-3-phosphate O-acyltransferase 5
Agpat6	20.7764	17.9469	-0.211213	0.00384411	0.022336	1-acylglycerol-3-phosphate O-acyltransferase 6
Agpat9	49.9419	45.9991	-0.118645	0.0500231	0.172166	1-acylglycerol-3-phosphate O-acyltransferase 9
Agphd1	1.04239	0.905872	-0.202522	0.648916	0.848578	aminoglycoside phosphotransferase domain containing 1
Agps	12.9805	9.29791	-0.481368	0.000106194	0.000944209	alkylglycerone phosphate synthase
Agr2	184.248	150.181	-0.294952	6.11241e-10	1.21005e-08	anterior gradient 2 homolog (Xenopus laevis)
Agr3	12.4116	15.5817	0.328169	0.0475433	0.166079	anterior gradient 3 homolog (Xenopus laevis)
Agrn	39.133	38.8495	-0.0104909	0.732947	0.895825	agrin
Agt	2.79701	2.92638	0.0652316	0.820066	0.932172	angiotensinogen (serpin peptidase inhibitor, clade A, member 8)
Agtpbp1	4.40867	4.71295	0.0962858	0.446177	0.713091	ATP/GTP binding protein 1
Agtr1a	2.62332	2.99754	0.192387	0.441975	0.711234	angiotensin II receptor, type 1a
Agtr1b	0.372884	0.308165	-0.275023	0.617917	0.83053	angiotensin II receptor, type 1b
Agtrap	14.3287	14.3071	-0.00217645	0.963419	0.988791	angiotensin II receptor-associated protein
Agxt2	0.252045	0.192865	-0.386087	0.748951	0.900311	alanine-glyoxylate aminotransferase 2
Ahctf1	8.57954	7.72356	-0.151634	0.023	0.0956942	AT hook containing transcription factor 1
Ahcy	119.93	122.098	0.025851	0.588991	0.812207	adenosylhomocysteinase
Ahcyl1	66.9493	68.1228	0.0250673	0.465423	0.727663	adenosylhomocysteinase-like 1
Ahcyl2	137.201	151.39	0.141982	1.84297e-14	5.48113e-13	adenosylhomocysteinase-like 2
Ahdc1	7.78741	8.53512	0.132268	0.108489	0.300337	AT hook, DNA binding motif, containing 1
Ahi1	2.42424	2.59452	0.0979371	0.715745	0.887634	Abelson helper integration site 1
Ahnak	35.8745	34.6714	-0.0492113	0.14325	0.362727	AHNAK nucleoprotein
Ahr	12.3861	13.4064	0.114192	0.261329	0.531116	aryl hydrocarbon receptor
Ahrr	3.29317	2.48556	-0.405908	0.00868076	0.0434139	aryl-hydrocarbon receptor repressor
Ahsa2	13.5128	11.1293	-0.279964	0.00122314	0.00839918	AHA1, activator of heat shock protein ATPase 2
aicda	0.278852	1.21109	2.11873	3.28609e-05	0.00032907	activation-induced cytidine deaminase
Aida	10.2782	8.96461	-0.197269	0.095878	0.274597	axin interactor, dorsalization associated
Aif1	17.3213	19.4051	0.163891	0.3507	0.62985	allograft inflammatory factor 1
Aif1l	0.844186	0.925397	0.132513	0.687458	0.873537	allograft inflammatory factor 1-like
Aifm1	79.5365	78.7503	-0.0143329	0.721735	0.891963	apoptosis-inducing factor, mitochondrion-associated 1
Aifm2	2.25698	2.64909	0.231101	0.270437	0.542479	apoptosis-inducing factor, mitochondrion-associated 2
Aifm3	0.665184	0.547773	-0.280177	0.484541	0.741128	apoptosis-inducing factor, mitochondrion-associated 3
Aig1	19.2549	21.7704	0.17714	0.126085	0.333664	androgen-induced 1
Aimp1	36.2263	30.4545	-0.25038	0.00806298	0.0409618	aminoacyl tRNA synthetase complex-interacting multifunctional protein 1
Aimp2	36.0419	30.4777	-0.241922	0.00835374	0.042073	aminoacyl tRNA synthetase complex-interacting multifunctional protein 2
Aip	19.8597	21.685	0.126856	0.20301	0.45615	aryl-hydrocarbon receptor-interacting protein
Ajap1	0.322986	0.49637	0.619945	0.351446	0.630375	adherens junction associated protein 1
Ajuba	2.80283	2.66005	-0.0754292	0.682061	0.869962	ajuba LIM protein
Ak1	2.77716	2.67822	-0.0523323	0.845016	0.937779	adenylate kinase 1
Ak2	250.242	228.127	-0.133487	7.07189e-07	9.63517e-06	adenylate kinase 2
Ak3	166.685	207.898	0.318754	5.32907e-15	1.63019e-13	adenylate kinase 3
Ak4	0.307854	0.626868	1.02591	0.526596	0.77098	adenylate kinase 4
Ak7	0.559487	0.76559	0.452468	0.34484	0.623839	adenylate kinase 7
Akap1	52.9221	48.0482	-0.13939	0.00549836	0.0300992	A kinase (PRKA) anchor protein 1
Akap10	6.92193	8.00198	0.209183	0.0700022	0.219202	A kinase (PRKA) anchor protein 10
Akap11	5.46657	5.32611	-0.0375536	0.747907	0.900311	A kinase (PRKA) anchor protein 11
Akap12	7.91132	8.48415	0.100851	0.1701	0.406142	A kinase (PRKA) anchor protein 12
Akap13	13.7285	18.0898	0.398	0	0	A kinase (PRKA) anchor protein 13
Akap17a	50.6926	46.5811	-0.122029	0.0136736	0.0628319	A kinase (PRKA) anchor protein 17A
Akap2	6.70618	8.99193	0.42314	0.000162162	0.0013899	A kinase (PRKA) anchor protein 2
Akap5	0.66083	1.279	0.952661	0.0114799	0.0543712	A kinase (PRKA) anchor protein 5
Akap6	1.47313	1.71337	0.217958	0.125589	0.332969	A kinase (PRKA) anchor protein 6
Akap7	11.75	12.6664	0.108349	0.538657	0.776644	A kinase (PRKA) anchor protein 7
Akap8	31.3339	32.7278	0.0627908	0.374205	0.650316	A kinase (PRKA) anchor protein 8
Akap8l	12.7006	16.5713	0.383787	0.000565829	0.00424884	A kinase (PRKA) anchor protein 8-like
Akap9	9.4329	11.5824	0.296157	1.06846e-08	1.83523e-07	A kinase (PRKA) anchor protein (yotiao) 9
Akip1	7.19902	8.09868	0.169885	0.336674	0.615391	A kinase (PRKA) interacting protein 1
Akirin1	26.8785	23.8572	-0.17203	0.0308339	0.119792	akirin 1
Akirin2	31.3227	30.9025	-0.0194835	0.817246	0.930861	akirin 2
Akna	7.837	13.1058	0.741831	0	0	AT-hook transcription factor
Akp3	5373.04	5946.91	0.146402	0	0	alkaline phosphatase 3, intestine, not Mn requiring
Akr1a1	430.064	449.662	0.0642907	0.0152341	0.0684843	aldo-keto reductase family 1, member A1 (aldehyde reductase)
Akr1b1	46.115	63.6555	0.465049	7.61236e-12	1.82129e-10	aldo-keto reductase family 1, member B1 (aldose reductase)
Akr1b10	13.5423	27.3273	1.01287	0	0	aldo-keto reductase family 1, member B10 (aldose reductase)
Akr1b8	367.82	520.451	0.500763	0	0	aldo-keto reductase family 1, member B8
Akr1c12	10.5024	16.9331	0.689124	2.07206e-06	2.60989e-05	aldo-keto reductase family 1, member C12
Akr1c13	21.4353	20.6985	-0.0504601	0.525859	0.77098	aldo-keto reductase family 1, member C13
Akr1c14	253.125	340.206	0.426559	0	0	aldo-keto reductase family 1, member C14
Akr1c19	29.9905	55.9232	0.898942	0	0	aldo-keto reductase family 1, member C19
Akr1cl	4.25699	6.75827	0.666821	0.00247485	0.0154279	aldo-keto reductase family 1, member C-like
Akr1d1	0.702418	0.903236	0.362773	0.359754	0.635979	aldo-keto reductase family 1, member D1
Akr1e2	21.2101	22.9949	0.116558	0.304197	0.580474	aldo-keto reductase family 1, member E2
Akr7a2	116.781	134.56	0.204444	3.9619e-05	0.000389461	aldo-keto reductase family 7, member A2 (aflatoxin aldehyde reductase)
Akr7a3	308.606	474.293	0.620014	0	0	aldo-keto reductase family 7, member A3 (aflatoxin aldehyde reductase)
Akt1	102.353	93.0922	-0.136825	0.00261755	0.0161529	v-akt murine thymoma viral oncogene homolog 1
Akt1s1	41.6151	40.1986	-0.0499595	0.466478	0.727663	AKT1 substrate 1 (proline-rich)
Akt2	25.1444	26.6203	0.082286	0.328005	0.606898	v-akt murine thymoma viral oncogene homolog 2
Akt3	2.68385	2.75926	0.0399792	0.831253	0.937176	v-akt murine thymoma viral oncogene homolog 3 (protein kinase B, gamma)
Aktip	71.8535	67.2844	-0.0947864	0.0413587	0.14872	AKT interacting protein
Alad	38.7227	34.6626	-0.159801	0.0582933	0.192384	aminolevulinate dehydratase
Alas1	84.6993	74.2343	-0.190264	0.000128605	0.00112357	aminolevulinate, delta-, synthase 1
Alas2	0.461736	1.07416	1.21806	0.0279894	0.111368	aminolevulinate, delta-, synthase 2
Alb	0.758473	0.625866	-0.277244	0.578097	0.804092	albumin
Alcam	11.073	11.3436	0.0348363	0.68686	0.873308	activated leukocyte cell adhesion molecule
Aldh16a1	62.3744	65.624	0.0732687	0.116295	0.315756	aldehyde dehydrogenase 16 family, member A1
Aldh1a1	50.6674	61.5697	0.281164	5.05064e-07	7.061e-06	aldehyde dehydrogenase 1 family, member A1
Aldh1a2	3.82065	4.19225	0.133908	0.467266	0.727663	aldehyde dehydrogenase 1 family, member A2
Aldh1a3	28.8013	39.5512	0.457587	4.89015e-08	7.86341e-07	aldehyde dehydrogenase 1 family, member A3
Aldh1a7	54.6924	104.308	0.931434	0	0	aldehyde dehydrogenase family 1, subfamily A7
Aldh1b1	62.1975	70.0138	0.170781	0.00416186	0.0238393	aldehyde dehydrogenase 1 family, member B1
Aldh1l1	26.8588	34.6671	0.368169	1.01653e-08	1.75544e-07	aldehyde dehydrogenase 1 family, member L1
Aldh1l2	1.38829	1.15593	-0.26426	0.423377	0.696382	aldehyde dehydrogenase 1 family, member L2
Aldh2	357.641	409.693	0.196031	0	0	aldehyde dehydrogenase 2 family (mitochondrial)
Aldh3a1	0.481045	0.432884	-0.152191	0.79066	0.917419	aldehyde dehydrogenase 3 family, member A1
Aldh3a2	92.254	98.3332	0.0920671	0.0671802	0.213241	aldehyde dehydrogenase 3 family, member A2
Aldh3b1	7.99161	9.80444	0.294948	0.0621647	0.202099	aldehyde dehydrogenase 3 family, member B1
Aldh4a1	45.5806	64.0389	0.490529	0	0	aldehyde dehydrogenase 4 family, member A1
Aldh5a1	5.06247	4.61852	-0.132412	0.253806	0.522071	aldehyde dehydrogenase 5 family, member A1
Aldh6a1	18.674	23.7718	0.348216	7.72571e-07	1.04484e-05	aldehyde dehydrogenase 6 family, member A1
Aldh7a1	20.1058	20.4589	0.0251168	0.796824	0.920783	aldehyde dehydrogenase 7 family, member A1
Aldh8a1	5.31874	11.9157	1.1637	9.14957e-12	2.16889e-10	aldehyde dehydrogenase 8 family, member A1
Aldh9a1	229.179	226.489	-0.0170339	0.155225	0.382076	aldehyde dehydrogenase 9 family, member A1
Aldoa	580.169	538.08	-0.108653	4.20069e-08	6.80586e-07	aldolase A, fructose-bisphosphate
Aldob	1256.86	1257.34	0.00055316	0.259224	0.528484	aldolase B, fructose-bisphosphate
Aldoc	2.8041	2.88002	0.0385394	0.930426	0.982099	aldolase C, fructose-bisphosphate
Alg1	12.4906	12.7053	0.0245914	0.846485	0.937878	ALG1, chitobiosyldiphosphodolichol beta-mannosyltransferase
Alg10	11.2946	9.16637	-0.301211	0.0221388	0.0927115	ALG10, alpha-1,2-glucosyltransferase
Alg11	13.2417	11.5738	-0.194226	0.123313	0.328563	ALG11, alpha-1,2-mannosyltransferase
Alg12	17.8403	15.3117	-0.2205	0.0248827	0.101716	asparagine-linked glycosylation 12, alpha-1,6-mannosyltransferase
Alg13	2.40168	2.48948	0.0518005	0.834445	0.93746	asparagine-linked glycosylation 13
Alg14	14.5401	14.6208	0.00797846	0.958849	0.988791	ALG14, UDP-N-acetylglucosaminyltransferase subunit
Alg2	15.3164	14.6604	-0.0631526	0.444859	0.712191	ALG2, alpha-1,3/1,6-mannosyltransferase
Alg3	18.1445	16.3446	-0.150719	0.212385	0.470064	ALG3, alpha-1,3- mannosyltransferase
Alg5	14.5958	14.389	-0.0205869	0.830068	0.937176	ALG5, dolichyl-phosphate beta-glucosyltransferase
Alg6	2.35739	2.38112	0.0144499	0.976796	0.988791	ALG6, alpha-1,3-glucosyltransferase
Alg8	6.32544	7.35028	0.216633	0.160265	0.390053	ALG8, alpha-1,3-glucosyltransferase
Alg9	7.1567	6.41358	-0.158163	0.289735	0.564958	alpha-1,2-mannosyltransferase
Alk	0.159505	0.190745	0.258043	0.695712	0.877938	anaplastic lymphoma receptor tyrosine kinase
Alkbh1	8.67432	8.45783	-0.0364631	0.721618	0.891925	alkB, alkylation repair homolog 1 (E. coli)
Alkbh2	10.4916	11.1473	0.0874712	0.662855	0.856174	alkB, alkylation repair homolog 2 (E. coli)
Alkbh3	50.0228	44.842	-0.157735	0.0292561	0.115018	alkB, alkylation repair homolog 3 (E. coli)
Alkbh4	5.93779	6.38996	0.105882	0.531792	0.773429	alkB, alkylation repair homolog 4 (E. coli)
Alkbh5	38.883	38.7329	-0.00557877	0.864381	0.948707	alkB, alkylation repair homolog 5 (E. coli)
Alkbh7	25.1605	26.6052	0.0805478	0.528996	0.77209	alkB, alkylation repair homolog 7 (E. coli)
Alkbh8	1.50773	1.56559	0.0543253	0.827978	0.936267	alkB, alkylation repair homolog 8 (E. coli)
Alms1	2.607	2.48187	-0.0709612	0.499327	0.751741	Alstrom syndrome 1
Alox12	0.656311	0.601185	-0.12657	0.717819	0.889176	arachidonate 12-lipoxygenase
Alox12e	0.0402613	0.156105	1.95505	0.131321	0.341334	arachidonate 12-lipoxygenase, epidermal
Alox15	0.435142	0.64896	0.576644	0.305316	0.581313	arachidonate 15-lipoxygenase
Alox5	3.36853	4.52578	0.426047	0.016822	0.0744245	arachidonate 5-lipoxygenase
Alox5ap	7.55591	9.16063	0.277841	0.193316	0.442043	arachidonate 5-lipoxygenase activating protein
Aloxe3	0.34626	0.461335	0.413961	0.472001	0.730987	arachidonate lipoxygenase 3
Alpi	1615.62	1784.2	0.143184	0	0	alkaline phosphatase, intestinal
Alpk3	0.255642	0.432863	0.759786	0.109346	0.301996	alpha-kinase 3
Alpl	1.99676	2.11691	0.0843037	0.731361	0.895513	alkaline phosphatase, liver/bone/kidney
Als2	12.4468	13.4975	0.116921	0.122863	0.327634	amyotrophic lateral sclerosis 2 (juvenile)
Als2cr12	0.288874	0.460618	0.673129	0.381497	0.657299	amyotrophic lateral sclerosis 2 (juvenile) chromosome region, candidate 12
Als2cr8	2.73866	3.14328	0.198797	0.399598	0.675087	amyotrophic lateral sclerosis 2 (juvenile) chromosome region, candidate 8
Amacr	30.674	35.8774	0.226057	0.0231128	0.0960703	alpha-methylacyl-CoA racemase
Ambp	0.331988	0.302643	-0.133514	0.730758	0.895513	alpha-1-microglobulin/bikunin precursor
Ambra1	13.2975	14.0596	0.0804007	0.243529	0.510983	autophagy/beclin 1 regulator 1
Amd1	27.6469	23.8897	-0.210727	0.00106393	0.00743712	adenosylmethionine decarboxylase 1
Amdhd2	48.4242	55.0726	0.185607	0.00722261	0.0374934	amidohydrolase domain containing 2
Amer1	2.3017	1.84771	-0.316959	0.131219	0.341334	APC membrane recruitment 1
Amh	0.115686	0.176418	0.60878	0.468779	0.727663	anti-Mullerian hormone
Amhr2	0.157274	0.289995	0.882749	0.406231	0.680398	anti-Mullerian hormone receptor, type II
Amigo1	3.19335	3.97294	0.315135	0.200861	0.453073	adhesion molecule with Ig like domain 1
Amigo2	2.26773	2.51979	0.152057	0.451163	0.717599	adhesion molecule with Ig like domain 2
Amigo3	10.3737	9.36614	-0.147401	0.31282	0.590177	adhesion molecule with Ig like domain 3
Ammecr1l	14.9287	14.0579	-0.0867076	0.255919	0.524092	AMME chromosomal region gene 1-like
Amn	42.7922	61.489	0.522981	4.44089e-16	1.48973e-14	amnion associated transmembrane protein
Amn1	2.27691	2.06074	-0.143919	0.747677	0.900311	antagonist of mitotic exit network 1 homolog (S. cerevisiae)
Amotl2	14.2938	15.1742	0.0862311	0.263819	0.534461	angiomotin like 2
Ampd2	24.7123	24.2614	-0.0265704	0.652771	0.851451	adenosine monophosphate deaminase 2
Ampd3	16.0718	14.6011	-0.138458	0.0550853	0.184498	adenosine monophosphate deaminase 3
Amph	0.326747	0.40082	0.294782	0.677861	0.867101	amphiphysin
Amt	7.50512	6.87138	-0.127277	0.38652	0.661829	aminomethyltransferase
Amy1a	4.81255	1.83188	-1.39347	8.16551e-07	1.10077e-05	amylase, alpha 1A (salivary)
Amy2a3	2419.45	1075.03	-1.1703	0	0	amylase 2a3
Amz1	2.59178	3.26648	0.333794	0.253971	0.522071	archaelysin family metallopeptidase 1
Amz2	17.8837	16.9613	-0.0764012	0.262429	0.532848	archaelysin family metallopeptidase 2
Anapc1	6.5191	6.37945	-0.0312415	0.643352	0.84428	anaphase promoting complex subunit 1
Anapc10	2.74001	2.29729	-0.254246	0.498736	0.751026	anaphase promoting complex subunit 10
Anapc11	10.9794	10.243	-0.100167	0.246053	0.514843	anaphase promoting complex subunit 11
Anapc13	106.132	107.83	0.022903	0.873241	0.952586	anaphase promoting complex subunit 13
Anapc15	31.5442	29.0755	-0.117572	0.293017	0.569169	anaphase promoting complex subunit 15
Anapc2	37.2812	43.0473	0.207472	0.00027687	0.00225569	anaphase promoting complex subunit 2
Anapc4	8.85987	9.33616	0.0755427	0.556296	0.789891	anaphase promoting complex subunit 4
Anapc5	69.0578	67.5591	-0.0316543	0.394355	0.669399	anaphase-promoting complex subunit 5
Anapc7	13.3731	13.106	-0.0291101	0.756591	0.905091	anaphase promoting complex subunit 7
Ang1	7.47258	7.81654	0.0649237	0.810213	0.928683	angiogenin, ribonuclease A family, member 1
Angel1	3.58326	3.60023	0.00681634	0.965672	0.988791	angel homolog 1 (Drosophila)
Angel2	10.121	9.89166	-0.0330706	0.677611	0.867101	angel homolog 2 (Drosophila)
Angpt1	1.14291	1.20336	0.0743495	0.847062	0.938195	angiopoietin 1
Angpt2	1.62266	1.91228	0.236933	0.420729	0.693817	angiopoietin 2
Angptl1	4.7153	8.09259	0.779254	0.000133273	0.00116088	angiopoietin-like 1
Angptl2	14.3377	18.8664	0.396006	4.00302e-05	0.000393202	angiopoietin-like 2
Angptl4	11.3603	13.9443	0.295685	0.0280433	0.111479	angiopoietin-like 4
Angptl6	9.85624	7.51219	-0.391805	0.0102738	0.0497731	angiopoietin-like 6
Ank1	0.210878	0.216202	0.0359713	0.890278	0.962464	ankyrin 1, erythrocytic
Ank3	20.1197	26.0108	0.370498	0	0	ankyrin 3, node of Ranvier (ankyrin G)
Ankef1	2.24385	2.14601	-0.0643172	0.781907	0.913193	ankyrin repeat and EF-hand domain containing 1
Ankfy1	21.3248	20.0703	-0.0874654	0.0704114	0.219791	ankyrin repeat and FYVE domain containing 1
Ankh	97.0308	90.7473	-0.0965876	0.0364634	0.135713	ankylosis, progressive homolog (mouse)
Ankhd1	13.6995	13.6797	-0.00208665	0.938058	0.984953	ankyrin repeat and KH domain containing 1
Ankib1	6.41616	5.82665	-0.139043	0.137227	0.351353	ankyrin repeat and IBR domain containing 1
Ankle2	10.7336	10.3733	-0.0492617	0.633447	0.837671	ankyrin repeat and LEM domain containing 2
Ankmy2	22.8882	23.8934	0.0620102	0.458795	0.723529	ankyrin repeat and MYND domain containing 2
Ankra2	8.22695	8.59019	0.0623323	0.715348	0.887313	ankyrin repeat, family A (RFXANK-like), 2
Ankrd1	0.731928	1.29564	0.823888	0.0831162	0.247454	ankyrin repeat domain 1
Ankrd10	15.9202	17.1526	0.107563	0.312976	0.590256	ankyrin repeat domain 10
Ankrd12	3.56432	4.03306	0.178248	0.058931	0.19404	ankyrin repeat domain 12
Ankrd13a	121.253	111.204	-0.124808	9.72615e-06	0.000106623	ankyrin repeat domain 13a
Ankrd13c	33.8525	34.8434	0.0416244	0.404618	0.680169	ankyrin repeat domain 13C
Ankrd13d	1.08279	1.53619	0.504601	0.171336	0.407955	ankyrin repeat domain 13 family, member D
Ankrd16	3.67258	3.78996	0.0453887	0.869908	0.950794	ankyrin repeat domain 16
Ankrd17	16.388	15.6954	-0.062298	0.19589	0.445766	ankyrin repeat domain 17
Ankrd22	3.90221	3.24384	-0.266589	0.562762	0.793849	ankyrin repeat domain 22
Ankrd23	0.443282	0.416814	-0.08882	0.811203	0.928742	ankyrin repeat domain 23
Ankrd24	1.00545	0.735725	-0.450606	0.178583	0.419836	ankyrin repeat domain 24
Ankrd27	15.9097	14.847	-0.0997319	0.146784	0.368264	ankyrin repeat domain 27 (VPS9 domain)
Ankrd29	0.504236	0.522372	0.0509785	0.896677	0.966567	ankyrin repeat domain 29
Ankrd32	1.87257	1.48414	-0.335392	0.141039	0.35854	ankyrin repeat domain 32
Ankrd33b	0.268685	0.730803	1.44356	0.0387444	0.141739	ankyrin repeat domain 33B
Ankrd34a	0.321049	0.360157	0.165831	0.725518	0.894058	ankyrin repeat domain 34A
Ankrd37	2.37814	1.86272	-0.352426	0.405182	0.680398	ankyrin repeat domain 37
Ankrd39	4.60468	4.01559	-0.197489	0.455062	0.720029	ankyrin repeat domain 39
Ankrd40	34.235	32.6476	-0.0684936	0.253217	0.521451	ankyrin repeat domain 40
Ankrd42	4.7408	4.94073	0.0595957	0.750852	0.901033	ankyrin repeat domain 42
Ankrd44	2.30264	3.8926	0.757443	1.59337e-07	2.38042e-06	ankyrin repeat domain 44
Ankrd46	12.8151	16.0028	0.320486	0.00216934	0.0137638	ankyrin repeat domain 46
Ankrd49	11.1415	9.60089	-0.2147	0.0795159	0.239592	ankyrin repeat domain 49
Ankrd50	8.44202	8.45866	0.00284146	0.839481	0.937779	ankyrin repeat domain 50
Ankrd52	18.019	16.1589	-0.157193	0.0335444	0.127283	ankyrin repeat domain 52
Ankrd54	7.22418	7.48925	0.0519881	0.843724	0.937779	ankyrin repeat domain 54
Ankrd55	0.180719	0.206561	0.19282	0.833453	0.937176	ankyrin repeat domain 55
Ankrd6	0.568549	0.519903	-0.129042	0.743685	0.900311	ankyrin repeat domain 6
Ankrd61	1.99346	2.57912	0.371609	0.265301	0.536531	ankyrin repeat domain 61
Ankrd9	92.5055	77.3989	-0.257226	1.79403e-06	2.28441e-05	ankyrin repeat domain 9
Anks1a	22.3837	20.9064	-0.0985016	0.0819666	0.245251	ankyrin repeat and sterile alpha motif domain containing 1A
Anks1b	0.120821	0.185525	0.618741	0.306934	0.582753	ankyrin repeat and sterile alpha motif domain containing 1B
Anks3	4.13696	5.87442	0.505877	0.00435949	0.0247939	ankyrin repeat and sterile alpha motif domain containing 3
Anks4b	95.9957	112.42	0.227858	4.4632e-07	6.28075e-06	ankyrin repeat and sterile alpha motif domain containing 4B
Anks6	3.0904	2.91792	-0.0828533	0.577019	0.803288	ankyrin repeat and sterile alpha motif domain containing 6
Ankzf1	13.2498	15.4202	0.218847	0.0255356	0.103823	ankyrin repeat and zinc finger domain containing 1
Ano1	5.51678	5.91495	0.100541	0.296449	0.573575	anoctamin 1, calcium activated chloride channel
Ano6	49.7284	74.3251	0.579779	0	0	anoctamin 6
Ano7	10.5101	10.4737	-0.00499788	0.799573	0.921801	anoctamin 7
Anp32a	106.248	103.824	-0.0332965	0.4028	0.678651	acidic (leucine-rich) nuclear phosphoprotein 32 family, member A
Anp32b	97.4494	90.1953	-0.111602	0.0295674	0.115995	acidic (leucine-rich) nuclear phosphoprotein 32 family, member B
Anp32e	80.6087	74.1824	-0.119857	0.0217147	0.0912513	acidic (leucine-rich) nuclear phosphoprotein 32 family, member E
Anpep	1394.57	1511.42	0.11609	0	0	alanyl (membrane) aminopeptidase
Antxr1	7.35291	9.25236	0.331505	0.00272955	0.0167395	anthrax toxin receptor 1
Anxa1	7.33295	9.39693	0.357796	0.0377736	0.139418	annexin A1
Anxa11	126.378	121.649	-0.0550171	0.128473	0.33716	annexin A11
Anxa13	93.9633	99.3626	0.0806061	0.14718	0.368969	annexin A13
Anxa2	706.302	605.676	-0.221739	1.85989e-29	8.23997e-28	annexin A2
Anxa3	2.8825	3.64893	0.340151	0.0580131	0.191767	annexin A3
Anxa4	299.929	297.951	-0.00954432	0.457061	0.721859	annexin A4
Anxa5	25.8753	29.3939	0.183943	0.0556036	0.185847	annexin A5
Anxa6	27.7999	32.5037	0.225526	0.000581724	0.00435294	annexin A6
Anxa7	110.884	112.288	0.0181422	0.482922	0.740051	annexin A7
Anxa8	15.186	12.679	-0.2603	0.0235567	0.0975616	annexin A8
Aoah	0.68083	0.678478	-0.00499257	0.959052	0.988791	acyloxyacyl hydrolase (neutrophil)
Aoc2-ps1	3.3675	3.09296	-0.122688	0.638514	0.840858	amine oxidase, copper containing 2 (retina-specific), pseudogene 1
Aoc3	21.9176	24.5758	0.165151	0.00730607	0.0378807	amine oxidase, copper containing 3
Aox1	0.796266	1.28096	0.685902	0.0138095	0.0632979	aldehyde oxidase 1
Aox3	0.169752	0.162091	-0.0666274	0.965036	0.988791	aldehyde oxidase 3
Ap1ar	31.3194	31.6522	0.0152492	0.993898	0.996423	adaptor-related protein complex 1 associated regulatory protein
Ap1b1	51.3728	46.1957	-0.153247	0.000276571	0.00225469	adaptor-related protein complex 1, beta 1 subunit
Ap1g1	25.4601	23.3668	-0.123778	0.0635006	0.205092	adaptor-related protein complex 1, gamma 1 subunit
Ap1m1	24.6321	26.457	0.103112	0.259065	0.528328	adaptor-related protein complex 1, mu 1 subunit
Ap1m2	75.4739	78.0983	0.0493121	0.343422	0.622677	adaptor-related protein complex 1, mu 2 subunit
Ap1s1	105.389	99.6946	-0.0801411	0.0943716	0.271614	adaptor-related protein complex 1, sigma 1 subunit
Ap1s2	4.33937	4.84873	0.160119	0.444343	0.712191	adaptor-related protein complex 1, sigma 2 subunit
Ap1s3	34.7327	26.9434	-0.366361	2.43487e-08	4.03654e-07	adaptor-related protein complex 1, sigma 3 subunit
Ap2a1	25.6252	24.8929	-0.0418309	0.436244	0.70742	adaptor-related protein complex 2, alpha 1 subunit
Ap2a2	91.0764	92.7183	0.0257768	0.462783	0.727663	adaptor-related protein complex 2, alpha 2 subunit
Ap2b1	50.6167	47.2706	-0.0986702	0.00422216	0.0241202	adaptor-related protein complex 2, beta 1 subunit
Ap2m1	190.328	212.412	0.158378	8.34991e-07	1.12335e-05	adaptor-related protein complex 2, mu 1 subunit
Ap2s1	109.405	109.337	-0.00089698	0.897955	0.967022	adaptor-related protein complex 2, sigma 1 subunit
Ap3b1	20.2255	21.824	0.10974	0.114386	0.311578	adaptor-related protein complex 3, beta 1 subunit
Ap3d1	48.9073	49.5467	0.0187391	0.687528	0.873537	adaptor-related protein complex 3, delta 1 subunit
Ap3m1	17.4939	16.4144	-0.0918901	0.232463	0.496959	adaptor-related protein complex 3, mu 1 subunit
Ap3m2	1.8767	2.19836	0.228234	0.527541	0.77098	adaptor-related protein complex 3, mu 2 subunit
Ap3s1	22.5901	22.5176	-0.00463972	0.915976	0.976084	adaptor-related protein complex 3, sigma 1 subunit
Ap3s2	19.5014	24.6311	0.336901	0.00381121	0.022207	adaptor-related protein complex 3, sigma 2 subunit
Ap4b1	9.01	10.2475	0.185668	0.118009	0.319331	adaptor-related protein complex 4, beta 1 subunit
Ap4e1	3.38997	3.65557	0.108824	0.484721	0.741128	adaptor-related protein complex 4, epsilon 1 subunit
Ap4m1	11.9414	12.9693	0.119125	0.436603	0.70742	adaptor-related protein complex 4, mu 1 subunit
Ap4s1	9.77281	8.80853	-0.149872	0.444197	0.712191	adaptor-related protein complex 4, sigma 1 subunit
Ap5b1	17.7613	17.9025	0.0114212	0.836423	0.937779	adaptor-related protein complex 5, beta 1 subunit
Ap5m1	5.59214	5.88364	0.0733094	0.666659	0.859619	adaptor-related protein complex 5, mu 1 subunit
Ap5s1	8.18933	8.50774	0.0550311	0.805503	0.925617	adaptor-related protein complex 5, sigma 1 subunit
Apaf1	13.7695	14.0156	0.0255574	0.563406	0.794446	apoptotic peptidase activating factor 1
Apba1	1.50902	2.25468	0.579311	0.0087496	0.0436902	amyloid beta (A4) precursor protein-binding, family A, member 1
Apba2	0.319367	0.448922	0.49125	0.472001	0.730987	amyloid beta (A4) precursor protein-binding, family A, member 2
Apba3	46.5625	42.0934	-0.145576	0.0113146	0.0538011	amyloid beta (A4) precursor protein-binding, family A, member 3
Apbb1	5.1735	5.77102	0.157685	0.342421	0.621652	amyloid beta (A4) precursor protein-binding, family B, member 1 (Fe65)
Apbb1ip	3.49221	5.14617	0.55936	0.00356923	0.0210067	amyloid beta (A4) precursor protein-binding, family B, member 1 interacting protein
Apbb3	9.66889	14.3302	0.567634	5.98975e-06	6.81633e-05	amyloid beta (A4) precursor protein-binding, family B, member 3
Apc	15.0918	14.5634	-0.0514178	0.346899	0.626078	adenomatous polyposis coli
Apc2	0.902966	0.867628	-0.057595	0.783239	0.913193	adenomatosis polyposis coli 2
Apeh	69.7395	74.0392	0.086314	0.0648957	0.208341	N-acylaminoacyl-peptide hydrolase
Apex1	33.4501	34.3609	0.0387559	0.795244	0.919731	APEX nuclease (multifunctional DNA repair enzyme) 1
Apex2	3.81283	3.69892	-0.0437594	0.782289	0.913193	APEX nuclease (apurinic/apyrimidinic endonuclease) 2
Aph1a	170.641	162.443	-0.0710337	0.023051	0.0958444	anterior pharynx defective 1 homolog A (C. elegans)
Aph1b	4.67864	7.30136	0.642076	0.0028402	0.0173353	anterior pharynx defective 1 homolog B (C. elegans)
Api5	37.8512	32.8662	-0.203735	0.000105373	0.000937554	apoptosis inhibitor 5
Apip	6.09599	5.81262	-0.0686727	0.778244	0.912094	APAF1 interacting protein
Apitd1	5.36897	5.2049	-0.0447749	0.8457	0.937779	apoptosis-inducing, TAF9-like domain 1
Aplf	7.07458	7.85888	0.151678	0.282065	0.55625	aprataxin and PNKP like factor
Apln	0.302797	0.327886	0.114843	0.725518	0.894058	apelin
Aplnr	2.46245	3.1316	0.346804	0.0545704	0.183299	apelin receptor
Aplp1	31.5346	40.0567	0.345109	1.79229e-06	2.28441e-05	amyloid beta (A4) precursor-like protein 1
Aplp2	129.416	123.878	-0.0630921	0.0384974	0.14144	amyloid beta (A4) precursor-like protein 2
Apmap	13.3922	14.9336	0.157176	0.159176	0.388801	adipocyte plasma membrane associated protein
Apoa1	7354.97	8766.62	0.253301	0	0	apolipoprotein A-I
Apoa1bp	27.2977	26.4733	-0.0442431	0.606606	0.822478	apolipoprotein A-I binding protein
Apoa4	3643.02	3516.84	-0.0508541	7.89933e-20	3.02055e-18	apolipoprotein A-IV
Apoa5	0.571686	1.21297	1.08525	0.0367592	0.13634	apolipoprotein A-V
Apob	165.077	224.172	0.441467	0	0	apolipoprotein B
Apobec1	20.7357	20.8882	0.010576	0.913787	0.974765	apolipoprotein B mRNA editing enzyme, catalytic polypeptide 1
Apobec2	1.44992	2.06371	0.509267	0.247664	0.516808	apolipoprotein B mRNA editing enzyme, catalytic polypeptide-like 2
Apobec3b	1.51037	2.10229	0.47706	0.2051	0.45916	apolipoprotein B mRNA editing enzyme, catalytic polypeptide-like 3B
Apobec4	0.139923	0.328467	1.23111	0.189169	0.436268	apolipoprotein B mRNA editing enzyme, catalytic polypeptide-like 4 (putative)
Apobr	3.68974	6.039	0.710789	1.01767e-06	1.34794e-05	apolipoprotein B receptor
Apoc2	135.922	143.172	0.0749668	0.513985	0.76299	apolipoprotein C-II
Apoc3	225.472	266.875	0.243216	3.41124e-06	4.09604e-05	apolipoprotein C-III
Apoe	62.9654	114.552	0.863369	0	0	apolipoprotein E
Apol3	25.2016	45.2691	0.845014	0	0	apolipoprotein L, 3
Apol9a	113.947	107.223	-0.0877415	0.0207832	0.0881556	apolipoprotein L 9a
Apold1	1.0377	1.8753	0.85373	0.00334769	0.019931	apolipoprotein L domain containing 1
Apom	2.60822	2.96954	0.187174	0.631432	0.837671	apolipoprotein M
Apoo	11.6561	11.5492	-0.0132923	0.928496	0.981513	apolipoprotein O
Apool	12.3594	12.3179	-0.0048524	0.996321	0.997952	apolipoprotein O-like
Apopt1	30.3926	31.6696	0.0593754	0.662092	0.855824	apoptogenic 1, mitochondrial
App	169.413	204.231	0.269657	0	0	amyloid beta (A4) precursor protein
Appbp2	11.3434	10.4718	-0.115351	0.0862412	0.253902	amyloid beta precursor protein (cytoplasmic tail) binding protein 2
Appl2	9.7387	12.3057	0.337529	0.000636326	0.00470669	adaptor protein, phosphotyrosine interaction, PH domain and leucine zipper containing 2
Aprt	322.409	337.472	0.0658758	0.147665	0.369751	adenine phosphoribosyl transferase
Aptx	10.1611	10.082	-0.0112799	0.899626	0.968201	aprataxin
Aqp1	42.41	40.7088	-0.0590637	0.11764	0.318465	aquaporin 1
Aqp11	85.0905	78.6165	-0.114167	0.0251176	0.102415	aquaporin 11
Aqp12a	5.15714	3.32586	-0.632846	0.0367373	0.136338	aquaporin 12A
Aqp3	11.9526	6.64994	-0.845915	1.2537e-08	2.13912e-07	aquaporin 3
Aqp4	6.17658	6.76793	0.131906	0.160821	0.391183	aquaporin 4
Aqp7	42.8466	42.7957	-0.001716	0.973372	0.988791	aquaporin 7
Aqp8	82.7345	94.4829	0.191564	0.0371496	0.137513	aquaporin 8
Aqp9	0.338438	0.446974	0.4013	0.506282	0.755868	aquaporin 9
Aqr	10.7984	9.7741	-0.143787	0.07457	0.228668	aquarius homolog (mouse)
Ar	0.243886	0.282229	0.210661	0.606344	0.822456	androgen receptor
Araf	32.556	34.5351	0.0851413	0.149029	0.371819	v-raf murine sarcoma 3611 viral oncogene homolog
Arap2	2.1092	1.71562	-0.297968	0.0762096	0.232244	ArfGAP with RhoGAP domain, ankyrin repeat and PH domain 2
Arc	0.330796	0.500188	0.59653	0.235867	0.501641	activity-regulated cytoskeleton-associated protein
Arcn1	111.202	101.174	-0.13634	2.56462e-06	3.16221e-05	archain 1
Areg	32.5829	18.2748	-0.834262	1.75959e-13	4.91462e-12	amphiregulin
Arel1	16.1661	16.901	0.0641398	0.32411	0.602804	apoptosis resistant E3 ubiquitin protein ligase 1
Arf1	705.305	673.202	-0.0672085	0.0033885	0.0201366	ADP-ribosylation factor 1
Arf2	8.56801	7.03563	-0.284281	0.05127	0.175174	ADP-ribosylation factor 2
Arf3	0.964299	0.909452	-0.084482	0.719511	0.890328	ADP-ribosylation factor 3
Arf4	175.73	156.836	-0.164101	3.47184e-06	4.15007e-05	ADP-ribosylation factor 4
Arf5	261.399	262.435	0.00570652	0.835042	0.937652	ADP-ribosylation factor 5
Arf6	181.739	183.783	0.0161353	0.639557	0.841461	ADP-ribosylation factor 6
Arfgap1	38.8798	40.6395	0.0638631	0.367835	0.643862	ADP-ribosylation factor GTPase activating protein 1
Arfgap2	36.0633	35.7615	-0.0121268	0.727103	0.895126	ADP-ribosylation factor GTPase activating protein 2
Arfgap3	76.4185	76.7186	0.00565382	0.859181	0.945828	ADP-ribosylation factor GTPase activating protein 3
Arfgef1	26.6207	23.9657	-0.151577	0.000801832	0.0057876	ADP-ribosylation factor guanine nucleotide-exchange factor 1(brefeldin A-inhibited)
Arfgef2	16.8962	16.7189	-0.0152189	0.810315	0.928718	ADP-ribosylation factor guanine nucleotide-exchange factor 2 (brefeldin A-inhibited)
Arfip1	28.2356	24.38	-0.211817	0.0173053	0.0762739	ADP-ribosylation factor interacting protein 1
Arfip2	48.4516	45.3085	-0.0967646	0.11567	0.314459	ADP-ribosylation factor interacting protein 2
Arfrp1	23.4162	23.9107	0.0301514	0.903817	0.969869	ADP-ribosylation factor related protein 1
Arg1	1.69005	1.82041	0.107198	0.867847	0.949349	arginase, liver
Arg2	85.5084	115.756	0.436946	0	0	arginase type II
Arglu1	42.3925	44.481	0.0693824	0.385095	0.660716	arginine and glutamate rich 1
Arhgap1	30.6993	32.6919	0.0907274	0.162614	0.394275	Rho GTPase activating protein 1
Arhgap10	6.71165	7.98675	0.25094	0.0652755	0.20909	Rho GTPase activating protein 10
Arhgap11a	13.1151	10.7815	-0.282679	0.000588971	0.00439436	Rho GTPase activating protein 11A
Arhgap12	10.3469	11.458	0.147158	0.0564793	0.188089	Rho GTPase activating protein 12
Arhgap15	1.09425	2.74939	1.32916	0.000254479	0.00208517	Rho GTPase activating protein 15
Arhgap17	29.7551	30.6415	0.0423531	0.466601	0.727663	Rho GTPase activating protein 17
Arhgap18	22.0175	33.6093	0.610209	0	0	Rho GTPase activating protein 18
Arhgap20	1.10197	1.17406	0.0914275	0.779771	0.912834	Rho GTPase activating protein 20
Arhgap21	14.2567	12.915	-0.142585	0.0301952	0.117953	Rho GTPase activating protein 21
Arhgap22	1.9213	2.67234	0.476023	0.0859524	0.253554	Rho GTPase activating protein 22
Arhgap24	2.64332	3.3781	0.35386	0.0683664	0.215763	Rho GTPase activating protein 24
Arhgap25	3.09387	5.15104	0.73545	1.13816e-05	0.00012361	Rho GTPase activating protein 25
Arhgap26	10.4789	13.9462	0.412386	4.10916e-05	0.000402704	Rho GTPase activating protein 26
Arhgap27	58.0995	53.2362	-0.126117	0.00766068	0.0393698	Rho GTPase activating protein 27
Arhgap28	1.4381	1.84046	0.355902	0.121438	0.325387	Rho GTPase activating protein 28
Arhgap29	3.96948	4.0063	0.0133216	0.873327	0.952586	Rho GTPase activating protein 29
Arhgap30	8.34853	13.3161	0.673579	1.27092e-11	2.97427e-10	Rho GTPase activating protein 30
Arhgap31	2.82103	3.31612	0.233274	0.111031	0.305075	Rho GTPase activating protein 31
Arhgap35	12.3401	11.9666	-0.0443447	0.427347	0.701041	Rho GTPase activating protein 35
Arhgap39	6.77277	6.70686	-0.0141085	0.820031	0.932172	Rho GTPase activating protein 39
Arhgap4	3.86892	6.01396	0.636386	7.37285e-05	0.000683452	Rho GTPase activating protein 4
Arhgap5	12.5647	11.2313	-0.161847	0.0892955	0.260565	Rho GTPase activating protein 5
Arhgap8	3.547	1.85047	-0.938709	0.00259048	0.0160243	Rho GTPase activating protein 8
Arhgap9	7.41658	10.6579	0.523097	8.98989e-05	0.000815693	Rho GTPase activating protein 9
Arhgdia	514.07	477.787	-0.105599	9.12775e-09	1.58692e-07	Rho GDP dissociation inhibitor (GDI) alpha
Arhgdib	37.1639	64.4211	0.793629	0	0	Rho, GDP dissociation inhibitor (GDI) beta
Arhgdig	4.03556	2.80587	-0.524322	0.140004	0.356828	Rho GDP dissociation inhibitor (GDI) gamma
Arhgef1	41.3563	48.6097	0.233136	1.95253e-05	0.000203127	Rho guanine nucleotide exchange factor (GEF) 1
Arhgef11	26.8859	31.5448	0.230549	8.28483e-06	9.19201e-05	Rho guanine nucleotide exchange factor (GEF) 11
Arhgef12	6.16362	6.78961	0.139551	0.145963	0.366704	Rho guanine nucleotide exchange factor (GEF) 12
Arhgef15	1.7528	2.15811	0.300108	0.170927	0.407435	Rho guanine nucleotide exchange factor (GEF) 15
Arhgef18	20.2492	21.698	0.0996994	0.0689792	0.216739	rho/rac guanine nucleotide exchange factor (GEF) 18
Arhgef19	4.64328	7.06031	0.604587	4.78331e-06	5.55158e-05	Rho guanine nucleotide exchange factor (GEF) 19
Arhgef2	15.8529	19.7244	0.315237	5.48113e-06	6.27643e-05	rho/rac guanine nucleotide exchange factor (GEF) 2
Arhgef25	8.62782	8.32539	-0.0514794	0.662511	0.855939	Rho guanine nucleotide exchange factor (GEF) 25
Arhgef28	4.11604	4.2367	0.0416851	0.667271	0.859717	Rho guanine nucleotide exchange factor (GEF) 28
Arhgef3	4.23035	5.86807	0.47211	0.00105667	0.00739889	Rho guanine nucleotide exchange factor (GEF) 3
Arhgef37	0.501552	0.519719	0.0513335	0.953095	0.988791	Rho guanine nucleotide exchange factor (GEF) 37
Arhgef39	13.2556	11.9597	-0.148421	0.234061	0.498917	Rho guanine nucleotide exchange factor (GEF) 39
Arhgef40	6.04429	6.52589	0.110603	0.272731	0.545632	Rho guanine nucleotide exchange factor (GEF) 40
Arhgef6	2.88185	3.86086	0.421925	0.0561747	0.187465	Rac/Cdc42 guanine nucleotide exchange factor (GEF) 6
Arhgef7	17.1623	15.5768	-0.139841	0.0356879	0.133523	Rho guanine nucleotide exchange factor (GEF) 7
Arhgef9	0.544074	0.860855	0.661967	0.0846702	0.250713	Cdc42 guanine nucleotide exchange factor (GEF) 9
Arid1a	41.0956	42.4941	0.0482798	0.254176	0.522071	AT rich interactive domain 1A (SWI-like)
Arid3a	7.22882	9.14708	0.339551	0.0128107	0.0595484	AT rich interactive domain 3A (Bright like)
Arid3b	3.89983	4.74765	0.283805	0.0576586	0.191026	AT rich interactive domain 3B (Bright like)
Arid4a	9.01209	10.5948	0.233417	0.00659126	0.0348927	AT rich interactive domain 4A (Rbp1 like)
Arid4b	0.0856231	0.12192	0.509868	0.351446	0.630375	AT rich interactive domain 4B (Rbp1 like)
Arid5a	3.7989	5.24966	0.466644	0.0102391	0.0496421	AT rich interactive domain 5A (Mrf1 like)
Arid5b	6.75982	10.1639	0.5884	6.56334e-09	1.15992e-07	AT rich interactive domain 5B (Mrf1 like)
Arih1	17.4156	16.2002	-0.104363	0.103521	0.290782	ariadne homolog, ubiquitin-conjugating enzyme E2 binding protein, 1 (Drosophila)
Arih2	19.8631	19.9304	0.00488228	0.991423	0.99483	ariadne homolog 2 (Drosophila)
Arl1	89.7526	90.2801	0.00845429	0.927459	0.981064	ADP-ribosylation factor-like 1
Arl10	4.41889	5.51719	0.320249	0.260291	0.530239	ADP-ribosylation factor-like 10
Arl11	1.47048	2.12546	0.531486	0.126878	0.334684	ADP-ribosylation factor-like 11
Arl13a	0.0967832	0.177427	0.874396	0.468779	0.727663	ADP-ribosylation factor-like 13A
Arl13b	1.81282	1.97164	0.12116	0.619501	0.832045	ADP-ribosylation factor-like 13B
Arl14ep	7.39238	8.03686	0.120594	0.548304	0.785528	ADP-ribosylation factor-like 14 effector protein
Arl2	13.1323	15.7893	0.265829	0.144737	0.364981	ADP-ribosylation factor-like 2
Arl2bp	11.1391	12.0465	0.112977	0.394884	0.67003	ADP-ribosylation factor-like 2 binding protein
Arl3	9.66876	10.892	0.17187	0.429125	0.702255	ADP-ribosylation factor-like 3
Arl4a	31.2137	25.6579	-0.28278	0.00782672	0.0399991	ADP-ribosylation factor-like 4A
Arl4d	22.365	20.7576	-0.107608	0.188259	0.435968	ADP-ribosylation factor-like 4D
Arl5a	43.9443	46.8865	0.0934955	0.235552	0.501304	ADP-ribosylation factor-like 5A
Arl5b	7.92603	6.88514	-0.203112	0.144682	0.364981	ADP-ribosylation factor-like 5B
Arl5c	1.09641	2.50177	1.19015	0.0113588	0.0539312	ADP-ribosylation factor-like 5C
Arl6	1.17148	1.48737	0.34443	0.535965	0.77546	ADP-ribosylation factor-like 6
Arl6ip1	37.0798	42.4161	0.193979	0.00309552	0.0186108	ADP-ribosylation factor-like 6 interacting protein 1
Arl6ip4	47.6224	42.1079	-0.177549	0.026934	0.108268	ADP-ribosylation-like factor 6 interacting protein 4
Arl6ip5	64.481	66.7767	0.0504721	0.616803	0.83053	ADP-ribosylation-like factor 6 interacting protein 5
Arl6ip6	10.8201	9.32522	-0.214499	0.110752	0.304698	ADP-ribosylation-like factor 6 interacting protein 6
Arl8a	41.7872	46.2924	0.147713	0.0308635	0.119835	ADP-ribosylation factor-like 8A
Arl8b	23.7391	23.4981	-0.0147232	0.838468	0.937779	ADP-ribosylation factor-like 8B
Armc1	10.4868	9.07928	-0.20792	0.0839392	0.249122	armadillo repeat containing 1
Armc10	8.14732	8.56496	0.072121	0.719649	0.890328	armadillo repeat containing 10
Armc5	19.7963	19.855	0.00427397	0.936183	0.984124	armadillo repeat containing 5
Armc6	8.37941	6.68541	-0.325833	0.0546857	0.183562	armadillo repeat containing 6
Armc7	6.86161	7.64623	0.156201	0.267137	0.538634	armadillo repeat containing 7
Armc8	7.90293	7.22266	-0.129858	0.201522	0.454098	armadillo repeat containing 8
Armc9	1.70767	1.77142	0.0528743	0.838944	0.937779	armadillo repeat containing 9
Armcx2	1.4455	1.39468	-0.0516343	0.845479	0.937779	armadillo repeat containing, X-linked 2
Armcx3	6.84374	7.71193	0.172307	0.229326	0.492295	armadillo repeat containing, X-linked 3
Armcx6	0.594631	0.536901	-0.147337	0.811203	0.928742	armadillo repeat containing, X-linked 6
Arnt	13.8505	15.5925	0.170911	0.0778351	0.236133	aryl hydrocarbon receptor nuclear translocator
Arnt2	0.453775	0.288407	-0.653873	0.128837	0.337678	aryl hydrocarbon receptor nuclear translocator 2
Arntl	20.8053	19.2162	-0.114626	0.101799	0.287574	aryl hydrocarbon receptor nuclear translocator-like
Arntl2	1.80823	3.13639	0.794527	0.00480086	0.0267911	aryl hydrocarbon receptor nuclear translocator-like 2
Arpc1a	113.272	117.244	0.0497271	0.322066	0.600495	actin related protein 2/3 complex, subunit 1A
Arpc1b	224.707	213.43	-0.074282	0.0146979	0.0664936	actin related protein 2/3 complex, subunit 1B
Arpc2	244.033	240.742	-0.0195904	0.442129	0.711393	actin related protein 2/3 complex, subunit 2
Arpc3	130.955	133.596	0.028802	0.682012	0.869962	actin related protein 2/3 complex, subunit 3
Arpc4	123.746	117.084	-0.0798459	0.0476571	0.166385	actin related protein 2/3 complex, subunit 4
Arpc5	172.882	166.869	-0.051066	0.106253	0.29555	actin related protein 2/3 complex, subunit 5
Arpc5l	36.6496	40.5859	0.147181	0.125739	0.333115	actin related protein 2/3 complex, subunit 5-like
Arpp19	74.9677	73.2424	-0.0335901	0.691821	0.875989	cAMP-regulated phosphoprotein 19
Arpp21	0.312004	0.513208	0.717982	0.1132	0.309248	cAMP-regulated phosphoprotein 21
Arr3	0.248928	0.927116	1.89702	0.0214089	0.0902279	arrestin 3, retinal (X-arrestin)
Arrb1	30.4127	39.7256	0.385398	3.7235e-06	4.41731e-05	arrestin, beta 1
Arrb2	10.6585	13.1917	0.307632	0.0351298	0.132205	arrestin, beta 2
Arrdc1	68.0559	71.4603	0.0704217	0.275975	0.5495	arrestin domain containing 1
Arrdc2	2.94639	4.29836	0.544837	0.00834159	0.042045	arrestin domain containing 2
Arrdc3	10.1878	16.6385	0.707679	1.94834e-06	2.46867e-05	arrestin domain containing 3
Arrdc4	11.4427	9.34343	-0.292402	0.106244	0.29555	arrestin domain containing 4
Arsa	20.5461	21.9372	0.094515	0.352282	0.630608	arylsulfatase A
Arsb	11.9289	12.1233	0.0233294	0.807638	0.926807	arylsulfatase B
Arse	10.703	11.1304	0.0564909	0.74451	0.900311	arylsulfatase E (chondrodysplasia punctata 1)
Arsg	0.781994	1.17239	0.584225	0.221131	0.482131	arylsulfatase G
Arsi	1.04591	1.09952	0.0721195	0.82112	0.932172	arylsulfatase family, member I
Arsj	0.236513	0.20727	-0.190406	0.974416	0.988791	arylsulfatase family, member J
Arsk	2.33127	2.35627	0.0153867	0.915139	0.975338	arylsulfatase family, member K
Art2b	11.4861	13.9184	0.277103	0.104669	0.293018	ADP-ribosyltransferase 2b
Art3	13.4916	16.6149	0.30042	0.0127227	0.0592252	ADP-ribosyltransferase 3
Art4	0.496524	1.08457	1.12719	0.01591	0.0708776	ADP-ribosyltransferase 4 (Dombrock blood group)
Artn	1.9165	2.37415	0.308937	0.392426	0.668419	artemin
Arv1	9.75055	9.6521	-0.0146397	0.922724	0.979048	ARV1 homolog (S. cerevisiae)
Arvcf	6.40523	6.31204	-0.0211433	0.816973	0.930861	armadillo repeat gene deleted in velo-cardio-facial syndrome
Arx	0.27048	0.23553	-0.19961	0.78313	0.913193	aristaless related homeobox
As3mt	65.8131	69.8235	0.0853379	0.148545	0.371015	arsenic (+3 oxidation state) methyltransferase
Asah1	17.2394	19.9399	0.209949	0.0222596	0.093096	N-acylsphingosine amidohydrolase (acid ceramidase) 1
Asah2	134.952	191.339	0.503683	0	0	N-acylsphingosine amidohydrolase (non-lysosomal ceramidase) 2
Asap1	4.05367	4.44081	0.131595	0.431379	0.703468	ArfGAP with SH3 domain, ankyrin repeat and PH domain 1
Asb1	3.26248	2.85151	-0.194245	0.3995	0.675087	ankyrin repeat and SOCS box-containing 1
Asb13	21.1359	20.4824	-0.0453154	0.694899	0.877938	ankyrin repeat and SOCS box-containing 13
Asb14	0.118789	0.238289	1.00431	0.359477	0.635979	ankyrin repeat and SOCS box-containing 14
Asb2	41.217	45.3216	0.136962	0.0292648	0.115018	ankyrin repeat and SOCS box-containing 2
Asb3	2.60178	2.54269	-0.0331415	0.844213	0.937779	ankyrin repeat and SOCS box-containing 3
Asb5	0.2944	0.143987	-1.03184	0.48938	0.743707	ankyrin repeat and SOCS box-containing 5
Asb6	13.8329	13.2345	-0.0638	0.507609	0.756936	ankyrin repeat and SOCS box-containing 6
Asb7	6.67817	7.62929	0.192095	0.237301	0.503525	ankyrin repeat and SOCS box-containing 7
Asb8	17.4546	20.1937	0.210293	0.0290417	0.114281	ankyrin repeat and SOCS box-containing 8
Ascc1	19.4262	18.6498	-0.0588437	0.555154	0.789375	activating signal cointegrator 1 complex subunit 1
Ascc2	25.3032	22.6649	-0.158858	0.0288108	0.113546	activating signal cointegrator 1 complex subunit 2
Ascc3	8.23956	7.60387	-0.115833	0.117757	0.318715	activating signal cointegrator 1 complex subunit 3
Ascl2	5.28722	4.25836	-0.312211	0.124392	0.330792	achaete-scute complex homolog 2 (Drosophila)
Ascl3	0.591848	0.491472	-0.268117	0.730758	0.895513	achaete-scute complex homolog 3 (Drosophila)
Asf1a	4.74913	5.03215	0.0835117	0.624184	0.834237	ASF1 anti-silencing function 1 homolog A (S. cerevisiae)
Asf1b	8.85138	7.28973	-0.280036	0.0725694	0.224451	ASF1 anti-silencing function 1 homolog B (S. cerevisiae)
Asgr1	0.507827	1.09621	1.11011	0.118509	0.320207	asialoglycoprotein receptor 1
Asgr2	0.35283	0.35209	-0.00303171	0.972285	0.988791	asialoglycoprotein receptor 2
Ash1l	10.7676	10.8464	0.0105196	0.82187	0.932478	ash1 (absent, small, or homeotic)-like (Drosophila)
Ash2l	15.1753	14.7186	-0.044091	0.559419	0.791024	ash2 (absent, small, or homeotic)-like (Drosophila)
Asic1	0.368355	0.352239	-0.0645435	0.955085	0.988791	acid-sensing (proton-gated) ion channel 1
Asic2	0.814759	1.01992	0.324011	0.407463	0.680561	acid-sensing (proton-gated) ion channel 2
Asic3	0.130787	0.212623	0.701081	0.747335	0.900311	acid-sensing (proton-gated) ion channel 3
Asic4	0.144645	0.161684	0.160661	0.974416	0.988791	acid-sensing (proton-gated) ion channel family member 4
Asic5	0.119717	0.211033	0.817837	0.526596	0.77098	acid-sensing (proton-gated) ion channel family member 5
Asl	5.65221	7.42435	0.393449	0.0148143	0.0669011	argininosuccinate lyase
Asmt	0.399648	0.341885	-0.225219	0.774066	0.91173	acetylserotonin O-methyltransferase
Asmtl	35.2069	31.9292	-0.140982	0.133316	0.344846	acetylserotonin O-methyltransferase-like
Asna1	37.6351	37.4554	-0.00690507	0.912049	0.973904	arsA arsenite transporter, ATP-binding, homolog 1 (bacterial)
Asns	11.3891	6.65952	-0.774158	3.31922e-08	5.43253e-07	asparagine synthetase (glutamine-hydrolyzing)
Asnsd1	13.5246	12.0379	-0.168003	0.122612	0.327275	asparagine synthetase domain containing 1
Aspa	0.839366	1.43071	0.769356	0.0831162	0.247454	aspartoacylase
Aspdh	0.904595	1.22334	0.435476	0.472001	0.730987	aspartate dehydrogenase domain containing
Aspg	1.45169	1.54402	0.0889578	0.831253	0.937176	asparaginase homolog (S. cerevisiae)
Asphd2	0.251834	0.260996	0.0515565	0.974416	0.988791	aspartate beta-hydroxylase domain containing 2
Aspm	3.54842	3.61939	0.0285684	0.84312	0.937779	asp (abnormal spindle) homolog, microcephaly associated (Drosophila)
Asrgl1	1.23033	1.57387	0.355273	0.465501	0.727663	asparaginase like 1
Ass1	2.06378	2.96987	0.525115	0.0786426	0.237965	argininosuccinate synthase 1
Aste1	1.54238	1.38095	-0.159497	0.607895	0.82291	asteroid homolog 1 (Drosophila)
Astn1	0.641165	0.676281	0.0769271	0.792446	0.918503	astrotactin 1
Astn2	0.515124	0.489611	-0.0732819	0.837062	0.937779	astrotactin 2
Asun	15.4042	13.1449	-0.228821	0.0123257	0.0576905	asunder, spermatogenesis regulator
Asz1	0.0616533	0.213476	1.79182	0.131321	0.341334	ankyrin repeat, SAM and basic leucine zipper domain containing 1
Atad1	30.8661	26.5994	-0.21463	0.00248044	0.0154552	ATPase family, AAA domain containing 1
Atad2	7.03165	6.90294	-0.0266516	0.844825	0.937779	ATPase family, AAA domain containing 2
Atad3a	59.8191	48.3905	-0.305882	1.23768e-09	2.36985e-08	ATPase family, AAA domain containing 3A
Atat1	12.6005	11.6326	-0.115302	0.382738	0.658416	alpha tubulin acetyltransferase 1
Atcay	0.658111	0.67071	0.0273582	0.934076	0.982965	ataxia, cerebellar, Cayman type
Ate1	9.97219	10.2719	0.042725	0.631605	0.837671	arginyltransferase 1
Atf1	24.4765	23.1057	-0.0831484	0.268624	0.540231	activating transcription factor 1
Atf2	12.264	11.7768	-0.0584781	0.603008	0.822419	activating transcription factor 2
Atf3	8.45958	8.2354	-0.0387467	0.852013	0.941789	activating transcription factor 3
Atf4	160.412	141.619	-0.179771	2.69327e-05	0.000273326	activating transcription factor 4 (tax-responsive enhancer element B67)
Atf5	44.2975	33.36	-0.409105	6.66306e-06	7.54247e-05	activating transcription factor 5
Atf6	26.5516	24.514	-0.115189	0.109178	0.301661	activating transcription factor 6
Atf6b	47.2346	47.163	-0.00218855	0.647218	0.846825	activating transcription factor 6 beta
Atf7	10.2991	11.2273	0.124496	0.281821	0.556191	activating transcription factor 7
Atg10	1.33084	1.55251	0.222264	0.559407	0.791024	autophagy related 10
Atg12	11.2868	12.5443	0.152401	0.171604	0.408466	autophagy related 12
Atg13	23.5925	26.7294	0.180099	0.0156039	0.0698289	autophagy related 13
Atg14	6.00037	7.88081	0.393292	0.00143885	0.00962829	autophagy related 14
Atg16l1	18.0217	16.8711	-0.0951809	0.197635	0.448467	autophagy related 16-like 1 (S. cerevisiae)
Atg16l2	2.68726	4.00094	0.5742	0.0141945	0.0648086	autophagy related 16-like 2 (S. cerevisiae)
Atg2a	11.7345	13.2426	0.17443	0.00932749	0.0458804	autophagy related 2A
Atg3	34.4792	35.4891	0.0416497	0.697308	0.878269	autophagy related 3
Atg4al1	3.30751	3.22331	-0.0372026	0.921928	0.979048	autophagy related 4A, cysteine peptidase-like 1
Atg4b	12.6731	12.3097	-0.0419701	0.632423	0.837671	autophagy related 4B, cysteine peptidase
Atg4c	3.24383	3.48792	0.104666	0.646033	0.846272	autophagy related 4C, cysteine peptidase
Atg4d	53.7768	52.6831	-0.0296428	0.550348	0.786283	autophagy related 4D, cysteine peptidase
Atg5	23.4336	23.0877	-0.0214562	0.764985	0.909676	autophagy related 5
Atg7	7.47787	9.7771	0.38678	0.00382261	0.0222532	autophagy related 7
Atg9a	47.3732	44.9952	-0.074299	0.134961	0.347282	autophagy related 9A
Atg9b	0.154132	0.125799	-0.293048	0.527709	0.77098	autophagy related 9B
Atic	28.7223	23.8968	-0.265352	0.000113545	0.00100401	5-aminoimidazole-4-carboxamide ribonucleotide formyltransferase/IMP cyclohydrolase
Atl1	0.931532	1.57386	0.756634	0.0248168	0.101543	atlastin GTPase 1
Atl2	48.9288	60.4897	0.306006	1.366e-10	2.89609e-09	atlastin GTPase 2
Atl3	6.75228	8.56841	0.343654	0.0179827	0.0783991	atlastin GTPase 3
Atm	3.11237	3.78201	0.281137	0.00933449	0.0458972	ataxia telangiectasia mutated
Atmin	6.56003	6.03093	-0.12132	0.241632	0.508515	ATM interactor
Atoh1	31.0934	25.3425	-0.29505	6.54174e-05	0.000611705	atonal homolog 1 (Drosophila)
Atoh8	3.42149	3.25211	-0.0732502	0.729126	0.895513	atonal homolog 8 (Drosophila)
Atox1	195.353	213.288	0.12672	0.0552441	0.184838	ATX1 antioxidant protein 1 homolog (yeast)
Atp10a	1.498	1.9543	0.383609	0.0628127	0.203484	ATPase, class V, type 10A
Atp11a	10.213	10.1991	-0.0019691	0.965238	0.988791	ATPase, class VI, type 11A
Atp13a1	54.3124	47.6207	-0.189695	3.09284e-06	3.76652e-05	ATPase type 13A1
Atp13a2	24.2353	26.596	0.134101	0.0386408	0.141723	ATPase type 13A2
Atp13a3	3.89945	3.51758	-0.148687	0.667218	0.859717	ATPase type 13A3
Atp1a1	1638.83	1560.28	-0.0708611	1.50498e-21	5.93128e-20	ATPase, Na+/K+ transporting, alpha 1 polypeptide
Atp1a2	9.16059	11.7445	0.358474	3.5567e-06	4.23508e-05	ATPase, Na+/K+ transporting, alpha 2 polypeptide
Atp1a3	0.481324	0.253508	-0.924979	0.0712063	0.221569	ATPase, Na+/K+ transporting, alpha 3 polypeptide
Atp1b1	970.836	871.321	-0.156024	5.55263e-32	2.50316e-30	ATPase, Na+/K+ transporting, beta 1 polypeptide
Atp1b2	5.70373	6.07772	0.0916253	0.508663	0.757814	ATPase, Na+/K+ transporting, beta 2 polypeptide
Atp1b3	36.0338	36.9473	0.0361194	0.614134	0.828734	ATPase, Na+/K+ transporting, beta 3 polypeptide
Atp2a1	0.129925	0.197902	0.607108	0.445033	0.712191	ATPase, Ca++ transporting, cardiac muscle, fast twitch 1
Atp2a2	132.453	119.776	-0.145145	7.03394e-11	1.53433e-09	ATPase, Ca++ transporting, cardiac muscle, slow twitch 2
Atp2a3	74.2933	81.662	0.136432	3.23703e-05	0.000324917	ATPase, Ca++ transporting, ubiquitous
Atp2b1	184.125	133.514	-0.463688	4.1971e-80	2.21002e-78	ATPase, Ca++ transporting, plasma membrane 1
Atp2b2	0.287983	0.312164	0.11632	0.728602	0.895513	ATPase, Ca++ transporting, plasma membrane 2
Atp2b3	0.282744	0.363597	0.362847	0.47814	0.736212	ATPase, Ca++ transporting, plasma membrane 3
Atp2b4	16.1177	17.8066	0.143763	0.0218681	0.0917875	ATPase, Ca++ transporting, plasma membrane 4
Atp2c1	15.5131	14.3805	-0.109376	0.124654	0.331311	ATPase, Ca++ transporting, type 2C, member 1
Atp2c2	4.59722	4.66334	0.0206009	0.965672	0.988791	ATPase, Ca++ transporting, type 2C, member 2
Atp4a	0.228015	0.15654	-0.542594	0.431728	0.703468	ATPase, H+/K+ exchanging, alpha polypeptide
Atp5a1	1142.35	1134.23	-0.0102831	0.343868	0.623309	ATP synthase, H+ transporting, mitochondrial F1 complex, alpha subunit 1, cardiac muscle
Atp5b	2018.83	1904.5	-0.084107	1.68795e-18	6.34118e-17	ATP synthase, H+ transporting, mitochondrial F1 complex, beta polypeptide
Atp5c1	337.35	344.964	0.0321997	0.416177	0.689053	ATP synthase, H+ transporting, mitochondrial F1 complex, gamma polypeptide 1
Atp5d	453.166	454.989	0.00579099	0.969577	0.988791	ATP synthase, H+ transporting, mitochondrial F1 complex, delta subunit
Atp5e	303.348	337.665	0.154619	0.00534288	0.029336	ATP synthase, H+ transporting, mitochondrial F1 complex, epsilon subunit
Atp5g1	495.267	441.165	-0.166889	6.31547e-07	8.67784e-06	ATP synthase, H+ transporting, mitochondrial Fo complex, subunit C1 (subunit 9)
Atp5g2	433.051	438.149	0.0168846	0.771405	0.91173	ATP synthase, H+ transporting, mitochondrial Fo complex, subunit C2 (subunit 9)
Atp5g3	726.263	693.317	-0.0669763	0.00745959	0.0385522	ATP synthase, H+ transporting, mitochondrial Fo complex, subunit C3 (subunit 9)
Atp5h	499.671	499.403	-0.000774964	0.818488	0.930861	ATP synthase, H+ transporting, mitochondrial Fo complex, subunit d
Atp5i	478.626	462.337	-0.0499539	0.242508	0.509774	ATP synthase, H+ transporting, mitochondrial Fo complex, subunit E
Atp5j	271.392	267.615	-0.0202228	0.612614	0.827468	ATP synthase, H+ transporting, mitochondrial Fo complex, subunit F6
Atp5j2	364.43	350.777	-0.0550849	0.178902	0.420393	ATP synthase, H+ transporting, mitochondrial Fo complex, subunit F2
Atp5l	422.742	434.21	0.0386155	0.461237	0.725688	ATP synthase, H+ transporting, mitochondrial Fo complex, subunit G
Atp5o	278.741	297.733	0.0950955	0.029641	0.116177	ATP synthase, H+ transporting, mitochondrial F1 complex, O subunit
Atp5s	1.22515	1.02551	-0.256613	0.547914	0.785056	ATP synthase, H+ transporting, mitochondrial Fo complex, subunit s (factor B)
Atp5sl	28.2835	29.7265	0.0717907	0.391688	0.668138	ATP5S-like
Atp6ap1	43.7845	46.5728	0.0890674	0.147234	0.369033	ATPase, H+ transporting, lysosomal accessory protein 1
Atp6ap2	46.5139	42.6466	-0.125231	0.131886	0.342345	ATPase, H+ transporting, lysosomal accessory protein 2
Atp6v0a1	43.9149	48.9704	0.157198	0.000227692	0.0018837	ATPase, H+ transporting, lysosomal V0 subunit A1
Atp6v0a2	34.4796	33.5557	-0.0391866	0.445643	0.712852	ATPase, H+ transporting, lysosomal V0 subunit A2
Atp6v0a4	0.247946	0.345781	0.479833	0.452499	0.717919	ATPase, H+ transporting, lysosomal V0 subunit A4
Atp6v0b	42.2936	40.7869	-0.0523312	0.5803	0.805693	ATPase, H+ transporting, lysosomal V0 subunit B
Atp6v0c	389.756	358.17	-0.121928	1.03295e-05	0.000112852	ATPase, H+ transporting, lysosomal V0 subunit C
Atp6v0d1	59.471	60.5556	0.0260741	0.686271	0.872905	ATPase, H+ transporting, lysosomal V0 subunit D1
Atp6v0e1	41.6963	40.8277	-0.0303699	0.704566	0.880683	ATPase, H+ transporting, lysosomal, V0 subunit e1
Atp6v0e2	64.5173	63.8542	-0.0149053	0.786812	0.91561	ATPase, H+ transporting V0 subunit e2
Atp6v1a	23.9198	22.3483	-0.0980422	0.101853	0.287605	ATPase, H+ transporting, lysosomal V1 subunit A
Atp6v1b2	43.2897	43.0652	-0.00750127	0.746498	0.900311	ATPase, H transporting, lysosomal V1 subunit B2
Atp6v1c1	18.2492	19.3814	0.0868396	0.435772	0.707276	ATPase, H+ transporting, lysosomal V1 subunit C1
Atp6v1c2	0.342484	0.415954	0.280387	0.818373	0.930861	ATPase, H+ transporting, lysosomal V1 subunit C2
Atp6v1d	67.0641	64.8061	-0.049411	0.408663	0.681529	ATPase, H+ transporting, lysosomal V1 subunit D
Atp6v1e1	42.4582	38.4925	-0.141466	0.089477	0.260858	ATPase, H+ transporting, lysosomal V1 subunit E1
Atp6v1f	68.2874	69.8109	0.0318329	0.773204	0.91173	ATPase, H transporting, lysosomal V1 subunit F
Atp6v1g1	105.226	109.507	0.0575288	0.38178	0.657433	ATPase, H transporting, lysosomal V1 subunit G1
Atp6v1g2	0.969969	0.72225	-0.42544	0.348724	0.627859	ATPase, H+ transporting, lysosomal V1 subunit G2
Atp6v1h	11.5737	12.5987	0.122421	0.363175	0.639714	ATPase, H+ transporting, lysosomal V1 subunit H
Atp7a	8.41589	7.23086	-0.218948	0.0512043	0.175152	ATPase, Cu++ transporting, alpha polypeptide
Atp7b	17.7839	17.3133	-0.038691	0.517668	0.766022	ATPase, Cu++ transporting, beta polypeptide
Atp8b1	68.0129	65.2024	-0.0608819	0.0724367	0.224323	ATPase, aminophospholipid transporter, class I, type 8B, member 1
Atp8b2	26.9166	27.3568	0.0234068	0.704155	0.880683	Atpase, class I, type 8B, member 2
Atp9b	8.4411	9.81611	0.21772	0.0136568	0.0627773	ATPase, class II, type 9B
Atpaf1	15.855	13.753	-0.205192	0.0206521	0.0878602	ATP synthase mitochondrial F1 complex assembly factor 1
Atpaf2	17.7026	16.9946	-0.0588821	0.525213	0.77098	ATP synthase mitochondrial F1 complex assembly factor 2
Atpbd4	3.14683	2.42898	-0.37355	0.0930383	0.268466	ATP binding domain 4
Atpif1	464.192	474.788	0.0325608	0.588799	0.812032	ATPase inhibitory factor 1
Atraid	20.946	25.0386	0.25748	0.040477	0.146369	all-trans retinoic acid-induced differentiation factor
Atrip	4.81596	5.01756	0.0591626	0.732094	0.895633	ATR interacting protein
Atrn	13.9587	14.9813	0.101995	0.0631926	0.204251	attractin
Atxn1	6.73962	10.521	0.642533	8.4428e-12	2.01249e-10	ataxin 1
Atxn10	14.0963	17.2452	0.290879	0.0114126	0.0541468	ataxin 10
Atxn2l	56.5387	52.5735	-0.104903	0.00288559	0.0175291	ataxin 2-like
Atxn3	7.43912	6.79434	-0.130799	0.320829	0.598955	ataxin 3
Atxn7l3b	30.574	30.5544	-0.000926735	0.948226	0.988791	ataxin 7-like 3B
Auh	24.475	32.5184	0.409946	2.78973e-05	0.000282224	AU RNA binding protein/enoyl-CoA hydratase
Aup1	94.6021	87.1205	-0.11886	0.0133311	0.0614614	ancient ubiquitous protein 1
Aurka	12.5336	12.0677	-0.0546463	0.580998	0.806159	aurora kinase A
Aurkaip1	72.8798	70.0371	-0.0573996	0.402892	0.678651	aurora kinase A interacting protein 1
Aurkb	17.1321	16.5342	-0.0512488	0.532724	0.773995	aurora kinase B
Aurkc	3.93802	4.13308	0.0697469	0.860027	0.946354	aurora kinase C
Aven	10.8968	9.85561	-0.144887	0.378645	0.655323	apoptosis, caspase activation inhibitor
Avil	11.2503	11.3611	0.0141386	0.86418	0.948569	advillin
Avpi1	30.0101	25.2622	-0.248468	0.0227697	0.0948897	arginine vasopressin-induced 1
Avpr1a	0.882393	0.793709	-0.152811	0.82074	0.932172	arginine vasopressin receptor 1A
Axin1	30.7956	29.8694	-0.0440559	0.426945	0.700471	axin 1
Axin2	21.1295	19.7671	-0.0961621	0.208663	0.464387	axin 2
Axl	19.5939	23.4999	0.262252	0.000549742	0.0041589	Axl receptor tyrosine kinase
Azgp1	0.353535	0.49941	0.498373	0.605036	0.822419	alpha-2-glycoprotein 1, zinc-binding
Azi1	5.33563	5.94167	0.155212	0.282948	0.557478	5-azacytidine induced 1
Azi2	47.0577	43.6632	-0.108012	0.0754418	0.230443	5-azacytidine induced 2
Azin1	28.4434	24.3441	-0.224523	2.5853e-05	0.000262576	antizyme inhibitor 1
B2m	1318.79	1249.5	-0.0778565	7.67673e-11	1.66045e-09	beta-2 microglobulin
B3galnt1	1.59083	1.92973	0.278622	0.370718	0.646442	beta-1,3-N-acetylgalactosaminyltransferase 1 (globoside blood group)
B3galnt2	9.06571	7.8604	-0.205817	0.0344881	0.13021	beta-1,3-N-acetylgalactosaminyltransferase 2
B3galt1	0.231292	0.248025	0.100766	0.968452	0.988791	UDP-Gal:betaGlcNAc beta 1,3-galactosyltransferase, polypeptide 1
B3galt2	2.1647	2.1784	0.0091018	0.963638	0.988791	UDP-Gal:betaGlcNAc beta 1,3-galactosyltransferase, polypeptide 2
B3galt4	11.6436	12.3668	0.0869352	0.596139	0.817417	UDP-Gal:betaGlcNAc beta 1,3-galactosyltransferase, polypeptide 4
B3galt5	47.6687	34.2172	-0.478321	3.42253e-32	1.54833e-30	UDP-Gal:betaGlcNAc beta 1,3-galactosyltransferase, polypeptide 5
B3galt6	6.74841	6.98282	0.0492621	0.73187	0.895529	UDP-Gal:betaGal beta 1,3-galactosyltransferase, polypeptide 6
B3gat2	0.125482	0.162151	0.369854	0.747335	0.900311	beta-1,3-glucuronyltransferase 2 (glucuronosyltransferase S)
B3gat3	43.4704	43.496	0.000850468	0.920854	0.978832	beta-1,3-glucuronyltransferase 3 (glucuronosyltransferase I)
B3gnt2	22.9663	24.4137	0.0881724	0.223297	0.485188	UDP-GlcNAc:betaGal beta-1,3-N-acetylglucosaminyltransferase 2
B3gnt3	1.94245	1.78959	-0.118251	0.622044	0.833283	UDP-GlcNAc:betaGal beta-1,3-N-acetylglucosaminyltransferase 3
B3gnt5	14.8125	14.342	-0.0465723	0.451265	0.717599	UDP-GlcNAc:betaGal beta-1,3-N-acetylglucosaminyltransferase 5
B3gnt6	1.69474	2.00114	0.239758	0.464239	0.727663	UDP-GlcNAc:betaGal beta-1,3-N-acetylglucosaminyltransferase 6 (core 3 synthase)
B3gnt7	15.6924	13.1725	-0.25254	0.0186807	0.0810122	UDP-GlcNAc:betaGal beta-1,3-N-acetylglucosaminyltransferase 7
B3gnt8	1.03737	1.3467	0.376505	0.313137	0.590256	UDP-GlcNAc:betaGal beta-1,3-N-acetylglucosaminyltransferase 8
B3gntl1	1.52466	2.20426	0.531809	0.145891	0.366669	UDP-GlcNAc:betaGal beta-1,3-N-acetylglucosaminyltransferase-like 1
B4galnt1	6.91403	10.1472	0.553477	0.000143882	0.00124821	beta-1,4-N-acetyl-galactosaminyl transferase 1
B4galnt3	0.466128	0.782893	0.748089	0.0906295	0.263262	beta-1,4-N-acetyl-galactosaminyl transferase 3
B4galnt4	14.4241	12.7085	-0.182691	0.0173635	0.0764519	beta-1,4-N-acetyl-galactosaminyl transferase 4
B4galt1	7.23733	5.02681	-0.525814	0.00135262	0.00915619	UDP-Gal:betaGlcNAc beta 1,4- galactosyltransferase, polypeptide 1
B4galt2	1.34274	1.62336	0.273806	0.400045	0.675397	UDP-Gal:betaGlcNAc beta 1,4- galactosyltransferase, polypeptide 2
B4galt3	37.4179	44.0008	0.233804	0.00040014	0.00312522	UDP-Gal:betaGlcNAc beta 1,4-galactosyltransferase, polypeptide 3
B4galt4	10.6287	7.563	-0.490927	0.000387283	0.00303959	UDP-Gal:betaGlcNAc beta 1,4-galactosyltransferase, polypeptide 4
B4galt5	32.302	31.0483	-0.0571092	0.533832	0.774952	UDP-Gal:betaGlcNAc beta 1,4-galactosyltransferase, polypeptide 5
B4galt6	27.5839	27.1626	-0.0222048	0.930168	0.982099	UDP-Gal:betaGlcNAc beta 1,4-galactosyltransferase, polypeptide 6
B4galt7	13.4461	14.43	0.10188	0.443924	0.712191	xylosylprotein beta 1,4-galactosyltransferase, polypeptide 7
B9d2	2.55084	3.37409	0.403524	0.244984	0.512797	B9 protein domain 2
Baalc	0.303831	0.437172	0.524934	0.43114	0.703468	brain and acute leukemia, cytoplasmic
Babam1	42.5499	39.1546	-0.119972	0.121526	0.325556	BRISC and BRCA1 A complex member 1
Bace1	9.73586	11.8977	0.289298	0.0151074	0.06801	beta-site APP cleaving enzyme 1
Bace2	6.49703	7.05863	0.119608	0.51573	0.764697	beta-site APP-cleaving enzyme 2
Bach1	17.6575	24.1647	0.45262	1.37571e-10	2.91189e-09	BTB and CNC homology 1, basic leucine zipper transcription factor 1
Bad	13.4145	14.6645	0.128538	0.466225	0.727663	BCL2-associated agonist of cell death
Bag1	64.1314	58.5625	-0.131054	0.0541198	0.182263	BCL2-associated athanogene
Bag2	4.95157	5.20015	0.0706663	0.637533	0.840191	Bcl2-associated athanogene 2
Bag3	20.0211	17.5774	-0.187805	0.0409479	0.147615	Bcl2-associated athanogene 3
Bag4	14.1213	11.9915	-0.235865	0.0316527	0.121941	BCL2-associated athanogene 4
Bag5	15.3439	13.5966	-0.174426	0.110782	0.304714	BCL2-associated athanogene 5
Bag6	55.9156	54.9157	-0.0260313	0.482335	0.739504	BCL2-associated athanogene 6
Bai1	0.225293	0.234028	0.0548787	0.896677	0.966567	brain-specific angiogenesis inhibitor 1
Bai2	1.14295	1.13414	-0.011172	0.956996	0.988791	brain-specific angiogenesis inhibitor 2
Bai3	0.158365	0.256035	0.693086	0.219372	0.48007	brain-specific angiogenesis inhibitor 3
Baiap2	4.84508	4.22441	-0.197771	0.328598	0.606898	BAI1-associated protein 2
Baiap2l1	41.8179	34.4351	-0.280242	1.23606e-05	0.000133678	BAI1-associated protein 2-like 1
Baiap2l2	42.1154	40.4297	-0.0589323	0.255086	0.523011	BAI1-associated protein 2-like 2
Bak1	165.872	151.283	-0.132827	9.90473e-05	0.000888039	BCL2-antagonist/killer 1
Bambi	3.82576	3.50698	-0.125519	0.672224	0.86376	BMP and activin membrane-bound inhibitor, homolog (Xenopus laevis)
Banf1	99.5918	88.209	-0.175102	0.00562367	0.0306027	barrier to autointegration factor 1
Bank1	0.267047	0.977324	1.87174	0.000184086	0.00155908	B-cell scaffold protein with ankyrin repeats 1
Banp	9.43572	8.27392	-0.189562	0.1567	0.384582	Btg3 associated nuclear protein
Bap1	26.3731	25.2502	-0.0627723	0.239105	0.504771	BRCA1 associated protein-1 (ubiquitin carboxy-terminal hydrolase)
Bard1	2.78835	2.48487	-0.166241	0.453018	0.718056	BRCA1 associated RING domain 1
Basp1	21.2374	31.8336	0.583943	5.57126e-07	7.70502e-06	brain abundant, membrane attached signal protein 1
Batf	2.19925	2.99705	0.44653	0.293911	0.570388	basic leucine zipper transcription factor, ATF-like
Batf3	8.2963	6.65377	-0.318295	0.314582	0.591882	basic leucine zipper transcription factor, ATF-like 3
Bax	43.6012	43.7845	0.00605129	0.985218	0.991624	Bcl2-associated X protein
Baz1a	8.87602	7.34309	-0.273525	0.00192318	0.0123956	bromodomain adjacent to zinc finger domain, 1A
Baz1b	25.6577	25.9602	0.0169115	0.799192	0.921801	bromodomain adjacent to zinc finger domain, 1B
Baz2a	25.2906	27.293	0.10993	0.0237679	0.0982528	bromodomain adjacent to zinc finger domain, 2A
Baz2b	8.11264	9.73761	0.263397	0.000320117	0.00255775	bromodomain adjacent to zinc finger domain, 2B
Bbc3	6.69919	7.42391	0.148193	0.504471	0.755868	Bcl-2 binding component 3
Bbs1	1.50841	2.07128	0.457488	0.041853	0.149962	Bardet-Biedl syndrome 1
Bbs10	1.12419	1.62667	0.533037	0.0919508	0.266137	Bardet-Biedl syndrome 10
Bbs2	3.35835	4.11217	0.292149	0.126236	0.333669	Bardet-Biedl syndrome 2
Bbs4	3.34933	3.83054	0.193675	0.355048	0.633379	Bardet-Biedl syndrome 4
Bbs5	0.925892	1.38191	0.577748	0.234022	0.498917	Bardet-Biedl syndrome 5
Bbs7	1.23484	1.34165	0.119684	0.73378	0.896011	Bardet-Biedl syndrome 7
Bbx	3.5833	3.87982	0.1147	0.491891	0.745526	bobby sox homolog (Drosophila)
Bc1	5.67194	3.97305	-0.513595	0.431728	0.703468	brain cytoplasmic RNA 1
Bcam	13.5709	15.2419	0.16753	0.0990183	0.281706	basal cell adhesion molecule (Lutheran blood group)
Bcan	0.118881	0.117515	-0.0166789	0.972285	0.988791	brevican
Bcap29	5.70705	5.62878	-0.0199229	0.831996	0.937176	B-cell receptor-associated protein 29
Bcap31	86.9007	80.9997	-0.101451	0.0615957	0.200655	B-cell receptor-associated protein 31
Bcar1	107.002	107.873	0.011688	0.650397	0.849736	breast cancer anti-estrogen resistance 1
Bcar3	21.5125	28.1617	0.388561	1.84629e-09	3.46799e-08	breast cancer anti-estrogen resistance 3
Bcas1	17.3155	20.2134	0.223248	0.0138033	0.0632921	breast carcinoma amplified sequence 1
Bcas2	41.9605	39.3782	-0.0916359	0.243824	0.51112	breast carcinoma amplified sequence 2
Bcas3	5.24598	6.75162	0.364021	0.00840872	0.0423004	breast carcinoma amplified sequence 3
Bcat1	5.55443	6.7684	0.285176	0.0690988	0.216978	branched chain amino acid transaminase 1, cytosolic
Bcat2	13.7882	13.2981	-0.052214	0.761908	0.908461	branched chain amino acid transaminase 2, mitochondrial
Bccip	19.9816	17.3766	-0.201529	0.091071	0.264246	BRCA2 and CDKN1A interacting protein
Bcdin3d	3.43412	3.3484	-0.0364686	0.922655	0.979048	BCDIN3 domain containing
Bche	20.9262	20.2014	-0.0508504	0.69671	0.878029	butyrylcholinesterase
Bckdha	25.7628	31.1533	0.274094	0.00135479	0.00916607	branched chain ketoacid dehydrogenase E1, alpha polypeptide
Bckdhb	9.52021	11.8173	0.311831	0.0257551	0.104579	branched chain keto acid dehydrogenase E1, beta polypeptide
Bckdk	36.1483	37.7462	0.062401	0.384515	0.660426	branched chain ketoacid dehydrogenase kinase
Bcl10	54.5663	52.5049	-0.0555591	0.372719	0.648485	B-cell CLL/lymphoma 10
Bcl11a	3.58796	5.6237	0.648354	0.000192434	0.00162444	B-cell CLL/lymphoma 11A (zinc finger protein)
Bcl11b	8.65316	9.56847	0.145061	0.121617	0.325596	B-cell CLL/lymphoma 11B (zinc finger protein)
Bcl2	1.69274	2.42781	0.520296	0.227236	0.489918	B-cell CLL/lymphoma 2
Bcl2a1	6.97923	8.24877	0.24111	0.347118	0.626078	BCL2-related protein A1
Bcl2l1	18.9307	17.4835	-0.114739	0.106321	0.29561	Bcl2-like 1
Bcl2l11	3.22651	6.00233	0.89555	0.019086	0.0824259	BCL2-like 11 (apoptosis facilitator)
Bcl2l12	4.99421	5.55384	0.153228	0.507844	0.756936	BCL2-like 12 (proline rich)
Bcl2l13	17.1307	17.1492	0.00155717	0.95921	0.988791	BCL2-like 13 (apoptosis facilitator)
Bcl2l14	14.6238	17.3821	0.249285	0.0378041	0.139451	Bcl2-like 14 (apoptosis facilitator)
Bcl2l15	113.777	99.3179	-0.196078	0.000348565	0.00276784	BCL2-like 15
Bcl2l2	23.9747	24.5162	0.0322207	0.5873	0.810835	Bcl2-like 2
Bcl3	35.9333	35.4217	-0.0206907	0.842819	0.937779	B-cell CLL/lymphoma 3
Bcl6	5.05792	7.39063	0.547153	3.76619e-05	0.000372215	B-cell CLL/lymphoma 6
Bcl6b	1.0738	1.5607	0.539466	0.0629683	0.203725	B-cell CLL/lymphoma 6, member B
Bcl7b	26.074	28.0008	0.102854	0.268594	0.540231	B-cell CLL/lymphoma 7B
Bcl7c	36.0518	36.321	0.0107313	0.935684	0.984011	B-cell CLL/lymphoma 7C
Bcl9l	27.9899	30.3998	0.119156	0.00793272	0.0404443	B-cell CLL/lymphoma 9-like
Bclaf1	34.247	35.3009	0.0437259	0.449515	0.716014	BCL2-associated transcription factor 1
Bcmo1	18.2087	8.49495	-1.09995	4.69576e-23	1.92751e-21	beta-carotene 15,15'-monooxygenase 1
Bco2	30.5454	36.9021	0.272749	3.27083e-05	0.000327797	beta-carotene oxygenase 2
Bcor	7.44131	8.19666	0.139478	0.0824164	0.246081	BCL6 co-repressor
Bcorl1	4.68374	5.57712	0.251858	0.0104016	0.0502972	BCL6 co-repressor-like 1
Bcs1l	10.6695	10.1773	-0.0681318	0.593595	0.815233	BC1 (ubiquinol-cytochrome c reductase) synthesis-like
Bdh1	111.28	111.724	0.0057405	0.922294	0.979048	3-hydroxybutyrate dehydrogenase, type 1
Bdh2	0.791803	1.21807	0.62138	0.219372	0.48007	3-hydroxybutyrate dehydrogenase, type 2
Bdkrb1	0.309511	0.326012	0.0749374	0.974416	0.988791	bradykinin receptor B1
Bdkrb2	7.32765	9.20674	0.32934	0.000745239	0.00542483	bradykinin receptor B2
Bdp1	5.81106	5.98284	0.0420308	0.865125	0.949037	B double prime 1, subunit of RNA polymerase III transcription initiation factor IIIB
Becn1	49.2392	48.3972	-0.0248827	0.577334	0.803639	beclin 1, autophagy related
Begain	0.615986	0.636524	0.0473166	0.930343	0.982099	brain-enriched guanylate kinase-associated
Bend5	1.42744	2.1516	0.591979	0.0941628	0.271074	BEN domain containing 5
Bend6	0.433834	0.755692	0.800655	0.184101	0.428424	BEN domain containing 6
Bend7	22.7656	21.0848	-0.110648	0.263323	0.534094	BEN domain containing 7
Best1	0.149752	0.146594	-0.0307554	0.976741	0.988791	bestrophin 1
Best3	0.100716	0.161377	0.680144	0.570351	0.798939	bestrophin 3
Bet1	25.7089	26.8129	0.0606613	0.56713	0.798256	Bet1 golgi vesicular membrane trafficking protein
Bet1l	23.9301	22.5169	-0.0878183	0.365739	0.642381	Bet1 golgi vesicular membrane trafficking protein-like
Bex1	2.51674	2.69912	0.100933	0.82112	0.932172	brain expressed, X-linked 1
Bex2	4.66802	5.15655	0.143594	0.676573	0.867093	brain expressed X-linked 2
Bex4	1.02902	1.4335	0.478278	0.53108	0.773029	brain expressed, X-linked 4
Bfar	10.7763	11.5806	0.103853	0.351002	0.630019	bifunctional apoptosis regulator
Bfsp1	7.11437	5.72537	-0.313366	0.0494208	0.170939	beaded filament structural protein 1, filensin
Bfsp2	0.124756	0.224788	0.849455	0.468779	0.727663	beaded filament structural protein 2, phakinin
Bgn	24.5145	27.8188	0.182425	0.0102597	0.0497234	biglycan
Bhlha15	4.4026	3.85213	-0.192698	0.280408	0.555697	basic helix-loop-helix family, member a15
Bhlhb9	0.927356	1.23521	0.413566	0.230842	0.494887	basic helix-loop-helix domain containing, class B, 9
Bhlhe22	2.94565	3.794	0.365132	0.0517042	0.176299	basic helix-loop-helix family, member e22
Bhlhe40	47.4406	40.1423	-0.240998	2.04722e-05	0.000212119	basic helix-loop-helix family, member e40
Bhmt	0.176102	0.115127	-0.613179	0.705985	0.880683	betaine-homocysteine S-methyltransferase
Bicc1	4.02492	3.93282	-0.033396	0.910324	0.972911	bicaudal C homolog 1 (Drosophila)
Bicd1	0.601791	0.359631	-0.742746	0.1039	0.2914	bicaudal D homolog 1 (Drosophila)
Bicd2	8.24143	8.48785	0.0425033	0.587529	0.810943	bicaudal D homolog 2 (Drosophila)
Bid	45.3298	45.1389	-0.0060896	0.791445	0.918001	BH3 interacting domain death agonist
Bik	2.1192	2.58019	0.283962	0.469891	0.729126	BCL2-interacting killer (apoptosis-inducing)
Bin1	13.1371	16.5243	0.330939	0.00227239	0.0143397	bridging integrator 1
Bin2	7.73492	11.6534	0.59129	5.7014e-05	0.000541802	bridging integrator 2
Bin3	26.8904	26.9525	0.00333145	0.967959	0.988791	bridging integrator 3
Birc2	8.77461	9.3412	0.0902724	0.413356	0.68606	baculoviral IAP repeat-containing 2
Birc3	8.06902	12.3943	0.619216	8.61202e-08	1.34281e-06	baculoviral IAP repeat-containing 3
Birc5	15.1958	16.8742	0.151146	0.433287	0.705024	baculoviral IAP repeat-containing 5
Birc6	15.7294	16.9971	0.111831	0.00133969	0.0090878	baculoviral IAP repeat-containing 6
Blcap	23.756	23.2238	-0.0326859	0.662191	0.855824	bladder cancer associated protein
Bles03	27.8233	32.5538	0.226532	0.00929168	0.0457393	basophilic leukemia expressed protein BLES03
Blk	1.62665	3.17126	0.963154	0.000600307	0.00446339	B lymphoid tyrosine kinase
Blmh	15.519	15.1794	-0.0319177	0.703208	0.880683	bleomycin hydrolase
Blnk	16.2765	30.3527	0.899033	2.22045e-16	7.60754e-15	B-cell linker
Bloc1s1	63.7194	69.2189	0.119433	0.268587	0.540231	biogenesis of lysosomal organelles complex-1, subunit 1
Bloc1s2	37.7143	36.9389	-0.0299733	0.707279	0.881645	biogenesis of lysosomal organelles complex-1, subunit 2
Bloc1s4	18.9158	15.8743	-0.252898	0.0414949	0.149043	biogenesis of lysosomal organelles complex-1, subunit 4, cappuccino
Bloc1s5	12.1332	12.6007	0.0545436	0.772435	0.91173	biogenesis of lysosomal organelles complex-1, subunit 5, muted
Bloc1s6	11.7488	14.0964	0.262809	0.0238174	0.0983441	biogenesis of lysosomal organelles complex-1, subunit 6, pallidin
Blvra	24.3921	24.356	-0.0021407	0.993941	0.996423	biliverdin reductase A
Blvrb	25.5261	25.0422	-0.0276118	0.79071	0.917419	biliverdin reductase B (flavin reductase (NADPH))
Blzf1	5.56983	6.17963	0.149888	0.369789	0.645436	basic leucine zipper nuclear factor 1
Bmf	5.93373	8.22707	0.471439	0.00273308	0.0167532	Bcl2 modifying factor
Bmi1	9.8962	10.6181	0.101585	0.587823	0.811122	Bmi1 polycomb ring finger oncogene
Bmp1	20.2758	21.1495	0.0608671	0.318733	0.59695	bone morphogenetic protein 1
Bmp10	0.149257	0.234742	0.653276	0.468779	0.727663	bone morphogenetic protein 10
Bmp2	16.1907	18.3878	0.183581	0.110923	0.304908	bone morphogenetic protein 2
Bmp3	19.3524	19.2983	-0.00403624	0.954876	0.988791	bone morphogenetic protein 3
Bmp4	22.1087	22.7883	0.0436769	0.685291	0.8723	bone morphogenetic protein 4
Bmp5	2.08177	3.23467	0.635806	0.000786453	0.00570206	bone morphogenetic protein 5
Bmp6	3.0731	4.47313	0.541589	0.0254291	0.103488	bone morphogenetic protein 6
Bmp7	7.40899	8.23472	0.152443	0.26001	0.529835	bone morphogenetic protein 7
Bmp8a	6.64401	4.65948	-0.511885	0.00533501	0.0293175	bone morphogenetic protein 8a
Bmper	0.440457	0.512114	0.217464	0.706008	0.880683	BMP-binding endothelial regulator
Bmpr1a	20.3096	21.684	0.0944689	0.196749	0.447245	bone morphogenetic protein receptor, type IA
Bmpr1b	0.243542	0.266565	0.130315	0.974416	0.988791	bone morphogenetic protein receptor, type IB
Bmpr2	14.352	14.989	0.062649	0.3415	0.620681	bone morphogenetic protein receptor, type II (serine/threonine kinase)
Bms1	14.2824	12.5345	-0.188334	0.0167132	0.0740193	BMS1 homolog, ribosome assembly protein (yeast)
Bmx	1.17756	1.38585	0.234963	0.466477	0.727663	BMX non-receptor tyrosine kinase
Bmyc	30.7335	28.0224	-0.133232	0.303618	0.579539	brain expressed myelocytomatosis oncogene
Bnc1	0.0387791	0.0946623	1.28751	0.189169	0.436268	basonuclin 1
Bnc2	0.532977	0.738319	0.470169	0.201067	0.45337	basonuclin 2
Bnip1	17.8328	13.7299	-0.377211	0.00528759	0.0291566	BCL2/adenovirus E1B interacting protein 1
Bnip2	13.4078	14.0025	0.0626085	0.562899	0.793954	BCL2/adenovirus E1B interacting protein 2
Bnip3	4.95913	4.78127	-0.0526932	0.783106	0.913193	BCL2/adenovirus E1B interacting protein 3
Bnip3l	20.5463	27.4466	0.417748	4.06721e-10	8.16492e-09	BCL2/adenovirus E1B interacting protein 3-like
Bod1	10.022	9.74738	-0.0400793	0.775517	0.91173	biorientation of chromosomes in cell division 1
Bok	21.3898	19.4629	-0.136199	0.276205	0.549632	BCL2-related ovarian killer
Bola1	16.223	15.1752	-0.0963253	0.491309	0.745111	bolA homolog 1 (E. coli)
Bola3	24.0044	22.7945	-0.074609	0.475185	0.733619	bolA homolog 3 (E. coli)
Bop1	35.9478	27.4032	-0.391559	1.03982e-09	2.01806e-08	block of proliferation 1
Bora	4.66995	4.64196	-0.00867198	0.985556	0.991731	bora, aurora kinase A activator
Bpgm	22.5126	19.0098	-0.243991	0.013099	0.0606689	2,3-bisphosphoglycerate mutase
Bphl	2.69642	2.53472	-0.0892171	0.843941	0.937779	biphenyl hydrolase-like (serine hydrolase)
Bpifc	0.395782	0.396703	0.00335452	0.963448	0.988791	BPI fold containing family C
Bpnt1	469.776	483.495	0.041528	0.0302326	0.118063	3'(2'), 5'-bisphosphate nucleotidase 1
Brca1	3.18735	3.26837	0.0362139	0.860449	0.946454	breast cancer 1, early onset
Brca2	1.23173	1.19834	-0.0396488	0.822994	0.933354	breast cancer 2, early onset
Brcc3	30.5335	32.7168	0.0996401	0.146246	0.367273	BRCA1/BRCA2-containing complex, subunit 3
Brd1	20.0262	20.7289	0.0497596	0.396714	0.672199	bromodomain containing 1
Brd3	26.4617	26.7502	0.0156439	0.819683	0.932055	bromodomain containing 3
Brd4	34.667	33.9141	-0.0316778	0.354799	0.633294	bromodomain containing 4
Brd7	29.9137	28.1513	-0.0876049	0.223193	0.485152	bromodomain containing 7
Brd8	14.929	17.6682	0.24304	0.00329917	0.0196878	bromodomain containing 8
Brd9	15.4402	14.9727	-0.0443602	0.605296	0.822456	bromodomain containing 9
Bre	10.9831	11.7657	0.0992934	0.50556	0.755868	brain and reproductive organ-expressed (TNFRSF1A modulator)
Brf1	13.6475	13.9046	0.0269256	0.826255	0.935611	BRF1 homolog, subunit of RNA polymerase III transcription initiation factor IIIB (S. cerevisiae)
Brf2	8.02501	8.01518	-0.00176767	0.896592	0.966567	BRF2, subunit of RNA polymerase III transcription initiation factor, BRF1-like
Bri3	90.8268	104.805	0.206512	0.00425547	0.0242673	brain protein I3
Bri3bp	54.5293	47.0122	-0.213997	0.00477433	0.026693	Bri3 binding protein
Brix1	7.48914	6.09866	-0.296308	0.0341311	0.129089	BRX1, biogenesis of ribosomes, homolog (S. cerevisiae)
Brk1	55.3047	58.6747	0.0853348	0.322168	0.600495	BRICK1, SCAR/WAVE actin-nucleating complex subunit
Brms1l	4.39647	4.78767	0.122979	0.486841	0.742706	breast cancer metastasis-suppressor 1-like
Brox	19.1733	20.4766	0.0948752	0.188127	0.435848	BRO1 domain and CAAX motif containing
Brpf1	13.4559	13.2226	-0.0252331	0.674801	0.865686	bromodomain and PHD finger containing, 1
Brpf3	18.4393	21.4025	0.214995	0.00186078	0.01205	bromodomain and PHD finger containing, 3
Brsk1	2.42131	2.3799	-0.0248848	0.974715	0.988791	BR serine/threonine kinase 1
Bscl2	18.5592	18.827	0.020666	0.887929	0.961249	Berardinelli-Seip congenital lipodystrophy 2 (seipin)
Bsdc1	38.7729	44.4348	0.19664	0.000472023	0.00362062	BSD domain containing 1
Bsg	602.5	600.409	-0.00501484	0.958762	0.988791	basigin (Ok blood group)
Bsn	0.234198	0.254524	0.120073	0.681101	0.869536	bassoon (presynaptic cytomatrix protein)
Bspry	109.191	105.301	-0.0523438	0.217856	0.478492	B-box and SPRY domain containing
Bst1	87.2369	108.605	0.316075	1.65178e-10	3.47334e-09	bone marrow stromal cell antigen 1
Bst2	57.2173	50.3705	-0.183872	0.0488619	0.169557	bone marrow stromal cell antigen 2
Btaf1	7.50635	6.05834	-0.309189	6.81394e-05	0.000633928	BTAF1 RNA polymerase II, B-TFIID transcription factor-associated, (Mot1 homolog, S. cerevisiae)
Btbd1	19.8174	20.628	0.0578363	0.460348	0.724749	BTB (POZ) domain containing 1
Btbd10	6.13075	5.32114	-0.204328	0.220267	0.48115	BTB (POZ) domain containing 10
Btbd3	18.5674	17.1653	-0.113279	0.231353	0.495651	BTB (POZ) domain containing 3
Btbd6	12.2914	13.4363	0.128487	0.276228	0.549632	BTB (POZ) domain containing 6
Btbd7	11.6619	11.6971	0.00434804	0.933789	0.982965	BTB (POZ) domain containing 7
Btbd9	10.4017	11.2621	0.114649	0.408788	0.68156	BTB (POZ) domain containing 9
Btc	4.30173	3.05865	-0.49202	0.202539	0.4555	betacellulin
Btd	23.0262	26.5954	0.207901	0.0113068	0.053793	biotinidase
Btf3	270.398	264.664	-0.0309225	0.295524	0.572165	basic transcription factor 3
Btg1	86.5978	99.2114	0.196175	0.00032281	0.00257446	B-cell translocation gene 1, anti-proliferative
Btg2	79.7175	76.7795	-0.0541741	0.239739	0.50555	BTG family, member 2
Btg3	3.24709	3.42436	0.0766841	0.765926	0.909794	BTG family, member 3
Btk	1.37647	3.20616	1.21987	9.79902e-05	0.000879789	Bruton agammaglobulinemia tyrosine kinase
Btla	1.49012	4.07477	1.45128	0.000303243	0.00243657	B and T lymphocyte associated
Btn3a2	77.2345	99.224	0.361444	1.79856e-14	5.37393e-13	butyrophilin, subfamily 3, member A2
Btnl2	105.319	108.672	0.0452137	0.309098	0.585795	butyrophilin-like 2 (MHC class II associated)
Btnl3	113.394	124.817	0.138465	0.000153997	0.001327	butyrophilin-like 3
Btnl5	34.7283	49.6602	0.515981	3.9968e-15	1.23737e-13	butyrophilin-like 5
Btnl8	19.1925	22.3665	0.220797	0.0142515	0.0649996	butyrophilin-like 8
Btrc	4.6323	4.36715	-0.0850345	0.643682	0.84457	beta-transducin repeat containing E3 ubiquitin protein ligase
Bub1	4.31566	3.97322	-0.119272	0.343037	0.622154	BUB1 mitotic checkpoint serine/threonine kinase
Bub3	35.5332	33.6546	-0.078364	0.332023	0.610449	budding uninhibited by benzimidazoles 3 homolog (S. cerevisiae)
Bucs1	0.138196	0.199774	0.531653	0.526596	0.77098	butyryl Coenzyme A synthetase 1
Bud13	12.0313	10.9297	-0.138533	0.200446	0.452606	BUD13 homolog (S. cerevisiae)
Bud31	39.5144	38.5427	-0.0359221	0.606756	0.822478	BUD31 homolog (S. cerevisiae)
Bves	1.05577	1.24211	0.234487	0.679303	0.868427	blood vessel epicardial substance
Bwk1	42.9255	40.3272	-0.0900829	0.202983	0.45615	Bwk1 leukemia-related gene
Bysl	21.6655	16.2711	-0.413091	4.46013e-05	0.000434778	bystin-like
Bzw1	46.1301	41.9549	-0.136868	0.0361762	0.134879	basic leucine zipper and W2 domains 1
Bzw2	31.4738	28.8554	-0.125309	0.140324	0.357416	basic leucine zipper and W2 domains 2
C1d	6.01578	5.35705	-0.167311	0.231043	0.495236	C1D nuclear receptor co-repressor
C1galt1	24.1377	13.8572	-0.80065	1.62186e-11	3.74778e-10	core 1 synthase, glycoprotein-N-acetylgalactosamine 3-beta-galactosyltransferase, 1
C1galt1c1	15.467	15.0133	-0.0429555	0.729751	0.895513	C1GALT1-specific chaperone 1
C1H6orf35	25.7992	26.4591	0.036434	0.742388	0.900311	chromosome 1 open reading frame, human C6orf35
C1qa	78.3562	104.141	0.410426	9.33604e-11	1.99252e-09	complement component 1, q subcomponent, A chain
C1qb	53.0551	70.9462	0.419236	1.27841e-08	2.17838e-07	complement component 1, q subcomponent, B chain
C1qbp	135.01	118.999	-0.182124	0.000205408	0.00172489	complement component 1, q subcomponent binding protein
C1qc	86.29	114.63	0.409718	3.13616e-12	7.82395e-11	complement component 1, q subcomponent, C chain
C1ql3	0.321747	0.485337	0.593062	0.526596	0.77098	complement component 1, q subcomponent-like 3
C1qtnf1	9.81824	12.6015	0.360063	0.0122568	0.0574308	C1q and tumor necrosis factor related protein 1
C1qtnf2	2.69597	3.3133	0.297463	0.3443	0.62374	C1q and tumor necrosis factor related protein 2
C1qtnf3	0.507701	0.860978	0.761998	0.194019	0.442605	C1q and tumor necrosis factor related protein 3
C1qtnf5	6.57458	7.68227	0.224635	0.251049	0.519952	C1q and tumor necrosis factor related protein 5
C1qtnf6	2.65062	4.58818	0.791595	0.000170009	0.00145231	C1q and tumor necrosis factor related protein 6
C1qtnf7	0.660933	0.83516	0.337548	0.590299	0.81253	C1q and tumor necrosis factor related protein 7
C1qtnf9	0.227304	0.40078	0.818191	0.359477	0.635979	C1q and tumor necrosis factor related protein 9
C1r	37.2217	43.1589	0.213512	9.18098e-05	0.000830685	complement component 1, r subcomponent
C1rl	1.12614	1.99404	0.824311	0.0474646	0.165876	complement component 1, r subcomponent-like
C1s	44.2614	44.5361	0.00892723	0.804603	0.925143	complement component 1, s subcomponent
C2	16.1229	14.9868	-0.105417	0.248547	0.517453	complement component 2
C2cd2	4.60245	3.85741	-0.25477	0.0991436	0.281938	C2 calcium-dependent domain containing 2
C2cd2l	76.5667	72.5859	-0.0770278	0.0322096	0.123384	C2CD2-like
C2cd3	4.33783	4.41909	0.0267758	0.811378	0.928776	C2 calcium-dependent domain containing 3
C2cd4c	3.28561	3.12167	-0.0738433	0.776759	0.91173	C2 calcium-dependent domain containing 4C
C2cd5	13.2281	14.0906	0.0911274	0.211743	0.469031	C2 calcium-dependent domain containing 5
C3	0.972438	2.00398	1.04319	3.74841e-06	4.44277e-05	complement component 3
C3ar1	0.668378	1.47261	1.13964	0.00795246	0.0405288	complement component 3a receptor 1
C4a	25.5272	28.7261	0.170329	0.000982761	0.00694662	complement component 4A (Rodgers blood group)
C4b	14.8949	15.3673	0.0450454	0.502919	0.754761	complement component 4B (Chido blood group)
C5ar1	1.92446	2.56577	0.414943	0.154655	0.381408	complement component 5a receptor 1
C6	0.6619	0.622294	-0.089017	0.832396	0.937176	complement component 6
C8a	0.140684	0.147443	0.0676959	0.818373	0.930861	complement component 8, alpha polypeptide
C8g	7.38706	10.6474	0.527425	0.0181239	0.0788807	complement component 8, gamma polypeptide
Ca1	0.520386	0.199642	-1.38217	0.214607	0.473514	carbonic anhydrase I
Ca2	194.126	224.951	0.21262	2.85771e-13	7.76235e-12	carbonic anhydrase 2
Caap1	6.74933	6.34879	-0.0882626	0.640923	0.842844	caspase activity and apoptosis inhibitor 1
Cab39	74.1639	68.8326	-0.107625	0.00289554	0.0175646	calcium binding protein 39
Cab39l	8.91195	11.4024	0.355524	0.0234311	0.097142	calcium binding protein 39-like
Cabin1	12.4177	11.378	-0.126151	0.0418367	0.149962	calcineurin binding protein 1
Cables1	8.74005	10.3452	0.243246	0.0441193	0.156587	Cdk5 and Abl enzyme substrate 1
Cabp1	1.23393	1.10747	-0.155986	0.728253	0.895513	calcium binding protein 1
Cabp4	0.748051	1.51751	1.0205	0.0320651	0.123014	calcium binding protein 4
Cabp7	1.27397	1.3946	0.130527	0.685519	0.8723	calcium binding protein 7
Cabyr	0.334208	0.270278	-0.306305	0.774066	0.91173	calcium binding tyrosine-(Y)-phosphorylation regulated
Cacfd1	21.2895	25.1213	0.238769	0.00674661	0.0355248	calcium channel flower domain containing 1
Cachd1	6.76005	7.06933	0.0645403	0.544382	0.781977	cache domain containing 1
Cacna1a	1.72533	1.81309	0.071581	0.558507	0.790972	calcium channel, voltage-dependent, P/Q type, alpha 1A subunit
Cacna1b	0.407598	0.432104	0.0842339	0.68983	0.874746	calcium channel, voltage-dependent, N type, alpha 1B subunit
Cacna1c	2.22347	2.48667	0.161406	0.166551	0.400771	calcium channel, voltage-dependent, L type, alpha 1C subunit
Cacna1d	1.38178	1.65439	0.259771	0.133805	0.345623	calcium channel, voltage-dependent, L type, alpha 1D subunit
Cacna1e	1.13463	1.31981	0.218113	0.276084	0.549602	calcium channel, voltage-dependent, R type, alpha 1E subunit
Cacna1g	1.22965	1.31507	0.0968994	0.573186	0.800013	calcium channel, voltage-dependent, T type, alpha 1G subunit
Cacna1h	4.79843	4.54271	-0.0790113	0.415275	0.688091	calcium channel, voltage-dependent, T type, alpha 1H subunit
Cacna1i	0.0479246	0.0607023	0.340984	0.777275	0.91173	calcium channel, voltage-dependent, T type, alpha 1I subunit
Cacna1s	0.0675161	0.0791295	0.228984	0.800119	0.921801	calcium channel, voltage-dependent, L type, alpha 1S subunit
Cacna2d1	3.00414	2.97051	-0.0162414	0.988946	0.993591	calcium channel, voltage-dependent, alpha2/delta subunit 1
Cacna2d2	0.411854	0.403913	-0.0280896	0.953839	0.988791	calcium channel, voltage-dependent, alpha 2/delta subunit 2
Cacna2d3	0.157197	0.195561	0.315041	0.633468	0.837671	calcium channel, voltage-dependent, alpha2/delta subunit 3
Cacnb1	0.670754	1.09512	0.707237	0.0418956	0.150063	calcium channel, voltage-dependent, beta 1 subunit
Cacnb2	1.9454	2.52402	0.375657	0.0587826	0.193755	calcium channel, voltage-dependent, beta 2 subunit
Cacnb3	4.95121	5.09716	0.0419125	0.866195	0.949166	calcium channel, voltage-dependent, beta 3 subunit
Cacnb4	0.108242	0.0699384	-0.630104	0.48938	0.743707	calcium channel, voltage-dependent, beta 4 subunit
Cacng4	0.212927	0.246132	0.20907	0.979325	0.988791	calcium channel, voltage-dependent, gamma subunit 4
Cacng6	0.500653	0.552665	0.142593	0.974416	0.988791	calcium channel, voltage-dependent, gamma subunit 6
Cacng7	0.690122	0.862939	0.322407	0.657369	0.853094	calcium channel, voltage-dependent, gamma subunit 7
Cactin	20.2256	18.5178	-0.127272	0.102053	0.287991	cactin, spliceosome C complex subunit
Cacul1	14.089	12.8421	-0.133695	0.117533	0.318243	CDK2-associated, cullin domain 1
Cacybp	50.6986	33.8654	-0.582132	6.46927e-16	2.15889e-14	calcyclin binding protein
Cad	12.7894	10.7903	-0.245213	8.19704e-05	0.00075333	carbamoyl-phosphate synthetase 2, aspartate transcarbamylase, and dihydroorotase
Cadm1	3.54045	4.69356	0.406752	0.051756	0.176382	cell adhesion molecule 1
Cadm2	0.511973	0.681015	0.41162	0.506282	0.755868	cell adhesion molecule 2
Cadm3	8.52476	9.76111	0.195387	0.263736	0.534377	cell adhesion molecule 3
Cadm4	2.13458	2.01188	-0.085408	0.838811	0.937779	cell adhesion molecule 4
Cadps	0.913193	1.02429	0.165634	0.573401	0.800013	Ca++-dependent secretion activator
Cage1	0.43652	0.496736	0.18643	0.778702	0.912094	cancer antigen 1
Calb1	0.73782	0.494446	-0.577456	0.319827	0.59778	calbindin 1
Calb2	8.29724	9.56799	0.205584	0.243719	0.510983	calbindin 2
Calcb	1.21131	1.45586	0.265303	0.590299	0.81253	calcitonin-related polypeptide, beta
Calcrl	3.59389	3.85178	0.0999804	0.556391	0.789891	calcitonin receptor-like
Cald1	36.1829	44.5154	0.298998	4.95917e-09	8.89879e-08	caldesmon 1
Calhm1	0.160029	0.282987	0.822407	0.468779	0.727663	calcium homeostasis modulator 1
Calhm2	7.77458	8.96544	0.20561	0.19381	0.442605	calcium homeostasis modulator 2
Calm1	999.549	970.364	-0.0427508	0.00213527	0.013561	calmodulin 1
Calm2	32.7166	32.0191	-0.0310886	0.458146	0.72295	calmodulin 2
Calm3	329.692	331.998	0.0100542	0.962629	0.988791	calmodulin 3
Calml4	317.777	362.412	0.189615	1.60626e-08	2.70121e-07	calmodulin-like 4
Calr	751.24	629.779	-0.254428	1.4699e-56	7.37704e-55	calreticulin
Calr3	1.25946	1.12279	-0.165726	0.829286	0.936839	calreticulin 3
Calu	32.607	29.4259	-0.148097	0.00922122	0.0455495	calumenin
Caly	1.24371	1.12821	-0.140623	0.82074	0.932172	calcyon neuron-specific vesicular protein
Camk1	15.3404	17.7614	0.211406	0.0955696	0.274019	calcium/calmodulin-dependent protein kinase I
Camk1d	5.02656	5.60226	0.156438	0.298749	0.575743	calcium/calmodulin-dependent protein kinase ID
Camk2a	0.477561	1.21612	1.34852	0.0185359	0.0805104	calcium/calmodulin-dependent protein kinase II alpha
Camk2b	93.8815	94.2384	0.00547466	0.899965	0.968311	calcium/calmodulin-dependent protein kinase II beta
Camk2d	23.098	26.9789	0.224066	0.00417744	0.0239073	calcium/calmodulin-dependent protein kinase II delta
Camk2g	7.83416	9.62874	0.297569	0.0657315	0.210184	calcium/calmodulin-dependent protein kinase II gamma
Camk2n1	129.285	169.648	0.391989	8.80076e-08	1.37057e-06	calcium/calmodulin-dependent protein kinase II inhibitor 1
Camk2n2	1.34025	1.38779	0.0502874	0.972285	0.988791	calcium/calmodulin-dependent protein kinase II inhibitor 2
Camk4	1.0333	1.55924	0.593582	0.169274	0.404695	calcium/calmodulin-dependent protein kinase IV
Camkk1	2.19708	2.46527	0.16616	0.473317	0.732054	calcium/calmodulin-dependent protein kinase kinase 1, alpha
Camkk2	4.306	5.32828	0.307322	0.115404	0.313868	calcium/calmodulin-dependent protein kinase kinase 2, beta
Camkmt	3.95599	4.3681	0.142966	0.5398	0.77785	calmodulin-lysine N-methyltransferase
Camkv	0.0455394	0.0806774	0.825048	0.468779	0.727663	CaM kinase-like vesicle-associated
Camlg	12.9386	13.8866	0.102012	0.49158	0.745229	calcium modulating ligand
Camsap1	4.51322	4.6808	0.0525991	0.615377	0.829716	calmodulin regulated spectrin-associated protein 1
Camsap2	2.69048	2.94438	0.1301	0.327385	0.606349	calmodulin regulated spectrin-associated protein family, member 2
Camsap3	31.7919	30.5128	-0.0592462	0.234556	0.499765	calmodulin regulated spectrin-associated protein family, member 3
Camta1	0.74116	1.08462	0.549338	0.010418	0.0503577	calmodulin binding transcription activator 1
Camta2	43.588	42.4556	-0.0379773	0.252278	0.520099	calmodulin binding transcription activator 2
Cand1	24.5662	22.4215	-0.13179	0.0227278	0.0947768	cullin-associated and neddylation-dissociated 1
Cand2	2.9973	2.67037	-0.16662	0.305286	0.581313	cullin-associated and neddylation-dissociated 2 (putative)
Cant1	44.1826	42.4953	-0.0561728	0.224336	0.485885	calcium activated nucleotidase 1
Canx	162.68	133.862	-0.28129	4.39035e-39	2.05866e-37	calnexin
Cap1	281.054	267.24	-0.0727079	0.000242452	0.00199809	CAP, adenylate cyclase-associated protein 1 (yeast)
Cap2	5.43362	5.37815	-0.0148037	0.9507	0.988791	CAP, adenylate cyclase-associated protein, 2 (yeast)
Capg	34.2277	32.8171	-0.0607167	0.367104	0.643721	capping protein (actin filament), gelsolin-like
Capn1	48.3745	47.6674	-0.0212448	0.519287	0.766962	calpain 1, (mu/I) large subunit
Capn10	10.9881	12.8481	0.225613	0.0560177	0.187036	calpain 10
Capn12	8.99578	9.03994	0.00706535	0.976452	0.988791	calpain 12
Capn13	34.2944	39.8241	0.215668	0.00152697	0.0101179	calpain 13
Capn2	39.6317	44.7856	0.176379	0.000210639	0.00176306	calpain 2, (m/II) large subunit
Capn3	0.0675177	0.0867911	0.362281	0.979325	0.988791	calpain 3
Capn5	23.273	22.9405	-0.0207624	0.783781	0.913628	calpain 5
Capn6	0.152192	0.0987734	-0.623701	0.369678	0.64533	calpain 6
Capn7	8.0065	8.19714	0.0339489	0.815931	0.930861	calpain 7
Capn8	4.33039	5.61288	0.374246	0.0326595	0.124731	calpain 8
Capn9	6.50623	7.72878	0.24842	0.0937233	0.26999	calpain 9
Capns1	169.034	170.552	0.012901	0.755796	0.904308	calpain, small subunit 1
Caprin1	79.5721	69.53	-0.194628	1.60946e-07	2.40167e-06	cell cycle associated protein 1
Caps2	0.342528	0.443584	0.372985	0.53108	0.773029	calcyphosine 2
Capsl	1.58869	2.22182	0.483902	0.333126	0.6112	calcyphosine-like
Capza1	41.3631	37.2103	-0.152642	0.00243558	0.0152274	capping protein (actin filament) muscle Z-line, alpha 1
Capza2	52.1359	43.972	-0.245692	8.75363e-06	9.65379e-05	capping protein (actin filament) muscle Z-line, alpha 2
Capzb	191.839	189.115	-0.0206297	0.446703	0.713747	capping protein (actin filament) muscle Z-line, beta
Car11	2.60239	3.73816	0.522488	0.0798276	0.24025	carbonic anhydrase 11
Car12	4.45073	2.88628	-0.62483	0.0332354	0.126558	carbonic anyhydrase 12
Car13	3.03766	3.12494	0.0408712	0.899351	0.968068	carbonic anhydrase 13
Car14	3.96841	4.10574	0.04908	0.998921	0.999201	carbonic anhydrase 14
Car3	4.83643	6.24263	0.368211	0.268944	0.540529	carbonic anhydrase 3
Car4	6.66267	5.46156	-0.286788	0.100954	0.285996	carbonic anhydrase 4
Car5a	0.567516	0.649198	0.193997	0.677861	0.867101	carbonic anhydrase 5a, mitochondrial
Car5b	0.847903	0.821961	-0.0448304	0.953839	0.988791	carbonic anhydrase 5b, mitochondrial
Car6	5.69018	5.81729	0.0318738	0.879153	0.956666	carbonic anhydrase 6
Car7	0.460013	0.491952	0.0968429	0.9667	0.988791	carbonic anhydrase 7
Car8	11.5956	12.4697	0.104857	0.465008	0.727663	carbonic anhydrase 8
Car9	29.8869	17.769	-0.750149	4.33733e-17	1.57418e-15	carbonic anhydrase 9
Card10	15.0223	12.6212	-0.251257	0.00833781	0.042045	caspase recruitment domain family, member 10
Card6	16.7212	18.8193	0.170532	0.00819155	0.041467	caspase recruitment domain family, member 6
Card9	2.531	3.49363	0.465019	0.0788473	0.238368	caspase recruitment domain family, member 9
Carhsp1	20.5078	22.7167	0.147578	0.0486061	0.168918	calcium regulated heat stable protein 1
Carkd	23.8256	24.6817	0.0509312	0.700607	0.87973	carbohydrate kinase domain containing
Carm1	28.4602	28.1706	-0.0147555	0.73122	0.895513	coactivator-associated arginine methyltransferase 1
Cars	18.5175	14.2592	-0.376993	2.25503e-06	2.81835e-05	cysteinyl-tRNA synthetase
Cars2	8.17952	8.83156	0.110653	0.495133	0.74788	cysteinyl-tRNA synthetase 2, mitochondrial
Cartpt	4.56501	5.75439	0.334046	0.213867	0.472693	CART prepropeptide
Casc1	1.27207	1.72782	0.441772	0.167921	0.403193	cancer susceptibility candidate 1
Casc3	22.2536	23.016	0.0485963	0.614604	0.829108	cancer susceptibility candidate 3
Casc4	1.26234	1.40113	0.15049	0.550775	0.786283	cancer susceptibility candidate 4
Casc5	1.75436	1.55366	-0.175274	0.269032	0.540584	cancer susceptibility candidate 5
Cask	19.5241	18.5696	-0.0723184	0.43663	0.70742	calcium/calmodulin-dependent serine protein kinase (MAGUK family)
Caskin1	0.930436	1.09949	0.240854	0.306198	0.582733	CASK interacting protein 1
Caskin2	21.7519	22.627	0.0568996	0.321447	0.599925	cask-interacting protein 2
Casp1	111.543	113.53	0.0254766	0.66033	0.854889	caspase 1
Casp12	2.65104	2.57451	-0.0422606	0.98236	0.989932	caspase 12
Casp2	12.1679	13.0992	0.106395	0.253204	0.521451	caspase 2
Casp3	113.959	107.616	-0.0826136	0.0119345	0.0562903	caspase 3
Casp4	4.79729	4.61873	-0.0547234	0.844058	0.937779	caspase 4, apoptosis-related cysteine peptidase
Casp6	72.1565	78.9297	0.129438	0.0190168	0.0821821	caspase 6
Casp7	82.8978	76.7437	-0.111286	0.0133323	0.0614614	caspase 7
Casp8	28.9515	30.5519	0.0776239	0.297467	0.574766	caspase 8
Casp8ap2	3.30355	3.02041	-0.129274	0.278111	0.552268	caspase 8 associated protein 2
Casp9	9.97978	10.2337	0.036246	0.792025	0.918405	caspase 9, apoptosis-related cysteine peptidase
Casq1	0.835194	1.00732	0.270343	0.584437	0.808002	calsequestrin 1 (fast-twitch, skeletal muscle)
Casq2	1.36618	1.42664	0.0624796	0.813968	0.930861	calsequestrin 2 (cardiac muscle)
Casr	0.108369	0.174638	0.688417	0.319411	0.597186	calcium-sensing receptor
Cass4	0.547484	0.508425	-0.106783	0.817938	0.930861	Cas scaffolding protein family member 4
Cast	22.9598	24.8485	0.114051	0.039125	0.142928	calpastatin
Cat	70.8216	84.5632	0.255841	1.81128e-09	3.40722e-08	catalase
Catsper2	0.526811	0.671446	0.349988	0.422882	0.695938	cation channel, sperm associated 2
Catsperd	0.056648	0.179067	1.6604	0.301645	0.577662	catsper channel auxiliary subunit delta
Catsperg1	1.57301	1.46067	-0.106898	0.597495	0.818489	cation channel, sperm-associated, gamma 1
Cav1	19.9501	22.318	0.161812	0.0316278	0.121918	caveolin 1, caveolae protein
Cav2	3.56688	4.26289	0.257168	0.144048	0.364351	caveolin 2
Cav3	0.680121	0.742664	0.126917	0.725518	0.894058	caveolin 3
Cbfa2t2	8.71518	8.41279	-0.0509473	0.663575	0.856455	core-binding factor, runt domain, alpha subunit 2; translocated to, 2
Cbfa2t3	7.50044	8.75928	0.223836	0.0865823	0.254498	core-binding factor, runt domain, alpha subunit 2; translocated to, 3
Cbfb	16.2478	15.5297	-0.0652143	0.410869	0.683433	core-binding factor, beta subunit
Cblb	6.92191	8.72449	0.3339	0.00400985	0.0231025	Cbl proto-oncogene, E3 ubiquitin protein ligase B
Cblc	119.43	132.358	0.148284	0.000690259	0.00506768	Cbl proto-oncogene, E3 ubiquitin protein ligase C
Cbll1	6.03161	5.64591	-0.0953379	0.419729	0.692952	Cbl proto-oncogene, E3 ubiquitin protein ligase-like 1
Cbln1	0.0606883	0.271265	2.16021	0.0701302	0.219242	cerebellin 1 precursor
Cbln2	1.24634	1.45819	0.226475	0.485463	0.741612	cerebellin 2 precursor
Cbln3	0.681685	1.12163	0.718426	0.147751	0.369751	cerebellin 3 precursor
Cbp	3.00887	4.12877	0.456491	0.138217	0.353254	Csk binding protein
Cbr1	2.71013	2.55286	-0.086244	0.625285	0.835013	carbonyl reductase 1
Cbr3	5.5431	5.17622	-0.0987942	0.661601	0.855812	carbonyl reductase 3
Cbr4	5.7293	6.75158	0.236866	0.311288	0.58815	carbonyl reductase 4
Cbs	2.93801	1.87425	-0.648524	0.0151151	0.0680205	cystathionine beta synthase
Cbwd1	6.1516	5.28536	-0.218959	0.258373	0.527418	COBW domain containing 1
Cbx2	4.90194	4.82099	-0.0240244	0.803794	0.924708	chromobox homolog 2
Cbx3	27.8584	23.8342	-0.225081	0.00778092	0.0398442	chromobox homolog 3
Cbx5	13.2394	11.6176	-0.188522	0.216916	0.477215	chromobox homolog 5
Cbx6	9.0471	11.1499	0.301503	0.00324007	0.0193621	chromobox homolog 6
Cbx7	7.70078	10.6757	0.471259	2.43939e-05	0.000248741	chromobox homolog 7
Cbx8	5.0834	5.93213	0.222756	0.297931	0.574966	chromobox homolog 8
Cby1	4.51432	5.30086	0.231718	0.559407	0.791024	chibby homolog 1 (Drosophila)
Cc2d1a	32.2231	34.8484	0.112999	0.0506444	0.173687	coiled-coil and C2 domain containing 1A
Cc2d1b	14.7943	15.9743	0.110712	0.221139	0.482131	coiled-coil and C2 domain containing 1B
Ccar1	22.3443	21.1201	-0.0812925	0.160683	0.390996	cell division cycle and apoptosis regulator 1
Ccbl1	16.1293	19.0527	0.240315	0.0366849	0.136222	cysteine conjugate-beta lyase, cytoplasmic
Ccbp2	0.744999	0.535274	-0.47696	0.413246	0.685967	chemokine binding protein 2
Ccdc101	9.10159	9.14265	0.00649485	0.955197	0.988791	coiled-coil domain containing 101
Ccdc102a	6.82817	7.43835	0.123484	0.396062	0.671321	coiled-coil domain containing 102A
Ccdc104	5.61253	6.52584	0.217512	0.281663	0.556191	coiled-coil domain containing 104
Ccdc112	1.65347	1.51406	-0.127075	0.607895	0.82291	coiled-coil domain containing 112
Ccdc114	0.0704994	0.135728	0.945033	0.468779	0.727663	coiled-coil domain containing 114
Ccdc115	10.063	11.5349	0.196951	0.265348	0.536542	coiled-coil domain containing 115
Ccdc117	7.96251	8.08514	0.0220489	0.892395	0.964054	coiled-coil domain containing 117
Ccdc12	28.7411	29.8499	0.0546141	0.700276	0.879401	coiled-coil domain containing 12
Ccdc120	19.3149	20.8927	0.11329	0.202002	0.454932	coiled-coil domain containing 120
Ccdc124	46.717	43.133	-0.115157	0.0729056	0.225194	coiled-coil domain containing 124
Ccdc125	8.48452	8.60658	0.0206076	0.891215	0.963184	coiled-coil domain containing 125
Ccdc126	8.83074	11.3273	0.359196	0.00465239	0.0261936	coiled-coil domain containing 126
Ccdc127	7.83761	7.57406	-0.049347	0.832796	0.937176	coiled-coil domain containing 127
Ccdc129	0.41855	0.397834	-0.0732358	0.956367	0.988791	coiled-coil domain containing 129
Ccdc130	8.20842	8.48748	0.0482317	0.74167	0.900311	coiled-coil domain containing 130
Ccdc132	7.71857	7.66696	-0.00967894	0.895763	0.966567	coiled-coil domain containing 132
Ccdc134	18.7433	20.1395	0.103653	0.326257	0.60522	coiled-coil domain containing 134
Ccdc146	0.673454	0.657633	-0.0342953	0.944878	0.987859	coiled-coil domain containing 146
Ccdc150	0.0743421	0.195001	1.39123	0.155352	0.382076	coiled-coil domain containing 150
Ccdc152	1.2853	1.48083	0.204301	0.760145	0.907568	coiled-coil domain containing 152
Ccdc153	0.182551	0.178655	-0.0311231	0.979325	0.988791	coiled-coil domain containing 153
Ccdc163	2.88403	2.82298	-0.030869	0.919786	0.977943	coiled-coil domain containing 163
Ccdc167	4.85312	4.67063	-0.0552974	0.845698	0.937779	coiled-coil domain containing 167
Ccdc17	5.12887	5.35582	0.0624683	0.79492	0.919522	coiled-coil domain containing 17
Ccdc174	5.60804	5.7521	0.0365921	0.869195	0.950337	coiled-coil domain containing 174
Ccdc175	0.226685	0.243491	0.103175	0.833453	0.937176	coiled-coil domain containing 175
Ccdc176	3.04246	4.25577	0.484185	0.046689	0.163986	coiled-coil domain containing 176
Ccdc181	1.7328	1.93449	0.158848	0.657234	0.853094	coiled-coil domain containing 181
Ccdc19	0.377889	0.57377	0.602509	0.306934	0.582753	coiled-coil domain containing 19
Ccdc22	9.65292	9.5558	-0.0145893	0.878116	0.955856	coiled-coil domain containing 22
Ccdc23	3.91652	4.76057	0.281562	0.325147	0.603683	coiled-coil domain containing 23
Ccdc25	20.2769	17.6153	-0.203013	0.0242875	0.0999118	coiled-coil domain containing 25
Ccdc28a	5.19672	8.25511	0.667685	0.00143826	0.00962829	coiled-coil domain containing 28A
Ccdc28b	2.32547	3.89586	0.744419	0.0512679	0.175174	coiled coil domain containing 28B
Ccdc32	6.9795	9.20413	0.399157	0.00669158	0.0353364	coiled-coil domain containing 32
Ccdc34	3.74614	4.0591	0.115755	0.496255	0.749134	coiled-coil domain containing 34
Ccdc39	0.823416	0.846136	0.0392675	0.89129	0.963184	coiled-coil domain containing 39
Ccdc40	0.0572869	0.0579818	0.0173957	0.979325	0.988791	coiled-coil domain containing 40
Ccdc41	8.01439	7.29806	-0.13508	0.292057	0.568114	coiled-coil domain containing 41
Ccdc43	7.32427	5.83964	-0.326804	0.0314473	0.121405	coiled-coil domain containing 43
Ccdc47	67.7165	65.2683	-0.0531242	0.186652	0.433185	coiled-coil domain containing 47
Ccdc50	11.3261	15.4462	0.4476	0.00700868	0.0366047	coiled-coil domain containing 50
Ccdc51	17.986	15.9316	-0.174984	0.121842	0.325791	coiled-coil domain containing 51
Ccdc53	12.6234	14.4486	0.194825	0.247942	0.517219	coiled-coil domain containing 53
Ccdc58	17.6071	15.9925	-0.138768	0.252279	0.520099	coiled-coil domain containing 58
Ccdc59	8.6144	8.52109	-0.0157123	0.907558	0.971442	coiled-coil domain containing 59
Ccdc61	8.08742	7.29281	-0.149205	0.298761	0.575743	coiled-coil domain containing 61
Ccdc62	2.29893	2.61558	0.186169	0.35419	0.632701	coiled-coil domain containing 62
Ccdc64	3.12742	3.50611	0.164898	0.458042	0.722875	coiled-coil domain containing 64
Ccdc64b	18.6145	18.3662	-0.0193711	0.879594	0.956903	coiled-coil domain containing 64B
Ccdc65	1.90765	2.09928	0.138096	0.66716	0.859717	coiled-coil domain containing 65
Ccdc67	0.125974	0.0708634	-0.830018	0.437764	0.70742	coiled-coil domain containing 67
Ccdc68	10.8932	11.2969	0.0524975	0.667131	0.859717	coiled-coil domain containing 68
Ccdc69	2.15792	4.23399	0.972379	0.00102997	0.00722331	coiled-coil domain containing 69
Ccdc71	15.6473	18.0807	0.208537	0.0540769	0.182166	coiled-coil domain containing 71
Ccdc77	2.22897	2.43255	0.126094	0.635224	0.838696	coiled-coil domain containing 77
Ccdc8	1.71486	1.97389	0.202951	0.397544	0.672678	coiled-coil domain containing 8
Ccdc80	8.27014	8.89588	0.105225	0.227037	0.489918	coiled-coil domain containing 80
Ccdc82	2.57284	2.9047	0.175029	0.444343	0.712191	coiled-coil domain containing 82
Ccdc85a	0.466777	0.500673	0.101135	0.866941	0.949166	coiled-coil domain containing 85A
Ccdc86	18.1047	14.1752	-0.352998	0.0137975	0.0632883	coiled-coil domain containing 86
Ccdc90b	13.1794	13.1472	-0.00353642	0.911451	0.973589	coiled-coil domain containing 90B
Ccdc91	14.2997	15.8507	0.148558	0.134297	0.346634	coiled-coil domain containing 91
Ccdc92	21.3967	22.4157	0.0671191	0.374915	0.650961	coiled-coil domain containing 92
Ccdc93	23.0013	23.066	0.00405244	0.97594	0.988791	coiled-coil domain containing 93
Ccdc94	20.7151	20.6974	-0.00123324	0.85214	0.941789	coiled-coil domain containing 94
Ccdc97	24.4207	22.7689	-0.101036	0.12175	0.325681	coiled-coil domain containing 97
Cck	39.8906	42.0865	0.0773075	0.59788	0.818755	cholecystokinin
Cckar	2.54492	1.62636	-0.645977	0.0888688	0.259733	cholecystokinin A receptor
Ccl11	28.8509	27.291	-0.0801927	0.434012	0.705846	chemokine (C-C motif) ligand 11
Ccl17	1.89615	1.75138	-0.11458	0.972285	0.988791	chemokine (C-C motif) ligand 17
Ccl19	2.3269	11.0452	2.24694	6.5552e-12	1.58609e-10	chemokine (C-C motif) ligand 19
Ccl2	1.94453	3.38855	0.801248	0.0625133	0.202923	chemokine (C-C motif) ligand 2
Ccl20	9.48589	14.9022	0.651667	0.000508265	0.00388239	chemokine (C-C motif) ligand 20
Ccl21	31.0862	89.3764	1.52362	0	0	chemokine (C-C motif) ligand 21
Ccl22	2.59513	1.99066	-0.382556	0.228164	0.490784	chemokine (C-C motif) ligand 22
Ccl24	19.5749	26.3903	0.431001	5.43647e-05	0.000519885	chemokine (C-C motif) ligand 24
Ccl25	109.243	99.4756	-0.13513	0.00694645	0.0363239	chemokine (C-C motif) ligand 25
Ccl27	0.416019	0.316133	-0.396115	0.705985	0.880683	chemokine (C-C motif) ligand 27
Ccl28	5.78797	6.59092	0.187422	0.366169	0.64296	chemokine (C-C motif) ligand 28
Ccl3	0.567129	0.360747	-0.65269	0.48938	0.743707	chemokine (C-C motif) ligand 3
Ccl5	24.7809	35.2856	0.509851	0.000584315	0.0043647	chemokine (C-C motif) ligand 5
Ccl6	12.0528	16.7313	0.473181	0.0770793	0.234283	chemokine (C-C motif) ligand 6
Ccl7	0.268886	0.709129	1.39905	0.238978	0.504667	chemokine (C-C motif) ligand 7
Ccl9	1.23617	1.98667	0.684471	0.144168	0.364351	chemokine (C-C motif) ligand 9
Ccm2	25.239	24.4319	-0.0468888	0.518789	0.766545	cerebral cavernous malformation 2
Ccna1	0.182053	0.154123	-0.240277	0.705985	0.880683	cyclin A1
Ccna2	20.2604	17.0648	-0.247639	0.0135596	0.0623751	cyclin A2
Ccnb1	28.6159	23.6082	-0.277527	0.00238392	0.0149511	cyclin B1
Ccnb1ip1	0.120669	0.276517	1.19632	0.359477	0.635979	cyclin B1 interacting protein 1, E3 ubiquitin protein ligase
Ccnb2	22.268	21.9324	-0.0219105	0.813846	0.930855	cyclin B2
Ccnc	4.15117	3.98483	-0.0589986	0.695333	0.877938	cyclin C
Ccnd1	36.914	30.3136	-0.284201	1.18806e-07	1.80855e-06	cyclin D1
Ccnd2	86.1411	69.5984	-0.307647	3.96225e-08	6.45209e-07	cyclin D2
Ccnd3	33.2584	35.1619	0.0802943	0.354173	0.632701	cyclin D3
Ccndbp1	11.482	12.5546	0.128838	0.309525	0.586147	cyclin D-type binding-protein 1
Ccne1	4.90804	4.18602	-0.229569	0.221997	0.483426	cyclin E1
Ccne2	2.06708	1.62966	-0.343028	0.144175	0.364351	cyclin E2
Ccnf	8.02242	7.70227	-0.0587544	0.552245	0.787542	cyclin F
Ccng1	14.0355	13.5933	-0.0461846	0.621104	0.832545	cyclin G1
Ccng2	39.1556	39.9486	0.0289263	0.730354	0.895513	cyclin G2
Ccnh	10.0015	9.53892	-0.0683205	0.617719	0.83053	cyclin H
Ccni	59.6581	65.3989	0.132548	0.00421293	0.0240996	cyclin I
Ccnjl	10.5415	10.448	-0.0128552	0.763379	0.908643	cyclin J-like
Ccnk	26.5207	23.4297	-0.178779	0.0124222	0.0580789	cyclin K
Ccnl1	48.2778	53.9086	0.159157	0.00413121	0.0237272	cyclin L1
Ccnl2	84.8691	83.813	-0.0180659	0.815676	0.930861	cyclin L2
Ccnt1	10.3196	9.69564	-0.089979	0.481141	0.738533	cyclin T1
Ccnt2	12.3241	14.0253	0.186557	0.00832661	0.0420355	cyclin T2
Ccny	32.4698	33.26	0.0346926	0.756886	0.90536	cyclin Y
Ccp110	1.42365	1.60494	0.172922	0.447862	0.715059	centriolar coiled coil protein 110kDa
Ccpg1	9.54844	11.5254	0.271479	0.00893376	0.044437	cell cycle progression 1
Ccr1	1.79513	1.95962	0.126483	0.73378	0.896011	chemokine (C-C motif) receptor 1
Ccr10	6.76917	9.36963	0.469013	0.00414345	0.0237763	chemokine (C-C motif) receptor 10
Ccr4	0.249971	0.427686	0.774792	0.359477	0.635979	chemokine (C-C motif) receptor 4
Ccr5	1.04822	1.36404	0.379942	0.283224	0.557851	chemokine (C-C motif) receptor 5
Ccr6	1.96163	4.0868	1.05892	0.000397115	0.00310916	chemokine (C-C motif) receptor 6
Ccr7	2.05089	4.65724	1.18322	0.000308538	0.00246985	chemokine (C-C motif) receptor 7
Ccr9	3.2006	4.36081	0.446254	0.0253909	0.103366	chemokine (C-C motif) receptor 9
Ccrl2	3.33122	3.32344	-0.00337622	0.971513	0.988791	chemokine (C-C motif) receptor-like 2
Ccrn4l	8.85149	6.67366	-0.407443	0.00118577	0.00818192	CCR4 carbon catabolite repression 4-like (S. cerevisiae)
Ccsap	4.14098	3.68066	-0.170008	0.557473	0.790186	centriole, cilia and spindle-associated protein
Ccser1	3.16149	3.00534	-0.0730796	0.724696	0.894058	coiled-coil serine-rich protein 1
Cct2	76.5822	65.4096	-0.227507	3.50014e-06	4.17599e-05	chaperonin containing TCP1, subunit 2 (beta)
Cct3	110.075	89.8938	-0.292189	2.13441e-12	5.40886e-11	chaperonin containing Tcp1, subunit 3 (gamma)
Cct4	98.7519	86.8892	-0.184632	4.21501e-06	4.95466e-05	chaperonin containing Tcp1, subunit 4 (delta)
Cct5	133.675	119.55	-0.16112	1.54278e-05	0.000164358	chaperonin containing Tcp1, subunit 5 (epsilon)
Cct6a	74.7103	59.7481	-0.322414	7.65762e-11	1.65911e-09	chaperonin containing Tcp1, subunit 6A (zeta 1)
Cct7	89.6039	81.8393	-0.130767	0.000561932	0.00422699	chaperonin containing Tcp1, subunit 7 (eta)
Cct8	53.74	44.7927	-0.262733	3.36744e-07	4.79124e-06	chaperonin containing Tcp1, subunit 8 (theta)
Ccz1	15.1166	15.8545	0.0687557	0.529774	0.772504	CCZ1 vacuolar protein trafficking and biogenesis associated homolog (S. cerevisiae)
Cd101	2.63179	2.92908	0.154403	0.41447	0.687289	CD101 molecule
Cd14	3.26538	4.22118	0.370395	0.160093	0.389855	CD14 molecule
Cd163	6.73675	10.6653	0.662801	1.50897e-11	3.50583e-10	CD163 molecule
Cd163l1	0.64859	0.613268	-0.0807899	0.731264	0.895513	CD163 molecule-like 1
Cd164	90.1201	76.2323	-0.241447	4.2378e-10	8.49411e-09	CD164 molecule, sialomucin
Cd177	0.256599	0.307571	0.2614	0.677861	0.867101	CD177 molecule
Cd180	0.520577	1.95173	1.90657	5.50764e-07	7.62524e-06	CD180 molecule
Cd19	2.05871	9.94786	2.27265	4.44089e-16	1.48973e-14	CD19 molecule
Cd1d1	7.65881	7.18446	-0.0922399	0.579185	0.805082	CD1d1 molecule
Cd2	0.954255	2.8581	1.58261	0.000307246	0.00246104	Cd2 molecule
Cd200	8.95944	10.6676	0.251756	0.0496392	0.171401	Cd200 molecule
Cd200r1	1.70084	2.38496	0.48772	0.29236	0.568524	CD200 receptor 1
Cd209e	0.560378	0.630611	0.170351	0.800119	0.921801	CD209e molecule
Cd22	2.65889	8.2791	1.63865	0	0	CD22 molecule
Cd226	0.434962	0.452757	0.0578465	0.960463	0.988791	CD226 molecule
Cd24	405.97	394.322	-0.0419989	0.0419919	0.150282	CD24 molecule
Cd244	4.72749	6.19023	0.388919	0.0860062	0.253554	Cd244 molecule, natural killer cell receptor 2B4
Cd247	4.36081	5.88008	0.43124	0.0496618	0.171428	Cd247 molecule
Cd27	0.870021	2.7415	1.65584	3.62909e-05	0.00036005	CD27 molecule
Cd274	3.2164	3.63602	0.176913	0.54165	0.77974	CD274 molecule
Cd276	5.8766	5.88043	0.00094077	0.968931	0.988791	Cd276 molecule
Cd28	0.710728	1.27006	0.837525	0.122626	0.327275	Cd28 molecule
Cd2ap	26.8861	27.0395	0.00821154	0.856548	0.94463	CD2-associated protein
Cd2bp2	29.8571	27.9694	-0.0942246	0.10732	0.297807	Cd2 (cytoplasmic tail) binding protein 2
Cd300a	6.47484	9.10569	0.491923	0.00873421	0.0436573	Cd300a molecule
Cd300le	4.83128	7.44821	0.624487	0.0304377	0.11872	Cd300 molecule-like family member E
Cd300lf	2.25587	3.31051	0.553367	0.047387	0.165724	Cd300 molecule-like family member F
Cd302	18.6182	22.4043	0.267059	0.0330477	0.125919	CD302 molecule
Cd320	22.6288	27.3513	0.273453	0.0137033	0.062901	CD320 molecule
Cd36	17.7188	33.8487	0.933817	0	0	CD36 molecule (thrombospondin receptor)
Cd37	7.97815	18.7833	1.23533	5.4845e-14	1.58348e-12	CD37 molecule
Cd38	13.2541	11.1538	-0.248912	0.0397549	0.144571	CD38 molecule
Cd3d	4.31678	5.83967	0.435932	0.224287	0.485885	CD3 molecule, delta
Cd3e	6.2687	9.06199	0.531663	0.0176198	0.0771574	CD3 molecule, epsilon
Cd3eap	9.6621	8.4022	-0.20157	0.131129	0.341334	CD3e molecule, epsilon associated protein
Cd3g	27.8355	30.8111	0.146524	0.35422	0.632701	CD3 molecule, gamma
Cd4	11.4414	16.6975	0.54537	7.99457e-06	8.90843e-05	Cd4 molecule
Cd40	1.65555	3.53714	1.09527	0.00224531	0.0142037	CD40 molecule, TNF receptor superfamily member 5
Cd40lg	0.314012	0.668177	1.08941	0.359477	0.635979	CD40 ligand
Cd44	35.5506	34.4145	-0.046856	0.500045	0.752016	Cd44 molecule
Cd46	0.794788	0.874614	0.138076	0.883273	0.958581	CD46 molecule, complement regulatory protein
Cd47	35.4151	38.4245	0.117661	0.077197	0.23453	Cd47 molecule
Cd48	17.2003	23.7434	0.465093	3.50857e-05	0.000348902	Cd48 molecule
Cd5	1.37899	2.78221	1.01262	0.000861417	0.00615887	Cd5 molecule
Cd52	1.02561	1.05219	0.0369107	0.970306	0.988791	CD52 antigen
Cd53	6.43881	11.4424	0.82953	2.07533e-07	3.04381e-06	Cd53 molecule
Cd55	24.8717	13.9765	-0.831497	4.97048e-15	1.52777e-13	Cd55 molecule
Cd59	65.1151	67.7933	0.058152	0.141168	0.358799	CD59 molecule, complement regulatory protein
Cd5l	1.66916	4.38725	1.39419	6.57639e-07	8.98866e-06	Cd5 molecule-like
Cd6	3.20675	4.06253	0.341267	0.0777549	0.236039	Cd6 molecule
Cd63	170.886	182.82	0.0973897	0.0491675	0.170317	Cd63 molecule
Cd68	9.07177	11.203	0.304435	0.0734088	0.226339	Cd68 molecule
Cd69	2.34918	2.79071	0.248476	0.555512	0.789491	Cd69 molecule
Cd7	30.9733	41.3329	0.416268	9.45891e-05	0.000852231	Cd7 molecule
Cd72	2.26339	4.37637	0.951248	0.00107455	0.00750319	Cd72 molecule
Cd74	758.806	1013.32	0.417282	0	0	Cd74 molecule, major histocompatibility complex, class II invariant chain
Cd79b	4.79084	21.6393	2.1753	2.22045e-16	7.60754e-15	Cd79b molecule, immunoglobulin-associated beta
Cd80	0.564152	0.922538	0.709524	0.381497	0.657299	Cd80 molecule
Cd81	130.187	125.812	-0.0493234	0.207303	0.462349	Cd81 molecule
Cd82	229.323	243.799	0.0883113	0.00245677	0.0153375	Cd82 molecule
Cd83	4.9403	9.63365	0.963484	6.0033e-09	1.06534e-07	CD83 molecule
Cd84	1.98119	2.10078	0.0845577	0.902562	0.969364	CD84 molecule
Cd86	1.79136	2.91616	0.703013	0.094574	0.271953	CD86 molecule
Cd8a	6.39407	8.06659	0.335225	0.0917675	0.265786	CD8a molecule
Cd8b	0.277341	0.998391	1.84794	0.0132903	0.0613681	CD8b molecule
Cd9	41.3842	46.2464	0.160261	0.0538309	0.181542	CD9 molecule
Cd93	3.32761	3.7704	0.180233	0.185709	0.431306	CD93 molecule
Cd96	1.86052	2.49211	0.421661	0.159714	0.389302	CD96 molecule
Cd97	10.0667	12.1314	0.269146	0.00902947	0.0447768	CD97 molecule
Cd99	24.4192	27.0272	0.146392	0.375407	0.651315	CD99 antigen
Cd99l2	0.0750807	0.037407	-1.00513	0.437764	0.70742	CD99 molecule-like 2
Cdadc1	45.1816	46.3105	0.0356061	0.629022	0.837671	cytidine and dCMP deaminase domain containing 1
Cdc123	25.6247	23.4826	-0.125945	0.237708	0.503971	cell division cycle 123
Cdc14a	13.8071	15.2565	0.14402	0.0407947	0.147269	cell division cycle 14A
Cdc14b	2.90248	2.68398	-0.112914	0.584672	0.808162	cell division cycle 14B
Cdc16	10.8774	10.2965	-0.0791852	0.517733	0.766022	cell division cycle 16
Cdc20	29.0137	25.4129	-0.191173	0.0187374	0.0811932	cell division cycle 20
Cdc23	10.0213	9.98218	-0.00564573	0.896302	0.966567	cell division cycle 23
Cdc25a	30.3045	27.3003	-0.150617	0.0142311	0.0649292	cell division cycle 25A
Cdc25b	7.71026	12.3996	0.685438	6.10778e-09	1.08089e-07	cell division cycle 25B
Cdc25c	2.25597	2.01091	-0.165902	0.5035	0.75528	cell division cycle 25C
Cdc26	9.19701	10.1106	0.136628	0.400871	0.67632	cell division cycle 26
Cdc27	9.60945	9.16752	-0.0679229	0.505778	0.755868	cell division cycle 27
Cdc34	88.0223	75.6095	-0.2193	0.000280027	0.0022742	cell division cycle 34
Cdc37	137.599	136	-0.0168633	0.592278	0.814382	cell division cycle 37
Cdc37l1	22.7046	23.0472	0.0216069	0.86095	0.946721	cell division cycle 37-like 1
Cdc40	9.14774	9.21453	0.0104952	0.931643	0.98264	cell division cycle 40
Cdc42	162.958	148.997	-0.129214	0.00759284	0.0390524	cell division cycle 42 (GTP binding protein)
Cdc42bpa	9.18559	9.38116	0.0303939	0.690267	0.875128	CDC42 binding protein kinase alpha
Cdc42bpb	45.2948	44.7263	-0.0182209	0.607123	0.82252	CDC42 binding protein kinase beta (DMPK-like)
Cdc42bpg	20.5808	19.6908	-0.0637726	0.225539	0.487587	CDC42 binding protein kinase gamma (DMPK-like)
Cdc42ep1	17.1338	15.5897	-0.136246	0.212019	0.469384	CDC42 effector protein (Rho GTPase binding) 1
Cdc42ep2	75.9588	78.9853	0.0563658	0.319183	0.597186	CDC42 effector protein (Rho GTPase binding) 2
Cdc42ep3	7.6795	9.14447	0.251888	0.0864096	0.254223	CDC42 effector protein (Rho GTPase binding) 3
Cdc42ep4	45.2991	46.0651	0.0241928	0.731788	0.895529	CDC42 effector protein (Rho GTPase binding) 4
Cdc42ep5	115.756	87.7472	-0.399663	7.47071e-07	1.0157e-05	CDC42 effector protein (Rho GTPase binding) 5
Cdc42se1	55.1584	51.2101	-0.107151	0.0189596	0.0819625	CDC42 small effector 1
Cdc42se2	57.5854	61.4579	0.0938946	0.0412623	0.148415	CDC42 small effector 2
Cdc45	4.91585	4.3145	-0.188248	0.304425	0.580564	cell division cycle 45
Cdc5l	28.1655	28.2134	0.00245146	0.995636	0.997499	cell division cycle 5-like
Cdc6	3.4197	3.00273	-0.187592	0.304425	0.580564	cell division cycle 6
Cdc7	2.60811	2.33851	-0.157411	0.425091	0.698143	cell division cycle 7
Cdc73	12.0618	11.4294	-0.0776955	0.496771	0.749347	cell division cycle 73
Cdca2	4.22084	4.20298	-0.00611755	0.974947	0.988791	cell division cycle associated 2
Cdca3	16.7045	15.057	-0.149802	0.193325	0.442043	cell division cycle associated 3
Cdca4	14.9566	12.4792	-0.26125	0.0126009	0.0587859	cell division cycle associated 4
Cdca5	6.23253	5.47523	-0.186898	0.359393	0.635979	cell division cycle associated 5
Cdca7	17.5047	14.9656	-0.226093	0.0111161	0.0530929	cell division cycle associated 7
Cdca7l	5.95863	5.25067	-0.182478	0.236761	0.502795	cell division cycle associated 7 like
Cdca8	13.0357	12.2829	-0.0858081	0.481989	0.739502	cell division cycle associated 8
Cdcp1	28.4624	30.4292	0.0963958	0.0292966	0.115108	CUB domain containing protein 1
Cdh1	213.357	216.985	0.0243237	0.132848	0.34405	cadherin 1
Cdh10	0.0478086	0.0919152	0.943034	0.468779	0.727663	cadherin 10
Cdh11	4.97661	5.33283	0.099737	0.337312	0.616226	cadherin 11
Cdh13	2.92318	3.53001	0.272132	0.108794	0.300873	cadherin 13
Cdh15	0.106557	0.146141	0.455735	0.777275	0.91173	cadherin 15
Cdh17	599.635	591.675	-0.0192788	0.171099	0.407769	cadherin 17
Cdh19	0.568181	0.724943	0.351517	0.452131	0.717919	cadherin 19, type 2
Cdh2	2.12994	2.32218	0.124665	0.533793	0.774952	cadherin 2
Cdh20	0.509383	0.394266	-0.369582	0.537804	0.776644	cadherin 20
Cdh22	0.103146	0.108431	0.0720949	0.777275	0.91173	cadherin 22
Cdh23	0.0886624	0.105362	0.248956	0.73817	0.897343	cadherin-related 23
Cdh26	0.110207	0.109449	-0.00996188	0.979325	0.988791	cadherin 26
Cdh3	1.39338	1.92723	0.467941	0.0577999	0.191297	cadherin 3
Cdh5	8.06608	8.92455	0.145912	0.23864	0.504667	cadherin 5
Cdh6	1.01199	0.973858	-0.0554093	0.928744	0.981615	cadherin 6
Cdhr1	0.0819049	0.106245	0.375378	0.570351	0.798939	cadherin-related family member 1
Cdhr5	516.637	523.95	0.02028	0.145337	0.365993	cadherin-related family member 5
Cdip1	36.2172	41.3825	0.192347	0.00267064	0.0164646	cell death-inducing p53 target 1
Cdipt	56.8792	59.7409	0.070817	0.208475	0.464048	CDP-diacylglycerol--inositol 3-phosphatidyltransferase
Cdk1	23.6676	22.2417	-0.0896422	0.432758	0.704484	cyclin-dependent kinase 1
Cdk10	17.1974	18.6047	0.113476	0.2819	0.556191	cyclin-dependent kinase 10
Cdk11b	57.6443	54.8688	-0.0711928	0.1088	0.300873	cyclin-dependent kinase 11B
Cdk12	12.628	11.4667	-0.139184	0.0407633	0.147238	cyclin-dependent kinase 12
Cdk13	16.4571	16.493	0.0031437	0.917899	0.976741	cyclin-dependent kinase 13
Cdk14	0.639173	0.74372	0.218552	0.485463	0.741612	cyclin-dependent kinase 14
Cdk16	48.8018	48.958	0.00461223	0.965729	0.988791	cyclin-dependent kinase 16
Cdk17	2.79319	3.76989	0.432606	0.0127001	0.0591415	cyclin-dependent kinase 17
Cdk18	24.8442	28.5947	0.202842	0.0344309	0.130033	cyclin-dependent kinase 18
Cdk19	6.98477	8.60204	0.300465	0.000558925	0.00421177	cyclin-dependent kinase 19
Cdk2	12.2185	9.81671	-0.315756	0.00573482	0.0311021	cyclin dependent kinase 2
Cdk20	4.28221	4.35012	0.0226985	0.955558	0.988791	cyclin-dependent kinase 20
Cdk2ap1	60.8062	53.7734	-0.177325	0.00768255	0.0394348	cyclin-dependent kinase 2 associated protein 1
Cdk2ap2	116.279	89.0669	-0.384633	6.42644e-11	1.40659e-09	cyclin-dependent kinase 2 associated protein 2
Cdk4	60.2592	58.1354	-0.0517662	0.344964	0.623975	cyclin-dependent kinase 4
Cdk5	10.7081	11.6199	0.117904	0.47339	0.732079	cyclin-dependent kinase 5
Cdk5r1	0.875157	1.43435	0.712784	0.194019	0.442605	cyclin-dependent kinase 5, regulatory subunit 1 (p35)
Cdk5r2	1.32124	1.38161	0.0644574	0.832266	0.937176	cyclin-dependent kinase 5, regulatory subunit 2 (p39)
Cdk5rap1	6.97655	7.49603	0.103612	0.533944	0.774952	CDK5 regulatory subunit associated protein 1
Cdk5rap2	3.4093	3.55892	0.0619639	0.63961	0.841461	CDK5 regulatory subunit associated protein 2
Cdk5rap3	45.6478	44.6924	-0.0305169	0.544351	0.781977	CDK5 regulatory subunit associated protein 3
Cdk6	6.91526	6.01971	-0.20009	0.324321	0.602933	cyclin-dependent kinase 6
Cdk9	49.8811	48.5169	-0.0400069	0.474522	0.733124	cyclin-dependent kinase 9
Cdkl1	0.787618	1.02132	0.374871	0.393988	0.669217	cyclin-dependent kinase-like 1 (CDC2-related kinase)
Cdkl2	1.58975	1.68474	0.083723	0.73378	0.896011	cyclin-dependent kinase-like 2 (CDC2-related kinase)
Cdkl3	1.08343	1.26995	0.229164	0.532408	0.773712	cyclin-dependent kinase-like 3
Cdkn1a	71.18	55.1153	-0.369019	1.48066e-11	3.44629e-10	cyclin-dependent kinase inhibitor 1A
Cdkn1b	34.3551	43.2329	0.331607	4.9772e-06	5.7662e-05	cyclin-dependent kinase inhibitor 1B
Cdkn1c	17.5609	12.0827	-0.539428	8.47171e-08	1.32253e-06	cyclin-dependent kinase inhibitor 1C
Cdkn2aip	27.451	30.782	0.165232	0.028478	0.11258	CDKN2A interacting protein
Cdkn2aipnl	21.0698	20.4262	-0.0447581	0.581975	0.806351	CDKN2A interacting protein N-terminal like
Cdkn2b	57.3703	48.9002	-0.230464	6.79806e-06	7.68174e-05	cyclin-dependent kinase inhibitor 2B (p15, inhibits CDK4)
Cdkn2c	5.62308	6.34132	0.173422	0.411548	0.684386	cyclin-dependent kinase inhibitor 2C (p18, inhibits CDK4)
Cdkn3	6.63257	7.39578	0.157134	0.574733	0.801234	cyclin-dependent kinase inhibitor 3
Cdo1	1.43341	0.889452	-0.688467	0.111615	0.306025	cysteine dioxygenase, type I
Cdon	2.02196	1.92429	-0.0714233	0.732544	0.895753	cell adhesion associated, oncogene regulated
Cdr2	93.5197	82.7365	-0.176746	5.0689e-06	5.84607e-05	cerebellar degeneration-related 2
Cds1	108.216	115.227	0.0905653	0.0210481	0.0891612	CDP-diacylglycerol synthase 1
Cds2	17.154	21.1578	0.302645	0.00520595	0.0287558	CDP-diacylglycerol synthase (phosphatidate cytidylyltransferase) 2
Cdt1	12.2667	10.4193	-0.235492	0.026021	0.10545	chromatin licensing and DNA replication factor 1
Cdv3	69.5015	64.4652	-0.108525	0.086078	0.253654	carnitine deficiency-associated gene expressed in ventricle 3 homolog (mouse)
Cdx2	147.17	134.634	-0.128441	5.24797e-05	0.000503931	caudal type homeo box 2
Cdyl	4.86813	4.83345	-0.0103144	0.926537	0.980896	chromodomain protein, Y-like
Cdyl2	3.16368	2.76302	-0.195359	0.405944	0.680398	chromodomain protein, Y-like 2
Ceacam1	70.3727	81.8631	0.218197	9.76233e-10	1.90328e-08	carcinoembryonic antigen-related cell adhesion molecule 1 (biliary glycoprotein)
Ceacam20	30.0644	36.6655	0.286365	0.000216531	0.00180297	carcinoembryonic antigen-related cell adhesion molecule 20
Ceacam9	0.632302	0.757547	0.260721	0.657369	0.853094	carcinoembryonic antigen-related cell adhesion molecule 9
Cebpa	94.1973	89.6211	-0.0718478	0.150653	0.374665	CCAAT/enhancer binding protein (C/EBP), alpha
Cebpb	46.9539	43.8257	-0.0994668	0.120325	0.323502	CCAAT/enhancer binding protein (C/EBP), beta
Cebpd	24.4863	25.7508	0.0726405	0.621516	0.832837	CCAAT/enhancer binding protein (C/EBP), delta
Cebpe	0.323762	1.19159	1.87989	0.0234621	0.0972392	CCAAT/enhancer binding protein (C/EBP), epsilon
Cebpg	59.9821	59.05	-0.0225942	0.744295	0.900311	CCAAT/enhancer binding protein (C/EBP), gamma
Cebpz	12.1048	11.638	-0.0567359	0.41259	0.685498	CCAAT/enhancer binding protein zeta
Cecr2	0.244251	0.683964	1.48555	0.00151006	0.0100364	cat eye syndrome chromosome region, candidate 2
Cecr5	8.15541	9.10893	0.159524	0.272114	0.544651	cat eye syndrome chromosome region, candidate 5
Cel	485.927	218.324	-1.15427	0	0	carboxyl ester lipase
Cela1	517.625	244.792	-1.08035	1.43757e-182	8.31979e-181	chymotrypsin-like elastase family, member 1
Cela2a	1494.39	824.762	-0.857506	0	0	chymotrypsin-like elastase family, member 2A
Cela3b	876.56	495.592	-0.8227	3.94267e-203	2.30252e-201	chymotrypsin-like elastase family, member 3B
Celf1	39.6511	36.9655	-0.101183	0.13035	0.340013	CUGBP, Elav-like family member 1
Celf2	4.21494	6.8064	0.691381	0.000111182	0.000985152	CUGBP, Elav-like family member 2
Celf3	3.31699	3.78908	0.191976	0.281412	0.556191	CUGBP, Elav-like family member 3
Celf4	0.624073	0.803492	0.36457	0.350984	0.630019	CUGBP, Elav-like family member 4
Celf5	0.555746	0.559207	0.00895677	0.958448	0.988791	CUGBP, Elav-like family member 5
Celf6	1.07856	1.06552	-0.0175384	0.948056	0.988791	CUGBP, Elav-like family member 6
Celsr2	1.18659	1.01875	-0.220015	0.219253	0.48007	cadherin, EGF LAG seven-pass G-type receptor 2
Celsr3	0.586835	0.571635	-0.0378623	0.841199	0.937779	cadherin, EGF LAG seven-pass G-type receptor 3
Cenpa	9.14961	9.24939	0.015649	0.944983	0.987888	centromere protein A
Cenpc1	2.67817	2.89139	0.110516	0.638562	0.840858	centromere protein C 1
Cenpf	5.24023	5.43438	0.0524862	0.485335	0.741612	centromere protein F
Cenpi	0.593702	0.579473	-0.0349967	0.94916	0.988791	centromere protein I
Cenpj	2.94328	3.11945	0.0838684	0.67298	0.864165	centromere protein J
Cenpk	2.88349	2.8588	-0.0124047	0.9913	0.994784	centromere protein K
Cenpl	2.62714	3.05401	0.21721	0.439635	0.709156	centromere protein L
Cenpm	5.13244	5.94169	0.211228	0.533362	0.774651	centromere protein M
Cenpn	2.86834	2.59293	-0.145635	0.520695	0.767806	centromere protein N
Cenpq	1.10079	1.20194	0.126828	0.786977	0.91561	centromere protein Q
Cenpt	4.36774	4.63857	0.0867931	0.70096	0.880087	centromere protein T
Cenpw	4.48188	4.26861	-0.0703377	0.724696	0.894058	centromere protein W
Cep112	0.512717	0.615107	0.262674	0.522582	0.769264	centrosomal protein 112kDa
Cep120	4.61153	5.35928	0.216792	0.106064	0.29533	centrosomal protein 120
Cep19	14.719	14.3012	-0.0415468	0.728082	0.895513	centrosomal protein 19
Cep290	1.73383	1.85299	0.09589	0.514914	0.763757	centrosomal protein 290
Cep41	1.07424	1.18277	0.138853	0.780372	0.913087	centrosomal protein 41
Cep44	4.5416	4.95643	0.1261	0.544278	0.781977	centrosomal protein 44
Cep55	4.49718	3.99128	-0.172171	0.30674	0.582753	centrosomal protein 55
Cep57	4.26399	5.21691	0.290989	0.129112	0.337956	centrosomal protein 57
Cep57l1	2.35719	2.50122	0.0855659	0.817617	0.930861	centrosomal protein 57-like 1
Cep63	11.1024	11.8562	0.0947695	0.375439	0.651315	centrosomal protein 63
Cep70	2.8757	2.89178	0.00804295	0.979124	0.988791	centrosomal protein 70
Cep76	5.04848	4.01426	-0.330716	0.0525569	0.178543	centrosomal protein 76
Cep78	4.3548	3.85985	-0.174059	0.300005	0.577621	centrosomal protein 78
Cep85	5.63706	6.04182	0.100041	0.460725	0.724972	centrosomal protein 85kDa
Cep89	5.55957	7.28586	0.390127	0.0065029	0.0345102	centrosomal protein 89kDa
Cep95	6.71667	7.93731	0.240904	0.0581594	0.192091	centrosomal protein 95kDa
Cep97	0.883107	1.25444	0.50638	0.158323	0.387232	centrosomal protein 97
Cept1	24.6205	23.1431	-0.0892778	0.260777	0.530791	choline/ethanolamine phosphotransferase 1
Cercam	2.10253	2.64603	0.331701	0.166523	0.400771	cerebral endothelial cell adhesion molecule
Cerk	26.4605	35.2579	0.414109	2.22045e-16	7.60754e-15	ceramide kinase
Cers1	2.44765	2.64249	0.110499	0.622608	0.833518	ceramide synthase 1
Cers2	71.6663	71.7104	0.000888163	0.86543	0.949129	ceramide synthase 2
Cers4	12.5118	10.041	-0.317389	0.00136061	0.00919577	ceramide synthase 4
Cers5	8.74108	10.1213	0.211518	0.0843048	0.249919	ceramide synthase 5
Ces1a	3.34015	4.42814	0.406788	0.074206	0.228141	carboxylesterase 1A
Ces1c	1.10893	1.17952	0.0890223	0.947305	0.988787	carboxylesterase 1C
Ces1d	5.20154	3.69242	-0.494372	0.019608	0.0842274	carboxylesterase 1D
Ces1e	84.4787	98.7925	0.225813	8.90238e-06	9.80942e-05	carboxylesterase 1E
Ces1f	43.1246	45.2753	0.0702131	0.348961	0.628022	carboxylesterase 1F
Ces2	68.765	27.26	-1.33489	2.63667e-85	1.39983e-83	carboxylesterase 2
Ces2a	93.6602	105.589	0.172956	0.00328197	0.0195942	carboxylesterase 2A
Ces2c	0.240485	0.0892607	-1.42985	0.0447448	0.15837	carboxylesterase 2C
Ces2e	6.64605	7.90941	0.251074	0.200402	0.452588	carboxylesterase 2E
Ces2g	57.4041	59.8574	0.0603766	0.383642	0.659579	carboxylesterase 2G
Ces2h	7.63696	9.02728	0.241293	0.104773	0.293018	carboxylesterase 2H
Ces2j	64.4753	72.8583	0.176347	0.00983815	0.0479517	carboxylesterase 2J
Cesl1	45.1637	46.8617	0.0532467	0.493044	0.746796	carboxylesterase-like 1
Cetn4	0.358873	0.155822	-1.20357	0.276832	0.550323	centrin 4
Cfb	2.67507	1.81878	-0.556604	0.0178527	0.0779646	complement factor B
Cfd	11.5936	13.5871	0.228915	0.284776	0.559108	complement factor D (adipsin)
Cfdp1	30.3947	30.8281	0.0204278	0.914225	0.974882	craniofacial development protein 1
Cfh	1.42257	1.63554	0.20127	0.367603	0.64384	complement factor H
Cfi	28.6481	28.0706	-0.0293778	0.999107	0.999263	complement factor I
Cfl1	746.855	712.419	-0.0681015	8.49328e-05	0.00077722	cofilin 1, non-muscle
Cfl2	6.33081	6.23832	-0.0212325	0.987953	0.992899	cofilin 2, muscle
Cflar	15.5702	15.6845	0.0105459	0.86683	0.949166	CASP8 and FADD-like apoptosis regulator
Cfp	15.5437	20.7814	0.418957	0.000383565	0.00301779	complement factor properdin
Cftr	19.1909	21.4594	0.161185	0.00108248	0.0075503	cystic fibrosis transmembrane conductance regulator
Cga	0.391366	0.450557	0.20319	0.747335	0.900311	glycoprotein hormones, alpha polypeptide
Cggbp1	12.654	12.7075	0.00608671	0.952357	0.988791	CGG triplet repeat binding protein 1
Cgnl1	4.47898	4.12221	-0.119752	0.330189	0.60821	cingulin-like 1
Cgref1	319.27	352.671	0.143544	1.5223e-06	1.97163e-05	cell growth regulator with EF hand domain 1
Cgrrf1	8.84015	9.56362	0.113485	0.471705	0.730987	cell growth regulator with ring finger domain 1
Ch25h	1.90538	2.86997	0.590953	0.0685437	0.215977	cholesterol 25-hydroxylase
Chac1	1.39914	1.40229	0.00324544	0.943859	0.987501	ChaC, cation transport regulator homolog 1 (E. coli)
Chac2	8.8335	7.17204	-0.300602	0.167006	0.401289	ChaC, cation transport regulator homolog 2 (E. coli)
Chad	6.07796	6.89799	0.182589	0.316812	0.594913	chondroadherin
Chaf1b	4.18755	3.22373	-0.377374	0.0763683	0.232672	chromatin assembly factor 1, subunit B (p60)
Champ1	11.9157	12.0738	0.0190201	0.889724	0.962464	chromosome alignment maintaining phosphoprotein 1
Chat	0.662984	0.710889	0.100651	0.759727	0.907491	choline O-acetyltransferase
Chchd1	41.5728	44.4073	0.095157	0.479344	0.736764	coiled-coil-helix-coiled-coil-helix domain containing 1
Chchd10	503.004	454.884	-0.14507	8.36739e-06	9.26761e-05	coiled-coil-helix-coiled-coil-helix domain containing 10
Chchd3	83.5591	80.3174	-0.0570832	0.255376	0.523297	coiled-coil-helix-coiled-coil-helix domain containing 3
Chchd4	21.6169	16.2927	-0.407935	0.000342576	0.00272534	coiled-coil-helix-coiled-coil-helix domain containing 4
Chchd5	25.5106	24.8757	-0.0363597	0.819147	0.931528	coiled-coil-helix-coiled-coil-helix domain containing 5
Chchd6	3.89005	4.24182	0.124896	0.634422	0.838155	coiled-coil-helix-coiled-coil-helix domain containing 6
Chd1	15.944	14.956	-0.0922955	0.119115	0.32124	chromodomain helicase DNA binding protein 1
Chd2	11.7122	13.8454	0.241394	0.000306523	0.00245677	chromodomain helicase DNA binding protein 2
Chd5	0.8734	1.09985	0.332597	0.15081	0.374821	chromodomain helicase DNA binding protein 5
Chd6	3.99328	4.75964	0.253277	0.00438377	0.0248885	chromodomain helicase DNA binding protein 6
Chd8	12.9696	12.954	-0.00173263	0.898078	0.967022	chromodomain helicase DNA binding protein 8
Chdh	68.7288	87.1612	0.342773	0	0	choline dehydrogenase
Chek1	3.6671	3.33547	-0.136749	0.444197	0.712191	checkpoint kinase 1
Chek2	5.54713	5.44983	-0.0255312	0.883697	0.958607	checkpoint kinase 2
Cherp	30.7597	27.0725	-0.184215	0.00028045	0.00227476	calcium homeostasis endoplasmic reticulum protein
Chfr	23.0915	23.9823	0.0546061	0.448431	0.71518	checkpoint with forkhead and ring finger domains, E3 ubiquitin protein ligase
Chga	58.2594	63.5392	0.125154	0.0209133	0.0886486	chromogranin A (parathyroid secretory protein 1)
Chgb	82.7774	80.4962	-0.0403169	0.446107	0.713091	chromogranin B (secretogranin 1)
Chi3l1	2.3599	4.10852	0.799895	0.00313116	0.0187987	chitinase 3-like 1 (cartilage glycoprotein-39)
Chic2	12.4332	16.5075	0.408924	0.00856606	0.0429406	cysteine-rich hydrophobic domain 2
Chit1	4.17568	5.70396	0.449954	0.0120347	0.0566672	chitinase 1 (chitotriosidase)
Chka	19.2911	17.7247	-0.122177	0.127432	0.335433	choline kinase alpha
Chkb	40.2592	39.5702	-0.0249041	0.611084	0.826178	choline kinase beta
Chm	3.11188	2.97097	-0.0668539	0.73513	0.89613	choroideremia (Rab escort protein 1)
Chml	1.68888	1.21711	-0.472607	0.157575	0.385838	choroideremia-like (Rab escort protein 2)
Chmp1a	94.4084	96.2463	0.0278154	0.571019	0.799526	charged multivesicular body protein 1A
Chmp1b	36.4589	39.2617	0.106853	0.0734499	0.226399	charged multivesicular body protein 1B
Chmp2a	114.308	112	-0.0294234	0.498276	0.750774	charged multivesicular body protein 2A
Chmp3	97.1997	99.3805	0.0320105	0.613375	0.82806	charged multivesicular body protein 3
Chmp4bl1	326.546	328.949	0.0105777	0.810962	0.928742	chromatin modifying protein 4B-like 1
Chmp4c	46.2792	59.1132	0.353117	9.91119e-08	1.53791e-06	charged multivesicular body protein 4C
Chmp5	60.4273	61.5292	0.02607	0.705255	0.880683	charged multivesicular body protein 5
Chmp6	53.8269	52.7327	-0.0296286	0.529984	0.772635	charged multivesicular body protein 6
Chmp7	26.1619	26.4516	0.0158877	0.835599	0.937779	charged multivesicular body protein 7
Chn1	4.9193	4.39749	-0.161772	0.405074	0.680398	chimerin (chimaerin) 1
Chn2	9.17608	9.83267	0.0997052	0.580376	0.805693	chimerin (chimaerin) 2
Chodl	3.71178	4.54194	0.2912	0.0710478	0.221236	chondrolectin
Chordc1	19.89	13.1006	-0.602412	3.92664e-11	8.71322e-10	cysteine and histidine-rich domain (CHORD)-containing 1
Chp	80.0187	78.3487	-0.0304285	0.673444	0.864376	calcium binding protein p22
Chp2	179.717	203.257	0.177581	4.38319e-06	5.11492e-05	calcineurin-like EF hand protein 2
Chpf	16.8768	15.3264	-0.139023	0.0948299	0.272445	chondroitin polymerizing factor
Chpf2	6.96589	8.56871	0.29877	0.00662701	0.0350675	chondroitin polymerizing factor 2
Chpt1	31.3857	38.3756	0.290083	0.000326611	0.00260317	choline phosphotransferase 1
Chrac1	22.4361	24.6814	0.1376	0.335077	0.613521	chromatin accessibility complex 1
Chrd	7.3277	6.27521	-0.223697	0.0715098	0.222244	chordin
Chrdl1	3.25383	3.8728	0.251235	0.079355	0.239305	chordin-like 1
Chrdl2	1.03967	0.831429	-0.322464	0.474898	0.73344	chordin-like 2
Chrm1	1.36908	1.19941	-0.190892	0.717819	0.889176	cholinergic receptor, muscarinic 1
Chrm2	2.49854	2.18584	-0.1929	0.485981	0.741818	cholinergic receptor, muscarinic 2
Chrm3	9.42607	12.9938	0.463096	1.10545e-07	1.70278e-06	cholinergic receptor, muscarinic 3
Chrm4	0.765675	0.776612	0.0204619	0.947305	0.988787	cholinergic receptor, muscarinic 4
Chrna1	0.5714	0.557336	-0.0359546	0.960463	0.988791	cholinergic receptor, nicotinic, alpha 1 (muscle)
Chrna10	0.146013	0.389491	1.41549	0.0833243	0.247927	cholinergic receptor, nicotinic, alpha 10 (neuronal)
Chrna2	2.36711	2.75828	0.220643	0.430421	0.703468	cholinergic receptor, nicotinic, alpha 2 (neuronal)
Chrna3	4.14069	3.61666	-0.195213	0.390323	0.666267	cholinergic receptor, nicotinic, alpha 3 (neuronal)
Chrna5	0.314652	0.402726	0.356043	0.606344	0.822456	cholinergic receptor, nicotinic, alpha 5 (neuronal)
Chrnb1	0.86794	0.863839	-0.00683231	0.941	0.986372	cholinergic receptor, nicotinic, beta 1 (muscle)
Chrnb2	0.786759	0.819302	0.0584736	0.815084	0.930861	cholinergic receptor, nicotinic, beta 2 (neuronal)
Chrnb4	1.42708	1.98102	0.473176	0.193307	0.442043	cholinergic receptor, nicotinic, beta 4 (neuronal)
Chrne	1.17127	1.43553	0.293512	0.5418	0.77974	cholinergic receptor, nicotinic, epsilon (muscle)
Chst1	2.30759	3.94974	0.775374	0.000793892	0.00574644	carbohydrate (keratan sulfate Gal-6) sulfotransferase 1
Chst10	0.363523	0.573494	0.657732	0.235867	0.501641	carbohydrate sulfotransferase 10
Chst11	2.28081	2.84381	0.318283	0.188802	0.436268	carbohydrate (chondroitin 4) sulfotransferase 11
Chst12	4.27567	5.37387	0.329811	0.128292	0.337007	carbohydrate (chondroitin 4) sulfotransferase 12
Chst13	0.136506	0.283098	1.05233	0.468779	0.727663	carbohydrate (chondroitin 4) sulfotransferase 13
Chst14	2.9275	3.29114	0.168918	0.453367	0.71832	carbohydrate (N-acetylgalactosamine 4-0) sulfotransferase 14
Chst15	3.04301	4.12993	0.440619	0.0677945	0.214355	carbohydrate (N-acetylgalactosamine 4-sulfate 6-O) sulfotransferase 15
Chst3	1.5747	3.85365	1.29115	5.64543e-05	0.000537278	carbohydrate (chondroitin 6) sulfotransferase 3
Chst4	19.5632	21.0426	0.105172	0.277888	0.551995	carbohydrate (N-acetylglucosamine 6-O) sulfotransferase 4
Chst5	0.174264	0.0686626	-1.34368	0.437764	0.70742	carbohydrate (N-acetylglucosamine 6-O) sulfotransferase 5
Chst7	0.498222	0.618631	0.31229	0.521727	0.768445	carbohydrate (N-acetylglucosamine 6-O) sulfotransferase 7
Chst8	2.38828	3.34365	0.485452	0.0519135	0.176872	carbohydrate (N-acetylgalactosamine 4-0) sulfotransferase 8
Chsy1	3.86438	4.17554	0.111725	0.486355	0.7423	chondroitin sulfate synthase 1
Chtf18	4.8568	4.46074	-0.122722	0.358609	0.635979	CTF18, chromosome transmission fidelity factor 18 homolog (S. cerevisiae)
Chtf8	35.7907	34.5548	-0.0506972	0.330912	0.609279	CTF8, chromosome transmission fidelity factor 8 homolog (S. cerevisiae)
Chtop	33.4848	34.0764	0.0252666	0.748899	0.900311	chromatin target of PRMT1
Chuk	22.7982	19.4855	-0.226519	0.000849188	0.00608837	conserved helix-loop-helix ubiquitous kinase
Churc1	51.182	50.0107	-0.0333997	0.724485	0.894058	churchill domain containing 1
Ciao1	16.1771	16.1994	0.00199035	0.98197	0.989932	cytosolic iron-sulfur protein assembly 1
Ciapin1	23.9941	22.6632	-0.0823302	0.322986	0.601336	cytokine induced apoptosis inhibitor 1
Cib1	239.757	220.611	-0.120072	0.00206949	0.013202	calcium and integrin binding 1 (calmyrin)
Cib2	0.753682	1.0143	0.428452	0.40682	0.680398	calcium and integrin binding family member 2
Cic	20.4202	19.8972	-0.037434	0.446558	0.713604	capicua transcriptional repressor
Cidea	2.18623	2.9248	0.419893	0.367454	0.643721	cell death-inducing DFFA-like effector a
Cideb	127.854	134.312	0.0710947	0.129537	0.338683	cell death-inducing DFFA-like effector b
Cidec	34.5233	33.1789	-0.0573057	0.347067	0.626078	cell death-inducing DFFA-like effector c
Ciita	9.14077	12.4702	0.448093	5.95782e-09	1.05873e-07	class II, major histocompatibility complex, transactivator
Cilp	0.33372	0.623665	0.902133	0.0571321	0.189673	cartilage intermediate layer protein, nucleotide pyrophosphohydrolase
Cilp2	0.339501	0.22804	-0.574128	0.334833	0.613248	cartilage intermediate layer protein 2
Cinp	6.92569	6.708	-0.0460765	0.782541	0.913193	cyclin-dependent kinase 2-interacting protein
Cir1	11.7009	15.9199	0.444212	0.00089964	0.0064001	corepressor interacting with RBPJ, 1
Cirbp	19.7182	31.6356	0.68202	1.80926e-11	4.14357e-10	cold inducible RNA binding protein
Cirh1a	11.2091	9.58904	-0.225212	0.0519583	0.176931	cirrhosis, autosomal recessive 1A (cirhin)
Cisd1	112.189	103.729	-0.113117	0.0660584	0.211019	CDGSH iron sulfur domain 1
Cisd2	12.5065	11.4308	-0.12975	0.181489	0.424964	CDGSH iron sulfur domain 2
Cisd3	79.6157	80.3356	0.0129865	0.941433	0.986585	CDGSH iron sulfur domain 3
Cish	13.0035	10.5686	-0.299113	0.0143091	0.0652391	cytokine inducible SH2-containing protein
Cit	3.01044	2.9456	-0.0314128	0.802481	0.923612	citron (rho-interacting, serine/threonine kinase 21)
Cited2	47.911	62.7322	0.388849	2.35278e-12	5.93882e-11	Cbp/p300-interacting transactivator, with Glu/Asp-rich carboxy-terminal domain, 2
Cited4	4.49676	4.27608	-0.072596	0.845595	0.937779	Cbp/p300-interacting transactivator, with Glu/Asp-rich carboxy-terminal domain, 4
Ciz1	13.017	12.7417	-0.0308355	0.689337	0.874487	CDKN1A interacting zinc finger protein 1
Ckap2	7.35993	7.09425	-0.0530419	0.697084	0.878139	cytoskeleton associated protein 2
Ckap4	10.9164	15.6596	0.520546	2.57189e-07	3.73374e-06	cytoskeleton-associated protein 4
Ckb	853.607	859.634	0.0101505	0.56434	0.795288	creatine kinase, brain
Cklf	8.81219	10.0054	0.183205	0.401416	0.677001	chemokine-like factor
Ckm	4.02029	4.79585	0.254485	0.282512	0.556875	creatine kinase, muscle
Ckmt1b	1296.82	1263.04	-0.0380741	0.00105731	0.00739889	creatine kinase, mitochondrial 1B
Cks1b	10.2308	8.9462	-0.193578	0.227419	0.489918	CDC28 protein kinase regulatory subunit 1B
Cks2	28.2791	23.3409	-0.276876	0.0509743	0.174552	CDC28 protein kinase regulatory subunit 2
Clasp2	8.02777	7.57069	-0.0845739	0.326947	0.605888	cytoplasmic linker associated protein 2
Clasrp	26.3511	28.3469	0.105328	0.225813	0.487959	CLK4-associating serine/arginine rich protein
Clca1	453.109	485.477	0.0995427	3.67995e-12	9.0923e-11	chloride channel accessory 1
Clca2	0.237858	0.277233	0.220999	0.866941	0.949166	chloride channel calcium activated 2
Clca4	399.462	335.297	-0.252616	1.0428e-40	4.92571e-39	chloride channel accessory 4
Clca5	2.99744	2.62073	-0.193766	0.242741	0.50993	chloride channel calcium activated 5
Clcc1	5.96688	5.88955	-0.0188193	0.794488	0.919399	chloride channel CLIC-like 1
Clcf1	2.01022	2.35986	0.231348	0.550411	0.786283	cardiotrophin-like cytokine factor 1
Clcn1	0.0578042	0.100434	0.797006	0.468779	0.727663	chloride channel, voltage-sensitive 1
Clcn3	29.6841	33.1782	0.160547	0.00242149	0.0151541	chloride channel, voltage-sensitive 3
Clcn4	0.246465	0.335995	0.447054	0.40682	0.680398	chloride channel, voltage-sensitive 4
Clcn5	8.22348	10.1312	0.300983	0.0155259	0.069577	chloride channel, voltage-sensitive 5
Clcn6	4.73439	4.62382	-0.0340923	0.813146	0.93022	chloride channel, voltage-sensitive 6
Clcn7	11.0479	11.9725	0.115944	0.309543	0.586147	chloride channel, voltage-sensitive 7
Clcnkb	0.313634	0.256859	-0.288107	0.601279	0.820886	chloride channel, voltage-sensitive Kb
Cldn1	0.36187	0.486305	0.426388	0.437953	0.70742	claudin 1
Cldn10	0.24864	0.278504	0.163641	0.777275	0.91173	claudin 10
Cldn11	0.353384	0.505116	0.51538	0.407606	0.680561	claudin 11
Cldn12	17.0681	19.9201	0.222925	0.00153424	0.0101608	claudin 12
Cldn15	276.174	281.583	0.0279845	0.32844	0.606898	claudin 15
Cldn2	95.0145	60.5293	-0.650515	7.60843e-64	3.91013e-62	claudin 2
Cldn20	0.618613	0.563974	-0.133407	0.974416	0.988791	claudin 20
Cldn23	49.5441	42.1809	-0.232125	0.000564345	0.00424018	claudin 23
Cldn3	352.397	411.35	0.223167	0	0	claudin 3
Cldn4	212.949	142.599	-0.578542	6.54686e-67	3.3917e-65	claudin 4
Cldn5	8.28054	9.41535	0.18529	0.339566	0.618195	claudin 5
Cldn6	0.32698	0.1552	-1.07508	0.328462	0.606898	claudin 6
Cldn7	593.807	640.906	0.110117	5.17683e-07	7.21387e-06	claudin 7
Cldn8	0.401061	0.626962	0.644558	0.219372	0.48007	claudin 8
Cldnd1	46.1619	43.5887	-0.0827474	0.219724	0.480629	claudin domain containing 1
Clec10a	7.74167	8.54808	0.142955	0.415716	0.688466	C-type lectin domain family 10, member A
Clec11a	1.81884	2.14234	0.236174	0.409008	0.68175	C-type lectin domain family 11, member A
Clec12a	0.324314	0.456718	0.493911	0.777275	0.91173	C-type lectin domain family 12, member A
Clec14a	5.60246	7.32669	0.387102	0.00326122	0.0194794	C-type lectin domain family 14, member A
Clec1a	0.661646	0.657392	-0.00930491	0.943859	0.987501	C-type lectin domain family 1, member A
Clec2d	2.2633	1.9002	-0.252274	0.699508	0.878952	C-type lectin domain family 2, member D
Clec2d2	2.04748	0.955773	-1.09911	0.0679274	0.214589	C-type lectin domain family 2 member D2
Clec2dl1	0.789418	0.492352	-0.6811	0.369678	0.64533	C-type lectin domain family 2 member D-like 1
Clec2e	28.0103	59.3541	1.08339	2.22045e-16	7.60754e-15	C-type lectin domain family 2, member E
Clec2g	3.49272	5.91225	0.759355	0.0325623	0.124549	C-type lectin domain family 2, member G
Clec2l	0.787738	1.06122	0.429939	0.322151	0.600495	C-type lectin domain family 2, member L
Clec4a	0.736809	0.967587	0.393101	0.677861	0.867101	C-type lectin domain family 4, member A
Clec4a1	2.42212	2.72572	0.170365	0.629806	0.837671	C-type lectin domain family 4, member A1
Clec4a2	0.69482	0.745867	0.102279	0.970306	0.988791	C-type lectin domain family 4, member A2
Clec4a3	2.04805	3.62105	0.822155	0.0520114	0.177018	C-type lectin domain family 4, member A3
Clec4b2	0.408921	0.563393	0.462319	0.777275	0.91173	C-type lectin domain family 4, member B2
Clec7a	0.105294	0.0985218	-0.0959088	0.979325	0.988791	C-type lectin domain family 7, member A
Clec9a	1.62123	2.33668	0.527372	0.0244327	0.100383	C-type lectin domain family 9, member A
Clgn	0.230073	0.221828	-0.0526502	0.762944	0.908461	calmegin
Clic1	235.553	233.911	-0.01009	0.568851	0.798939	chloride intracellular channel 1
[truncated: 10,849 more rows]

## Sheet: gene.rpkm
Gene	Length	C1_RPKM	C2_RPKM	C3_RPKM	T1_RPKM	T2_RPKM	T3_RPKM
A1bg	1694	0	0	0	0	0.0489205	0
A1cf	1863	25.3639	27.1849	26.7904	27.0141	24.1097	30.3844
A1i3	4636	0	0	0	0	0.0178756	0
A2m	9148	0	0	0	0	0	0
A3galt2	1911	12.3406	14.0176	13.6602	12.1391	13.7035	13.2012
A4galt	1652	14.2227	19.4584	31.7385	27.5608	19.3634	24.933
AA926063	411	0	0.814711	0.360881	0.382659	1.00817	0.378894
Aaas	1911	8.56103	7.05262	9.39142	6.62504	10.8414	6.47837
Aacs	3191	38.4249	17.1043	21.916	14.8352	22.9058	18.0321
Aadac	1645	22.0597	30.1769	48.1484	31.837	29.7229	42.8837
Aadacl2	2412	0	0	0	0	0	0
Aadacl3	1227	0	0	0	0	0	0
Aadat	1809	0.38484	0.416475	0.368961	0.173878	0.137432	0.516502
Aagab	1087	22.1758	20.1	24.0154	18.158	19.9745	20.4864
Aak1	7976	5.91348	5.39465	5.62531	5.37322	5.82884	5.17393
Aamdc	876	26.7225	25.6104	40.9749	34.8298	33.9621	36.3537
Aamp	2715	64.2328	72.3342	71.2111	62.4167	66.8465	61.4872
Aanat	1311	0.0663783	0.0638532	0.0565684	0	0.0632123	0
Aar2	2623	12.0763	13.4679	13.2602	12.7413	12.3217	11.9332
Aard	1246	0.209523	0.335921	0.654713	0.694222	0.26604	0.437431
Aars	3363	38.5816	45.2535	43.0898	32.4787	37.8749	30.8163
Aars2	3323	11.994	12.8981	11.4043	11.5718	12.22	11.8329
Aarsd1	3306	8.66008	10.407	11.1264	8.63431	10.0017	9.18525
Aasdhppt	1040	20.5004	21.8938	26.3843	20.6421	22.6303	22.2358
Aass	3126	0.946496	0.776595	0.782891	0.880446	0.954373	0.797059
Aatf	1791	12.876	13.3677	15.4037	10.1863	11.5215	11.9989
Aatk	5297	1.52785	1.46973	1.73607	1.73692	1.72095	1.80803
Abat	1725	14.1253	15.2865	26.526	32.6854	17.5831	25.6834
Abca1	6783	1.92441	2.96193	3.12695	3.50113	3.86073	4.39649
Abca13	15110	0.0172777	0	0	0	0.0109691	0
Abca15	5326	0	0	0	0	0	0
Abca17	5322	1.16095	1.46283	1.43529	1.5219	1.46372	1.6386
Abca2	8028	5.7451	6.36074	7.49186	7.84601	8.15501	6.83772
Abca4	7163	0.0485953	0.0233733	0.0207067	0.0878251	0.0578468	0.0652207
Abca5	5170	0.302978	0.129534	0.28689	0.471514	0.352644	0.496996
Abca7	6513	5.38459	5.12835	5.05567	4.50351	6.9473	4.61462
Abcb10	3436	26.7702	30.064	28.2313	26.502	23.2985	28.4394
Abcb11	4889	0.249194	0.222592	0.333718	0.514699	0.779727	0.461857
Abcb1a	4915	11.5439	18.8202	16.0092	22.335	16.9958	24.2539
Abcb1b	3889	0.604164	0.322878	0.553014	0.606606	1.96044	0.420447
Abcb4	3910	0.244819	0.256915	0.32244	0.683795	1.1869	0.438102
Abcb6	2843	16.529	21.2886	22.5118	25.5575	20.4628	25.3061
Abcb7	2329	11.0225	10.136	12.4504	10.872	10.1054	12.3029
Abcb8	2145	28.2771	32.8212	32.0155	30.1714	32.0281	28.8219
Abcb9	3273	17.2023	22.942	22.0014	24.1459	17.42	23.8132
Abcc1	4979	7.93492	7.68351	7.29845	7.01236	10.2362	7.2405
Abcc10	4859	8.05925	10.268	9.03548	10.7298	8.61289	8.78139
Abcc12	4541	0	0	0	0	0	0
Abcc2	4918	3.07886	16.0512	11.2795	17.9242	15.4183	31.8702
Abcc3	4981	24.7736	25.1084	21.5888	24.1072	26.2207	31.217
Abcc4	4403	2.01595	1.76815	1.93698	2.17889	1.73158	2.06903
Abcc5	5742	5.92574	6.58962	5.57952	6.25859	8.21209	6.99707
Abcc6	5775	9.13166	18.2064	21.4072	26.5934	19.3869	27.0733
Abcc8	4583	0.417736	0.365313	0.307454	0.428957	0.253153	0.407747
Abcc9	6309	4.40007	4.31229	3.87909	4.86102	3.95376	5.19578
Abcd1	3411	24.0835	56.3476	57.8983	44.8396	45.5052	44.1473
Abcd2	5516	0.252421	0.288347	0.22856	0.299377	0.270429	0.451705
Abcd3	3170	54.2995	47.9823	55.5624	78.8845	50.2457	74.0801
Abcd4	2358	4.28098	5.71568	8.77479	7.67022	7.41555	6.17486
Abce1	3450	24.1644	21.765	21.281	16.7074	20.2014	18.7773
Abcf1	3092	45.7063	43.9675	47.1062	36.4444	48.565	37.8233
Abcf2	2573	26.9217	29.639	30.9845	24.3275	26.1208	22.9987
Abcf3	2522	32.3658	38.8353	46.5198	39.6612	41.9614	41.8952
Abcg1	3529	3.57557	4.67305	5.33775	5.9941	8.97049	6.19989
Abcg2	2175	44.2512	37.1025	36.518	60.306	41.7215	49.0804
Abcg3	2070	14.4616	10.4336	11.2496	12.1564	14.9729	11.9615
Abcg3l1	2018	4.82976	3.3186	3.08699	3.62398	3.16209	3.43398
Abcg3l2	2579	23.0799	20.7413	20.014	21.0693	23.4572	20.5903
Abcg3l3	2002	13.6923	9.40814	10.4092	11.9801	12.4597	12.0178
Abcg3l4	2688	23.5037	20.741	20.0025	21.0048	23.1226	20.3057
Abcg4	3770	5.79377	8.34895	5.50799	6.92501	4.81401	8.13738
Abcg5	2470	9.30114	23.08	37.9513	48.4871	37.1411	59.5476
Abcg8	4829	5.1359	16.4511	26.0002	38.4144	26.6857	43.696
Abhd1	1364	28.1354	54.4371	47.9003	43.7574	48.4227	55.7712
Abhd10	1225	6.60657	5.1252	6.71991	5.39221	5.20906	6.99175
Abhd11	1147	17.4499	20.4353	19.7849	17.4824	21.0249	14.3235
Abhd12	1949	82.2891	99.0451	105.591	115.998	107.831	117.094
Abhd12b	621	0	0	0	0.126629	0	0
Abhd13	5283	12.4035	11.4404	11.0196	11.2827	10.6197	11.1422
Abhd14a	1415	2.70598	2.89885	4.35009	5.05718	4.27534	4.29208
Abhd14b	1575	58.5119	68.5638	95.5855	99.4064	68.0861	90.9634
Abhd15	3098	3.79211	1.97254	2.70504	3.73129	4.09274	2.61385
Abhd16a	1998	76.4818	93.1804	83.9973	99.8895	87.1021	87.4104
Abhd16b	1898	0	0	0	0.124294	0.0436625	0
Abhd17a	1447	101.035	116.051	124.132	123.362	114.428	117.036
Abhd17b	1598	8.11407	8.90549	10.9061	9.15292	8.91982	9.55012
Abhd17c	2179	89.4981	101.845	93.4927	99.2789	89.1847	99.2312
Abhd2	2023	147.761	130.14	124.971	165.475	135.634	165.502
Abhd3	1912	96.5799	82.1792	64.5807	89.3296	88.4626	99.0795
Abhd4	2399	93.8778	97.4599	74.3157	121.282	82.7678	85.2303
Abhd5	1108	30.3949	29.2386	23.9618	27.5369	25.2803	25.0173
Abhd6	2202	46.7516	68.201	71.972	86.9214	73.9896	76.7312
Abhd8	1982	5.66389	7.1801	7.44605	4.95941	7.73522	7.42485
Abi1	3005	28.1482	25.9353	27.6654	27.1629	28.2949	26.0406
Abi2	3577	1.94626	2.34027	1.63789	2.17641	2.43262	2.30737
Abi3	1683	7.91109	7.46092	10.7078	8.83083	20.8779	5.36665
Abl1	6158	27.9239	30.9806	31.1915	31.0306	27.1034	30.3839
Abl2	3764	4.57767	4.24785	3.97996	4.22013	4.90976	4.24066
Ablim2	2684	0.875408	1.27875	1.27102	1.55281	1.04979	1.42149
Ablim3	2833	1.32084	1.1524	1.2827	1.52665	1.46261	1.53911
Abo	1533	0.340595	0.109213	0.193506	0.102592	0.108117	0.406329
Abo2	1005	0	0	0	0	0	0
Abol1	1036	0	0	0	0	0	0
Abp1	2765	54.6051	121.586	176.002	188.415	110.295	180.901
Abr	4924	29.3549	36.5856	38.2704	37.0664	35.4778	38.5835
Abra	1282	0.0678799	0.261191	0.636328	0.0613388	0.193927	0.364412
Abracl	679	42.5498	45.4927	52.9722	34.512	57.119	36.3512
Abt1	1292	18.3878	18.4658	17.9089	14.1205	20.0764	15.91
Abtb1	1887	8.94662	10.7357	13.4017	14.9605	14.5365	17.3303
Abtb2	4504	15.0704	15.5379	13.6335	13.8452	13.7444	16.9417
Acaa1a	1526	40.3746	81.9013	82.7145	107.958	75.703	133.53
Acaa1b	1279	42.6605	89.6021	89.1789	118.908	81.6403	143.002
Acaa2	1615	341.73	415.551	469.718	492.464	363.71	438.249
Acaca	6832	5.40066	5.30549	5.7857	4.51192	5.43419	4.53591
Acacb	7177	5.08043	5.64531	8.75219	9.87201	8.22132	9.67724
Acad10	2589	13.6802	16.2314	18.1321	19.8945	12.8676	15.9094
Acad11	3449	42.9181	39.7806	51.7128	67.9433	47.1423	65.1302
Acad9	2443	26.3595	26.5561	29.537	30.5468	24.9327	26.1348
Acadl	1449	128.821	134.782	157.023	160.963	139.034	159.917
Acadm	1953	133.184	146.763	184.51	199.47	156.492	197.986
Acads	1748	54.9613	66.136	70.767	74.6326	67.8427	69.7557
Acadsb	1147	2.9589	5.1818	2.58626	7.95277	9.89833	7.67087
Acadvl	2102	122.253	139.586	151.145	156.338	139.289	149.836
Acan	6938	1.42988	0.736005	0.577213	0.850062	0.716674	0.606023
Acap1	2468	5.64162	7.80132	12.0196	6.02199	28.8102	5.61571
Acap2	3579	14.1997	14.2209	14.4634	15.3362	15.5369	16.1208
Acap3	4440	2.33235	3.77079	2.47204	2.90459	4.08758	3.03384
Acat1	2185	85.9865	99.1896	96.8677	99.3302	90.912	103.627
Acat2	1999	37.3511	27.0524	32.2762	19.1182	23.8789	18.9301
Acbd3	3419	25.1216	27.1775	25.1831	22.6548	25.9837	22.9785
Acbd4	1787	34.0394	53.7309	59.055	58.7903	53.5626	64.1812
Acbd5	1545	62.2954	49.5768	60.3369	68.6096	56.2131	75.1917
Acbd6	1476	13.2655	13.9519	14.9227	14.1716	13.6996	12.9244
Acbd7	533	0	0	0	0	0.155481	0.146084
Accs	1908	2.69093	2.50082	2.44872	2.72013	3.12722	3.14226
Accsl	2167	0	0	0.034223	0	0.0382424	0
Acd	1377	14.0297	17.9338	17.8805	14.0483	19.8001	13.7405
Ace	3424	318.581	293.479	720.039	729.385	266.573	894.739
Ace2	2296	213.803	257.77	341.154	393.148	332.641	374.46
Ace3	2555	0.408714	0.458693	1.42227	0.984879	0.90818	1.21899
Acer1	2424	6.92873	7.25224	20.1006	12.2626	12.7521	11.0177
Acer2	5157	2.00807	1.28238	1.6394	2.34827	1.60697	1.66083
Ache	1898	2.33832	3.35199	3.82918	3.8531	4.14794	3.97928
Acin1	4621	53.9156	61.7013	62.1727	54.9825	70.3716	59.2943
Acly	4327	32.1581	29.4838	30.1821	21.9353	27.3684	21.0717
Acmsd	917	0	0	0.0808737	0	0	0
Acn9	336	3.88491	3.73712	3.97292	2.80844	2.21977	4.63468
Acnat2	1978	0.26397	0.126964	0.187465	0.119267	0.167586	0.0393644
Aco1	3413	46.9659	53.1015	67.3382	65.0426	50.7718	61.9845
Aco2	3262	412.594	440.345	423.801	427.631	381.737	386.258
Acot1	1573	2.60015	1.8094	3.48883	4.69919	3.10834	4.55395
Acot11	2052	63.6126	45.6089	50.4166	74.421	57.4688	44.3575
Acot12	1706	2.65249	9.22496	13.4325	17.7001	10.9783	12.7337
Acot13	743	20.6136	28.5047	29.1454	22.9665	21.5265	25.8844
Acot2	2366	15.0799	18.1151	20.0292	24.362	20.8404	23.3654
Acot3	1942	13.4432	15.0008	18.4066	26.1177	19.9711	24.0965
Acot4	2449	1.59902	2.15346	2.57399	2.79353	2.33488	3.78345
Acot5	1863	0.65395	1.16828	2.06998	1.35071	1.33448	1.79715
Acot7	1661	31.5396	35.7324	42.9518	41.425	41.5105	39.5173
Acot8	1479	19.7109	23.6588	23.3665	27.2223	27.5678	24.5328
Acot9	1623	20.7502	15.8861	16.7696	16.9579	18.3818	20.3892
Acox1	2225	128.167	165.429	161.021	215.693	135.313	195.584
Acox2	2504	0.208519	0.0668623	0.118468	0.188426	0.0992868	0.0310953
Acox3	2592	26.6572	25.7077	24.749	36.5574	29.0945	34.0049
Acoxl	3094	0	0.13528	0.0239693	0.0254158	0.214276	0.0503314
Acp1	1554	33.7112	30.1663	32.9287	30.9688	27.1972	30.6641
Acp2	2042	24.8452	30.5412	37.0806	38.8946	32.1827	36.6054
Acp5	1550	48.5077	52.3332	55.3577	46.4716	81.6951	42.3473
Acp6	1312	91.5986	127.418	114.351	114.538	117.106	96.0821
Acpl2	2829	7.59789	8.37412	8.91297	6.72676	7.38197	8.58719
Acpp	1721	1.8709	1.55652	2.24078	2.92431	1.82982	1.94544
Acpt	1170	0.446267	0.357742	0.253542	0.268842	0.637472	0.199648
Acr	1504	0.173581	0.333956	0.0986185	0.10457	0.330604	0.310622
Acrbp	1260	2.55541	2.9897	2.47204	1.80989	3.42009	2.22465
Acrv1	827	0.105226	0	0	0.0950863	0	0.0941508
Acsbg1	2679	0.064966	0.281226	0.249142	0.440293	0.525873	0.14532
Acsbg2	2613	0.0333035	0	0	0.0601886	0.031715	0.0297982
Acsf2	3084	64.0814	88.8689	80.5336	115.991	75.6699	97.6313
Acsl1	3661	13.1924	14.7027	23.2146	16.711	14.623	20.0771
Acsl3	2769	32.4015	31.1689	27.0773	19.368	17.7774	20.8646
Acsl4	4862	4.5104	2.85811	2.41001	2.74952	3.17032	2.59436
Acsl5	2372	386.096	510.422	590.288	534.343	427.109	444.625
Acsl6	2563	0.74697	0.391939	0.636576	0.644309	0.549674	0.911385
Acsm2a	2426	0	0	0	0	0	0.0320951
Acsm3	2564	0.305459	0.457083	0.347088	0.306694	0.323211	0.273309
Acsm4	2056	0	0	0	0	0	0
Acsm5	2432	0	0.0344209	0	0	0	0.0640318
Acss1	3595	55.2874	50.2037	35.8738	68.5088	58.8975	55.8142
Acss2	2867	27.1963	23.3878	32.4633	27.291	24.396	24.3881
Acss3	2442	0.855253	2.0568	2.1562	1.51348	1.7986	1.75366
Acta1	1438	19.2441	44.2426	58.4316	16.6241	29.5064	21.3337
Acta2	1383	349.976	361.358	253.585	406.146	274.56	451.3
Actb	1264	6824.27	8467.25	8772.43	7586.86	7756.21	7430.84
Actbl2	2748	0	0	0	0	0	0
Actc1	1489	0.116887	0	0.049806	0	0.0556557	0.104584
Actg1	1814	1414.23	1925.32	1831.67	1175.04	1378.75	1195.54
Actg2	1222	594.057	498.296	210.103	407.403	291.067	590.661
Actl11	3690	0	0	0	0	0	0
Actl6a	1729	20.7866	17.4782	20.8887	13.7352	20.3704	16.3921
Actl6b	1562	0.27856	0.375148	0.28487	0.201374	0.212219	0.598177
Actl7a	1476	0.530622	0.397006	0.552691	0.692597	0.729897	1.0023
Actl7b	1389	0.75181	0.542408	0.800876	0.792592	0.417638	0.784793
Actl9	1378	0	0	0	0	0	0
Actl9b	1338	0	0	0	0	0	0
Actn1	2942	60.6078	61.5459	46.1554	57.3869	58.1677	60.9775
Actn2	2943	1.06449	0.79644	0.579581	0.961913	0.591335	0.978906
Actn3	2868	0	0.0875644	0.181007	0.19193	0.260057	0.21719
Actn4	3878	519.708	530.094	516.833	511.583	492.399	542.83
Actr10	1432	22.667	21.7463	24.496	18.0117	22.9169	19.8463
Actr1a	2767	76.4863	73.0018	74.0807	74.004	71.4605	68.5484
Actr1b	3176	50.498	59.8843	63.9803	58.1355	56.674	59.8925
Actr2	1303	176.048	140.761	140.297	143.03	156.902	142.878
Actr3	2090	171.879	155.407	177.419	141.508	180.295	154.831
Actr3b	1100	0.791109	0.608811	0.134838	0.500413	0.376688	1.13255
Actr5	2622	5.90767	6.4811	6.92963	5.84824	7.26942	5.7907
Actr6	1707	4.28228	2.69721	2.91084	2.71795	2.96143	2.55437
Actrt1	1354	0	0	0	0	0	0
Actrt2	1401	0	0	0	0	0	0
Actrt3	1116	0	0.150021	0.0664526	0.0704627	0	0
Acvr1	1780	7.08887	8.2771	7.04114	8.39377	7.0301	8.26744
Acvr1b	2276	26.3437	25.2312	26.0672	33.6174	28.1457	30.1393
Acvr1c	1851	1.78651	2.08035	1.84301	1.95423	2.05947	2.60804
Acvr2a	2265	8.33721	10.4593	10.8704	11.3528	10.0982	12.238
Acvr2b	1800	1.64375	2.09279	2.38964	2.49015	1.97971	2.63868
Acvrl1	3504	7.32634	8.67217	8.08492	9.24606	9.03449	8.66623
Acy1	1326	108.876	115.719	175.951	175.182	145.244	147.739
Acy3	1307	8.05636	4.8677	8.00055	9.44599	7.98913	6.79139
Acyp1	707	7.50826	7.81466	10.3847	9.78784	10.0805	9.47128
Acyp2	1140	0.534346	1.02804	0.650536	1.03469	1.09041	0.751307
Ada	1395	943.206	1100.31	1167.6	1402.32	1292.85	1234.53
Adad1	1912	0	0.0875644	0	0.0822556	0	0.0814463
Adam10	3785	51.5465	47.2854	52.7063	52.4797	49.7009	51.8605
Adam11	2528	5.09464	0.993413	0.586718	2.05301	2.16357	0.646802
Adam15	2802	14.3173	15.864	19.4534	21.357	15.1428	21.8694
Adam17	4100	15.2819	12.5363	12.6074	12.9846	13.886	11.8693
Adam19	6285	8.76451	7.55202	8.51939	8.88335	13.9108	9.19238
Adam1a	2868	2.0026	2.53937	2.01693	2.02897	2.45609	2.2262
Adam2	2421	0	0	0.0306324	0.032481	0	0.0321614
Adam23	2876	1.45238	0.698567	1.00566	1.39446	1.12378	1.16415
Adam26a	1533	0	0	0	0	0	0
Adam28	2335	0.0372685	0.0717016	0.127043	0.0673545	0.106473	0.0333459
Adam30	3441	0.0505795	0.0486554	0.0431044	0.0457056	0.048167	0
Adam32	2205	0.0394658	0.0759289	0	0	0	0
Adam34	2139	0	0	0	0	0	0
Adam3a	2360	0.0368737	0	0	0.0333205	0.035115	0.0659853
Adam4	2447	0.320065	0.239469	0.151535	0.289223	0.270932	0.159098
Adam4l1	2464	0.8123	0.815372	0.541762	0.702111	0.874455	0.758403
Adam5	2522	0	0	0	0	0.0328594	0.0308734
Adam6	2488	0.0349767	0.0336461	0.0596151	0	0.0666169	0.0625906
Adam7	3584	0	0	0	0	0	0.0217251
Adam9	3094	32.345	19.5616	19.6549	23.1538	18.9099	21.2147
Adamdec1	2394	36.6408	24.0575	62.2966	42.1759	40.5357	39.2566
Adamts1	4371	4.53924	4.38571	5.12392	8.49151	4.2469	4.22179
Adamts10	4066	14.0614	19.7235	19.3519	17.3093	21.7879	15.7794
Adamts12	8571	1.39097	0.752046	0.891214	1.07344	1.29562	1.2264
Adamts14	3533	1.35472	1.56382	1.67928	2.42609	2.15799	1.34436
Adamts15	6064	10.4616	12.1481	7.19109	7.92329	7.18838	7.74261
Adamts18	3774	0.622574	0.909426	0.70742	1.146	1.01009	0.990305
Adamts19	4355	0.719355	0.999541	1.0558	1.10145	1.00854	1.16213
Adamts2	3794	4.72497	5.6705	5.23858	6.65321	4.67435	6.6288
Adamts3	4202	0.60058	0.458202	0.670662	0.823418	0.808598	0.852376
Adamts4	3339	1.48555	1.07805	1.0439	1.3424	1.51397	0.722894
Adamts5	2778	1.78555	1.56696	1.25471	2.37777	1.78988	2.27029
Adamts7	5643	2.9763	3.39712	3.53524	4.04121	4.12668	4.3464
Adamts9	7965	1.75901	0.903854	0.716938	1.37231	1.05085	1.12419
Adamtsl3	7268	0.826158	0.829284	0.938749	1.4931	0.957787	1.3927
Adamtsl4	4158	10.7574	8.31478	8.56117	11.3472	9.84571	9.84987
Adamtsl5	1051	18.2158	24.771	19.6164	28.1325	17.1105	23.1143
Adap1	2360	109.847	149.333	151.496	137.181	147.167	129.1
Adap2	1648	13.3596	10.8195	12.7802	14.8398	14.0298	11.0085
Adar	3608	38.6872	55.0807	43.9047	34.6541	56.3195	49.1821
Adarb1	6442	1.52646	1.61134	1.41599	1.67234	1.74954	1.76466
Adarb2	2720	0.0639868	0.0307763	0.0817954	0.0867313	0.0609348	0.114504
Adat1	3057	0.768595	1.12273	1.38279	1.10611	1.51809	1.04428
Adat2	1034	2.01985	2.83356	4.08819	3.95464	4.32791	3.31331
Adat3	1370	13.0215	13.8705	13.6955	11.652	14.8806	9.37762
Adc	1395	0.93572	0.480066	0.425297	0.507332	0.772278	0.558156
Adck1	2080	6.81951	12.6372	15.0818	13.4211	6.97235	7.44936
Adck2	2508	17.7653	19.0254	20.2258	19.5023	20.2222	18.5653
Adck3	2490	16.0065	12.002	19.0615	18.5696	12.5805	17.9178
Adck4	2096	8.63577	10.6237	11.0393	11.1802	11.4264	10.5872
Adck5	1996	64.6125	74.9881	60.5625	78.0454	67.0112	66.784
Adcy1	3219	2.54118	3.58875	2.48817	2.7116	2.62593	3.65246
Adcy10	5160	0.101188	0.0324463	0.100606	0.106677	0.192724	0.150897
Adcy2	3782	0.94339	0.774697	1.15693	1.14358	0.788834	0.782333
Adcy3	4611	2.6233	2.25119	2.94329	2.69455	3.21708	2.56672
Adcy4	3417	1.60444	2.03338	1.47584	1.70298	2.52228	1.59508
Adcy5	4850	7.75124	11.9785	9.20516	10.0363	8.71431	11.6714
Adcy6	5978	46.1458	42.0098	43.8665	47.2766	46.9115	45.2484
Adcy7	4164	3.0721	2.95524	3.5442	3.43704	8.5379	3.16013
Adcy8	4601	1.00243	0.709574	0.950991	0.786193	0.90058	0.727689
Adcy9	1983	10.8394	13.5931	11.5935	16.2587	12.1612	17.0803
Adcyap1	1261	0.0690103	0.0663851	0.0588114	0.0623603	0.131438	0.123494
Adcyap1r1	6428	0.636284	0.559987	0.669158	0.807405	0.593044	0.751009
Add1	3802	75.3489	78.2732	90.6826	83.1246	81.7815	84.7438
Add2	3995	0.23961	0.46099	0.594032	0.570827	0.414876	0.662661
Add3	4177	34.938	30.1418	36.1485	35.1482	31.8828	33.4603
Adh1	1744	207.675	121.583	199.478	192.443	190.357	187.469
Adh4	1334	32.356	33.6352	55.7598	69.5584	44.0448	75.1778
Adh5	1387	39.025	32.4707	44.486	39.9702	40.8083	40.812
Adh6	1854	0.704061	0.451519	1.16002	1.35726	0.983371	1.38591
Adh6a	1212	0.861604	0.828827	0.856647	1.49227	0.47863	1.22062
Adh7	2024	1.59082	0.579033	1.02594	1.20441	0.532277	0.653985
Adhfe1	1856	2.57878	0.586342	0.559405	2.11844	1.20556	0.545375
Adi1	1314	18.5435	19.1122	19.8102	16.4574	17.2806	19.3768
Adipoq	1487	0.117044	0.675547	3.6906	5.02385	0.390114	0.994883
Adipor1	2027	84.7466	90.3193	90.4788	102.728	95.2592	103.561
Adipor2	1185	128.44	122.424	116.467	133.981	117.628	121.952
Adk	1737	45.2895	42.0727	49.3127	42.6909	43.2248	48.8603
Adm	1387	3.95269	6.0958	4.91912	5.95301	9.26104	7.74697
Adm2	1026	0.25445	0	0.433691	0.229931	1.53466	0.227669
Adnp	5475	17.3567	17.8585	17.3246	18.3413	17.8306	18.7866
Adnp2	4194	6.05876	5.40912	5.53468	5.60617	5.39435	5.51388
Ado	980	15.806	18.7924	16.4214	12.9991	16.0669	14.6191
Adora1	1074	2.10668	2.10448	1.79533	2.12333	2.08336	2.75492
Adora2a	2485	1.99608	2.66125	2.5367	3.03786	2.60119	2.28731
Adora2b	1839	1.08837	1.63873	2.21798	1.92422	1.75747	1.48189
Adora3	3526	0	0	0	0	0	0
Adpgk	2579	8.94177	8.50424	8.54047	8.1716	9.38288	6.76279
Adprh	1519	16.4419	16.4778	18.5525	15.7376	21.4953	17.0693
Adprhl1	1545	0.563249	0.433458	0.528008	0.814358	0.911853	0.755949
Adprhl2	1666	26.117	28.0378	30.5815	23.6004	32.3825	23.929
Adprm	1262	21.1694	26.334	21.0966	21.8088	28.4337	22.0261
Adra1a	1428	0.304699	0.468972	0.155801	0.44054	0.290166	0.545257
Adra1b	2478	0.140471	0.202691	0.119711	0.253871	0.367871	0.251373
Adra1d	2944	0.266032	0.540258	0.251906	0.507504	0.253343	0.449615
Adra2a	2801	10.2836	11.2373	16.9186	18.8941	8.04749	11.7308
Adra2b	4047	0.215028	0.372327	0.696349	0.854955	0.532408	0.615668
Adra2c	1704	0.204277	0.343886	0.348174	0.184592	0.194534	0.319859
Adrb1	1401	1.18017	1.13527	1.11162	2.02064	1.41964	1.44499
Adrb2	2043	0.937094	0.778522	1.452	1.50114	2.14987	0.952799
Adrb3	2167	1.00395	2.39507	1.02669	1.77812	1.30024	2.01214
Adrbk1	2425	47.4763	48.7771	50.8577	42.9014	60.5559	39.5896
Adrbk2	2200	4.74665	4.10948	4.78676	4.46798	3.95523	4.63637
Adrm1	1430	102.662	109.996	110.775	85.7302	101.416	84.1244
Adsl	1952	26.8377	27.961	28.1144	24.6142	30.1428	24.1725
Adss	2539	60.2882	54.1372	46.6757	49.0897	53.6265	53.9734
Adtrp	1097	95.0341	125.529	135.342	143.653	136.734	140.394
Aebp1	3793	11.4943	13.6834	16.7171	17.2905	17.8721	14.1643
Aebp2	1904	9.18667	8.74927	9.9323	10.0774	11.0118	10.428
Aen	2375	12.4579	11.279	12.3654	8.8735	11.0263	8.62227
Aes	1348	271.137	316.402	336.751	315.479	286.484	301.458
Afap1	2487	3.95395	4.1738	3.57834	4.74285	3.29886	4.91534
Afap1l1	3436	0.937082	1.46179	1.46768	1.51048	1.88125	1.58626
Aff1	4660	10.0094	9.23342	8.22775	9.90549	10.19	9.54069
Aff3	3803	1.37295	1.14462	1.98907	2.15046	3.61732	2.25214
Aff4	10168	14.7119	13.9135	12.4501	14.2842	13.9369	14.7026
Afg3l1	2503	20.895	18.662	19.881	14.9858	20.693	17.6381
Afg3l2	3074	56.7879	63.6415	63.353	62.9552	63.9193	62.893
Afm	1827	0.0952622	0.0458191	0	0.0860825	0.0453593	0.0852356
Afmid	2511	2.07938	2.26698	2.42183	2.69324	4.62047	2.35666
Afp	1986	0	0	0	0	0	0
Aga	1182	13.3993	14.5893	17.2541	17.8961	19.0001	16.7319
Agap1	4330	18.4696	22.7162	22.6937	26.8417	20.9954	25.7145
Agap2	4884	2.24504	2.0568	3.38615	2.47953	6.34601	1.68989
Agap3	4337	9.47069	9.82458	10.5847	9.86355	11.2737	9.33562
Agbl4	675	3.09412	2.72838	3.18618	3.96094	4.54258	3.92197
Agbl5	3283	4.16158	4.94671	5.44406	6.06001	5.85628	4.79082
Ager	1420	1.04181	0.943229	1.77569	1.66133	1.98424	1.59015
Agfg1	3252	35.2423	29.3196	27.7078	27.1794	29.2292	26.9838
Agfg2	2742	11.7426	10.6242	10.521	13.3642	13.3586	12.5796
Agk	2228	6.44463	7.55208	6.59062	7.30599	6.73237	5.38189
Agl	7567	5.37059	5.34329	5.92936	5.61169	5.45394	5.96807
Agmat	1270	22.2009	31.7049	35.6207	33.0025	31.9087	32.8004
Agmo	2105	20.0502	28.1955	34.5263	36.2736	28.5424	36.5825
Ago2	2588	20.6795	19.3753	17.5373	17.1979	16.7152	15.1032
Ago3	2965	2.67083	2.23043	2.32613	2.57259	2.54344	2.70484
Ago4	3737	3.86557	3.49452	3.29429	3.91393	4.21342	3.6254
Agpat1	2091	148.449	243.888	183.009	182.319	166.575	152.672
Agpat2	837	155.641	152.921	149.12	137.919	125.446	127.352
Agpat3	6003	13.6121	18.6723	17.6539	16.5709	15.572	16.0966
Agpat4	1853	13.4783	25.2987	18.09	15.4472	19.4992	15.2112
Agpat5	2433	15.523	13.2122	12.223	11.6032	12.9433	10.9129
Agpat6	3139	21.2357	20.1612	20.9324	17.561	19.5364	16.7433
Agpat9	1987	45.3285	56.2009	48.2962	49.2318	42.2907	46.4747
Agphd1	2504	1.42488	0.902641	0.799661	0.753704	0.595721	1.36819
Agps	2076	15.9708	12.218	10.7527	7.95455	10.9377	9.00147
Agr2	932	226.425	170.836	155.484	129.008	188.95	132.584
Agr3	1069	8.54753	10.6499	18.0373	13.6823	15.582	17.4809
Agrn	7278	33.7901	45.8355	37.7735	38.3458	40.3198	37.8829
Agrp	648	0.40288	0.258369	0.114446	0	0.127888	0.240317
Agt	1934	2.51977	2.7269	3.14437	3.98468	2.05679	2.73768
Agtpbp1	4485	4.61789	4.14358	4.46455	4.34823	4.58241	5.20821
Agtr1a	2185	2.90737	2.14547	2.81711	3.31101	2.61699	3.06462
Agtr1b	2181	0.518701	0.191911	0.408039	0.216331	0.493961	0.214203
Agtr2	1092	0	0	0	0	0	0
Agtrap	2156	14.8131	13.2789	14.8941	13.1669	14.8753	14.8791
Agxt	1708	0	0.0490115	0.0434199	0.04604	0	0
Agxt2	1918	0.272227	0.174581	0.309327	0.245995	0.129622	0.202979
Agxt2l2	3178	0	0	0	0	0	0
Ahctf1	8489	8.56996	8.13547	9.03318	7.04013	8.74694	7.38361
Ahcy	2029	119.832	109.91	130.047	120.144	126.574	119.576
Ahcyl1	3435	69.9469	63.4112	67.4899	68.3118	62.3646	73.6919
Ahcyl2	5017	177.756	123.84	110.007	169.546	118.005	166.62
Ahdc1	6081	7.55593	8.45238	7.35392	9.20722	9.25336	7.14478
Ahi1	3141	1.88395	2.53187	2.85689	2.62872	2.84945	2.30539
Ahnak	17331	43.2122	33.5503	30.8609	37.0563	30.9805	35.9774
Ahr	2561	11.8249	12.6499	12.6836	14.0323	12.2317	13.9551
Ahrr	4694	3.17017	3.13874	3.5706	2.02706	2.55994	2.86967
Ahsa2	3698	12.8486	14.8951	12.7947	10.5898	11.7651	11.033
Ahsg	1391	0	0.0601809	0.10663	0.0565323	0.0595768	0.223904
Ahsp	557	0.312467	0.15029	0.266288	0.282357	0	0.279579
Aida	2678	0.0346839	0.0333645	0.768509	0	3.63326	0
Aif1	657	12.3807	9.31518	9.1386	8.89725	10.0882	7.90838
Aif1l	3070	20.0005	14.0156	17.9477	17.8338	24.9749	15.4066
Aifm1	2089	0.850378	0.981634	0.700545	0.870892	0.8908	1.0145
Aifm2	3421	84.9808	72.6515	80.9773	76.6037	83.3871	76.26
Aifm3	2484	1.90782	2.15335	2.70978	2.39058	2.6889	2.86779
Aig1	1361	0.665627	0.404404	0.925522	0.4432	0.667241	0.532877
Aimp1	1053	16.0489	19.3748	22.341	18.8935	20.2155	26.2021
Aimp2	1102	33.2221	37.2846	38.1722	26.1375	36.8317	28.3944
Aip	1825	32.8504	36.3105	38.9649	27.0446	35.4196	28.9689
Aipl1	1414	18.3104	20.5036	20.7651	18.7866	25.7469	20.5216
Aire	1891	0	0	0	0	0	0
Ajap1	2405	0	0	0.039218	0	0.175296	0
Ajuba	3234	0.398022	0.139229	0.431707	0.523153	0.447953	0.518005
Ak1	1870	2.42176	3.02853	2.95819	3.03944	2.07563	2.86508
Ak2	1848	2.23372	3.04406	3.05369	2.35489	2.34876	3.33102
Ak3	1054	223.159	273.059	254.508	215.697	231.304	237.38
Ak4	677	166.861	164.326	168.868	215.094	176.121	232.48
Ak7	2845	0.128541	0.247302	0.547719	0.348463	0.612049	0.920091
Ak8	1551	0.428228	0.676754	0.573478	0.691005	0.757348	0.848416
Akap1	2614	0.056107	0	0	0	0	0
Akap10	3461	48.8042	57.4196	52.5426	47.8617	47.0154	49.2674
Akap11	6950	7.39222	6.40958	6.96399	7.31607	8.88335	7.80652
Akap12	6421	6.0978	4.9986	5.30332	5.08025	4.96036	5.93773
Akap13	12230	8.94479	7.23562	7.55356	8.70744	7.60181	9.1432
Akap14	1852	16.1948	11.7593	13.2314	17.5083	19.3931	17.3679
Akap17a	2502	0.0939762	0	0	0.127381	0.0894939	0
Akap2	3444	43.3023	56.8449	51.9306	41.424	52.6972	45.6222
Akap3	2860	7.2013	6.39261	6.52463	8.90482	9.84158	8.22939
Akap4	2585	0	0	0	0.0274952	0.028976	0.0272247
Akap5	2700	0	0	0	0	0	0
Akap6	8824	0.483456	0.620086	0.878947	0.669866	2.30198	0.865141
Akap7	1044	1.4004	1.78352	1.23546	1.70213	1.25847	2.17952
Akap8	3408	8.75221	13.7114	12.7864	13.784	10.7161	13.4992
Akap8l	2077	28.2668	31.048	34.6869	28.9579	39.2958	29.9296
Akap9	12068	10.6421	12.5346	14.9251	13.3648	20.2291	16.1199
Akip1	1783	8.83344	9.6697	9.79556	10.2303	11.3031	13.2137
Akirin1	2183	6.68649	6.00958	8.901	7.49758	9.15629	7.64216
Akirin2	1480	29.1003	26.4978	25.0375	24.351	26.4976	20.723
Akna	5353	30.2225	33.8806	29.8649	30.9764	32.5326	29.1985
Aknad1	2523	6.42139	6.38041	10.7092	6.88968	27.0458	5.38188
Akp3	1682	0.0344915	0.0331794	0.029394	0.0623356	0.0985391	0.0617223
Akr1a1	1124	7014.43	6643.03	2461.65	8426.3	3362.15	6052.27
Akr1b1	1339	452.375	403.737	434.08	435.648	472.971	440.368
Akr1b10	1421	38.7342	51.7024	47.9084	66.0099	52.7926	72.164
Akr1b7	1277	11.9418	17.6731	11.012	16.2143	28.3431	37.4245
Akr1b8	993	0	0	0.0580745	0.184737	0	0
Akr1c1	1182	348.877	419.401	335.181	502.307	398.584	660.461
Akr1c12	1226	0	0	0.0627421	0	0.0701112	0
Akr1c12l1	1215	8.30471	10.3786	12.8239	12.315	14.6681	23.8161
Akr1c13	1215	0.071623	0	0	0	0.136414	0.128169
Akr1c14	2300	19.5531	17.2246	27.5281	19.6753	21.1441	21.2761
Akr1c19	1355	222.474	224.747	312.154	376.395	296.752	347.471
Akr1c2	1361	17.5328	29.0365	43.4021	44.106	47.5822	76.0813
Akr1c3	1207	0.383639	0.184522	0.326941	0.0577784	0	0
Akr1cl	1302	0	0	0.122885	0.0651503	0	0.193528
Akr1d1	3181	4.27758	4.05056	4.44283	6.58323	6.87412	6.81747
Akr1e2	1342	0.738634	0.552638	0.815982	0.568575	1.40681	0.734323
Akr7a2	1243	20.1668	18.6511	24.8125	25.3723	20.8105	22.8018
Akr7a3	1257	85.2718	121.224	143.848	138.104	115.74	149.837
Akt1	1606	229.982	327.92	367.915	386.426	393.853	642.6
Akt1s1	1582	101.76	103.571	101.729	86.8134	102.48	89.9833
Akt2	1984	39.1104	43.9195	41.8153	42.0024	42.2215	36.372
Akt3	1402	24.8258	25.1894	25.4181	24.891	29.6566	25.3132
Aktip	1706	2.79315	2.50776	2.75063	2.69226	2.36438	3.22114
Alad	1237	59.936	72.7692	82.8553	70.8465	70.533	60.4737
Alas1	1902	33.9787	40.9422	41.2473	38.2057	30.2812	35.5009
Alas2	1717	86.3357	91.1056	76.6566	81.5718	64.0053	77.1258
Alb	2001	0.304096	0.390036	0.691076	1.92355	0.482652	0.816266
Alcam	2868	0.739317	0.794862	0.741241	0.628777	0.704055	0.544767
Aldh16a1	2566	11.3177	10.4202	11.481	11.8448	9.07309	13.1129
Aldh18a1	6908	61.2478	61.1362	64.7393	65.5508	65.1409	66.1803
Aldh1a1	2088	0	0	0	0	0	0
Aldh1a2	2244	46.3867	39.4102	66.2052	49.2607	50.1277	85.3208
Aldh1a3	1451	4.84748	2.64863	3.96584	4.66071	4.09925	3.8168
Aldh1a7	1849	28.9074	25.9615	31.5351	42.2176	40.322	36.1141
Aldh1b1	2197	53.7946	4.07466	106.208	95.3078	77.1345	140.481
Aldh1l1	2679	34.6583	57.9923	93.942	69.4735	60.5787	79.9891
Aldh1l2	3098	23.94	27.4039	29.2326	39.7145	27.8403	36.4464
Aldh2	1882	1.85392	1.16191	1.14904	1.44683	1.41775	0.603197
Aldh3a1	1715	358.353	366.738	347.832	433.837	342.67	452.572
Aldh3a2	2977	0.355192	0.439303	0.64864	0.412669	0.386572	0.499411
Aldh3b1	1863	52.7043	94.5938	129.464	102.727	90.1647	102.108
Aldh4a1	3119	5.55857	7.54887	10.8674	10.1303	9.25241	10.0306
Aldh5a1	5434	44.5294	52.7659	39.4464	68.8289	53.5383	69.7494
Aldh6a1	3319	4.78829	5.49964	4.89949	4.45712	4.48366	4.91478
Aldh7a1	1894	16.7279	17.1509	22.1433	26.1805	17.8277	27.3071
Aldh8a1	1498	20.446	19.3147	20.5568	18.6419	21.4398	21.2951
Aldh9a1	2338	2.03322	5.30881	8.61418	10.4989	7.5237	17.7244
Aldoa	1609	175.086	212.824	299.626	229.451	195.446	254.569
Aldoart2	1691	607.153	577.813	555.54	534.815	550.742	528.682
Aldob	1562	0.0514619	0.0495042	0	0	0.196029	0.0460454
Aldoc	1581	833.784	1375.29	1561.51	1200.09	1048.78	1523.16
Alg1	1816	2.75212	2.32973	3.33045	2.38744	2.41119	3.84142
Alg10	2131	12.1237	13.1376	12.2105	12.3844	12.8688	12.8628
Alg11	1660	13.8026	10.6849	9.3963	8.08136	9.33324	10.0845
Alg12	2040	12.5815	14.3217	12.8218	11.0849	13.1296	10.5068
Alg13	1598	17.2338	19.4917	16.7953	13.9156	18.8898	13.1298
Alg14	1511	2.34164	2.35733	2.50607	2.06679	3.11157	2.29008
Alg2	3025	13.1886	13.3517	17.0801	13.2709	15.9052	14.6862
Alg3	1421	13.2043	16.687	16.058	15.5713	13.9443	14.4657
Alg5	1424	16.9022	21.5612	15.97	16.989	16.1544	15.8903
Alg6	2894	13.2	14.7553	15.8322	12.3698	15.5966	15.2007
Alg8	1984	2.70628	1.88018	2.48571	1.60316	2.63447	2.90573
Alg9	2597	6.05294	6.79313	6.13026	7.09472	7.85273	7.1034
Alk	4761	7.67348	7.54274	6.25387	5.84398	6.86074	6.53603
Alkbh1	2931	0.164503	0.158245	0.155768	0.148651	0.243688	0.179897
Alkbh2	1211	8.7883	8.68247	8.55219	7.78047	9.78284	7.81018
Alkbh3	1261	8.76687	10.0924	12.6154	9.87013	11.2913	12.2806
Alkbh4	1803	49.4114	48.7266	51.9304	42.9663	49.8806	41.6791
Alkbh5	1755	5.59875	7.1965	5.01811	5.80069	8.27335	5.09584
Alkbh6	932	36.4947	38.8269	41.3274	38.3548	40.7982	37.0458
Alkbh7	991	0	0	0	0	0	0.0835437
Alkbh8	2467	23.3581	22.6384	29.4849	28.1694	26.4252	25.2209
Allc	1474	1.76372	1.52696	1.23251	1.49814	1.74678	1.45184
Alms1	9958	0	0	0	0	0.0562221	0
Alox12	2838	2.56924	2.62282	2.62893	2.31376	2.88777	2.24408
Alox12b	2268	0.889231	0.53094	0.548761	0.360209	0.730016	0.71333
Alox12e	2456	0	0	0	0	0	0
Alox15	2189	0	0	0.120784	0	0.404909	0.0634061
Alox15b	2062	0.27828	0.688355	0.33879	1.25732	0.227149	0.46241
Alox5	2534	0	0	0	0	0	0
Alox5ap	937	4.01799	3.33657	2.75104	4.81004	4.74205	4.02526
Aloxe3	2525	7.8942	6.7005	8.07304	7.88882	10.7016	8.89147
Alpi	2226	0.137857	0.43099	0.469932	0.747435	0.328204	0.308367
Alpk3	5055	1553.77	1927.25	1365.85	2078.28	1411.2	1863.11
Alpl	2411	0.258226	0.215282	0.293417	0.388904	0.524606	0.385078
Als2	5068	2.16562	1.97908	1.84557	2.38094	2.0967	1.8731
Als2cr11	1884	11.0065	12.3883	13.9455	13.6388	12.9343	13.9194
Als2cr12	1848	0	0	0	0	0	0
Als2cr8	2781	0.188359	0.317089	0.361174	0.382969	0.493282	0.505602
Alx1	1762	2.12783	2.4081	3.68006	3.08212	3.5759	2.77181
Alx3	1540	0	0	0	0	0	0
Alx4	1745	0.0565078	0	0	0	0.0538126	0
Amacr	1511	0.0997387	0.0959445	0.0424992	0	0.0474908	0.0446205
Ambn	1901	14.5709	27.9777	49.4735	37.887	31.0973	38.6479
Ambp	1145	0	0	0	0.0413658	0.0435936	0.0409588
Ambra1	5233	0.152003	0.584884	0.259078	0.206034	0.361884	0.340012
Amd1	3099	12.8712	13.9973	13.0239	13.8249	14.4269	13.9269
Amdhd1	1290	27.1821	27.6878	28.0707	25.2479	24.3614	22.0598
Amdhd2	1472	0	0	0	0	0	0.120717
Amelx	1008	45.4028	45.6092	54.2606	53.5283	53.8214	57.8681
Amer1	3663	0	0	0.0735726	0	0.0822137	0
Amh	1662	2.18565	2.14821	2.57124	1.91063	1.71942	1.91309
Amhr2	1926	0.157079	0.100736	0.0892433	0.189257	0.19945	0.140546
Amigo1	1482	0.225914	0.130392	0.115516	0.285802	0.301194	0.28299
Amigo2	3097	3.46444	3.16319	2.95243	4.13876	4.41757	3.36249
Amigo3	1527	2.3884	2.59487	1.81991	2.66607	1.92662	2.96668
Ammecr1l	4268	9.11822	11.5124	10.4904	9.32101	11.1798	7.5976
Amn	1758	15.8222	14.9065	14.0573	14.6476	14.7374	12.7886
Amn1	1243	18.5627	44.4271	65.3867	68.3484	46.7153	69.4032
Amotl2	4141	2.8704	2.28978	1.67056	1.58158	2.53348	2.06715
Ampd1	2274	12.7559	14.7774	15.348	16.4641	13.5084	15.55
Ampd2	3363	0.0382682	0.0368125	0	0.0345807	0	0.0342404
Ampd3	3919	21.7361	27.879	24.5219	25.043	24.5189	23.2222
Amph	2041	14.4556	17.7505	16.0093	16.5138	16.2825	11.0069
Amt	1998	0.383732	0.451165	0.145343	0.269699	0.284223	0.648538
Amtn	1002	6.14119	8.50523	7.86895	5.51006	7.46589	7.63818
Amy1a	1639	0	0	0	0	0.165412	0
Amy2a3	1574	14.3355	0.10215	0	2.11104	3.3371	0.0475062
Amz1	1506	7152.45	105.198	0.706745	1399.72	1739.25	86.1239
Amz2	2940	2.02242	2.94602	2.8069	2.24526	5.22761	2.32657
Anapc1	8895	14.8885	17.3972	21.3655	17.1181	16.6307	17.1351
Anapc10	1113	6.42759	6.34307	6.78664	6.00271	6.60549	6.53014
Anapc11	3289	3.44022	2.18116	2.59864	2.33154	2.53156	2.02877
Anapc13	616	10.6628	9.46814	12.8074	9.6592	11.3636	9.7062
Anapc15	786	102.562	94.7191	121.114	103.529	115.428	104.533
Anapc2	2667	33.5466	25.9868	35.0992	24.7114	32.8955	29.6195
Anapc4	3047	37.1646	34.2756	40.4035	45.053	41.6687	42.4201
Anapc5	2364	8.73933	8.10466	9.73563	8.12946	10.9607	8.91831
Anapc7	2584	66.9966	64.1647	76.012	63.2351	70.637	68.8051
Andpro	824	13.7403	12.8613	13.5178	12.8728	14.2716	12.1736
Ang	504	0	0	0	0	0	0
Ang1	438	0	0.332189	0.147145	0.624098	0.493282	0
Angel1	3790	9.33798	6.30704	6.77271	7.89955	10.217	5.33306
Angel2	3551	3.8804	3.26895	3.60044	3.61022	3.73905	3.45143
Angpt1	1890	9.55747	9.92469	10.8809	9.74374	10.1518	9.77943
Angpt2	2267	1.10504	1.1073	1.2164	1.16498	0.920793	1.5243
Angpt4	2328	1.88093	1.80938	1.17768	1.9425	1.974	1.82035
Angptl1	1306	0.149522	0	0.0318562	0.067557	0.106793	0.0668924
Angptl2	2129	4.26448	4.48684	5.39457	7.88772	7.80489	8.58517
Angptl3	1762	14.7966	14.6662	13.5503	19.6499	17.127	19.8223
Angptl4	1846	0	0.142528	0.0420892	0	0.0470326	0.04419
Angptl6	1570	5.27977	10.8834	17.9176	15.8892	9.83144	16.1124
Ank1	5124	8.81306	10.9305	9.82517	6.51129	9.13169	6.89358
Ank3	10109	0.186815	0.22872	0.217099	0.260894	0.129385	0.258327
Ankef1	3100	20.2038	21.6463	18.5091	25.9425	24.9622	27.1276
Ankfy1	7180	2.35802	2.26831	2.10522	1.85176	2.32575	2.26053
Ankh	2447	22.9311	20.5198	20.5234	17.0525	22.0336	21.1249
Ankhd1	8107	96.9084	117.477	76.7069	101.421	77.0802	93.7407
Ankib1	6332	14.0832	12.8453	14.1699	13.4051	14.1782	13.4557
Ankle2	2653	6.80289	6.12104	6.32454	5.43947	6.54386	5.49662
Ankmy2	2229	10.3652	10.5704	11.2653	9.30714	11.2765	10.5363
Ankra2	1634	23.1512	20.6932	24.8202	23.1429	22.8277	25.7097
Ankrd1	1742	8.20158	7.99205	8.48723	7.84439	8.82474	9.10145
Ankrd10	2301	0.799284	0.672768	0.723731	1.3091	1.23689	1.34092
Ankrd12	9751	13.3502	17.1352	17.2753	15.6863	20.7809	14.9905
Ankrd13a	3642	3.8375	3.42538	3.43008	3.91932	4.14739	4.03247
Ankrd13c	3855	124.44	120.786	118.532	112.039	116.73	104.843
Ankrd13d	2123	33.6801	32.9417	34.9356	36.5338	32.5896	35.4068
Ankrd16	1342	1.18871	0.906908	1.15276	0.814885	2.69342	1.10027
Ankrd17	10088	3.3071	4.61599	3.09465	3.69157	5.12543	2.55288
Ankrd2	1116	17.7788	15.4179	15.9673	15.4654	15.8136	15.8072
Ankrd22	714	0	0	0	0	0.148515	0.0697694
Ankrd23	2561	6.21586	3.51729	1.97348	3.41419	3.48199	2.83534
Ankrd24	3472	0.339797	0.55568	0.434368	0.307053	0.517744	0.425645
Ankrd27	4214	1.00256	0.988529	1.02527	0.679462	0.78766	0.740054
Ankrd29	2273	15.3022	16.1305	16.2964	13.7343	16.5979	14.2089
Ankrd32	3750	0.344566	0.515601	0.65254	0.58813	0.328131	0.650854
Ankrd33b	1791	2.06532	1.49565	2.05674	1.42594	1.63533	1.39115
Ankrd34a	2864	0.194354	0.280441	0.331261	0.219532	1.71203	0.260847
Ankrd34b	3292	0.334233	0.292289	0.336625	0.274568	0.289355	0.516547
Ankrd34c	2480	0.0528688	0	0.0450554	0.0238871	0	0.0473042
Ankrd37	762	0	0	0	0	0	0
Ankrd39	1091	1.71303	2.30701	3.11438	2.16714	2.50137	0.919638
Ankrd40	3384	4.94534	4.45029	4.4184	4.4688	4.93734	2.64062
Ankrd42	2773	35.822	35.3251	31.5579	33.2299	31.787	32.926
Ankrd44	5971	3.92274	4.95085	5.3488	4.99099	5.17012	4.66109
Ankrd46	2385	2.0841	1.89266	2.93117	2.66028	6.8007	2.21682
Ankrd49	2140	10.5448	11.7933	16.1071	15.7603	15.0107	17.2375
Ankrd50	4831	12.362	9.3491	11.7133	9.14975	9.71996	9.93295
Ankrd52	3386	9.83523	8.49072	7.0001	8.61078	8.31973	8.44547
Ankrd54	1904	16.8338	18.913	18.3103	16.5123	17.1323	14.8321
Ankrd55	2977	6.21586	6.77079	8.68589	7.10371	9.2708	6.09325
Ankrd6	4638	0.0584629	0.309314	0.17438	0.132073	0.278372	0.209238
Ankrd61	1449	0.600411	0.57757	0.527667	0.508644	0.446698	0.604368
Ankrd65	1269	1.68158	1.79093	2.50786	2.11651	3.20276	2.4181
Ankrd7	840	0	0	0	0	0	0.0613575
Ankrd9	1453	0	0	0	0	0	0
Anks1a	5616	99.2997	96.5016	81.7151	84.5355	78.4797	69.1815
Anks1b	5546	22.8867	24.1923	20.0721	20.9333	20.8507	20.9353
Anks3	2389	0.141219	0.181129	0.040116	0.184326	0.11954	0.25271
Anks4b	1810	3.46048	4.16981	4.78058	4.67408	8.25592	4.69327
Anks6	4367	76.0601	96.0139	115.913	106.876	111.396	118.988
Ankzf1	2671	2.41119	3.56546	3.29454	3.25926	2.99832	2.49617
Ano1	4645	12.185	12.599	14.9655	14.2199	16.9404	15.1003
Ano4	3974	6.35101	5.71293	4.48639	5.89138	5.58423	6.26925
Ano6	5451	0	0.0210648	0	0.0197877	0.0208534	0
Ano7	2742	23.8349	54.917	70.4334	75.6502	55.9925	91.3326
Anp32a	1017	7.42639	10.7158	13.388	10.5537	11.2127	9.65475
Anp32b	1138	95.8354	100.256	122.654	96.1112	113.918	101.444
Anp32e	1374	98.1865	88.1987	105.963	80.6403	105.446	84.4995
Anpep	3320	78.2185	77.6799	85.9276	65.0152	88.9631	68.569
Antxr1	3327	717.224	1708.95	1757.53	1649.28	1354.45	1530.54
Anxa1	1388	8.23923	6.44129	7.37822	9.52524	8.91733	9.3145
Anxa10	1342	8.90283	5.66923	7.4268	9.12137	10.15	8.91943
Anxa11	2289	0.12969	0.0623782	0.0552617	0.117193	0.247009	0
Anxa13	1608	125.762	135.277	118.094	118.109	126.353	120.485
Anxa2	1337	62.6688	113.698	105.523	65.8238	104.672	127.592
Anxa3	3392	769.53	676.768	672.609	536.927	691.793	588.309
Anxa4	1958	3.5404	2.22112	2.88599	2.82831	4.81299	3.30549
Anxa5	1418	272.266	299.061	328.46	260.488	314.598	318.768
Anxa6	2625	26.0821	24.0863	27.4574	29.8352	30.507	27.8395
Anxa7	1861	28.2117	27.8401	27.3478	30.8554	35.4216	31.2341
Anxa8	1829	119.24	116.458	96.9554	107.919	107.987	120.957
Aoah	1693	17.2236	12.7238	15.6107	10.0606	13.5023	14.4742
Aoc2-ps1	1467	1.02802	0.445011	0.569459	0.46448	0.88109	0.689864
Aoc3	3936	3.85578	2.91022	3.33649	3.10901	3.72837	2.4415
Aox1	4271	17.0462	24.1181	24.5885	25.7926	17.3912	30.5437
Aox3	4726	0.815004	0.7056	0.868194	1.30723	0.931357	1.60429
Aox3l1	4250	0.202548	0.212556	0.094153	0.216308	0.105211	0.164754
Aox4	4878	0.0409515	0.0196968	0.0174497	0.0370054	0.0194992	0.0549619
Ap1ar	2374	0	0	0	0	0	0
Ap1b1	3644	25.4028	30.8188	37.7366	32.8921	30.0208	32.0437
Ap1g1	3289	46.8782	53.2271	54.0131	47.5185	46.3252	44.7433
Ap1m1	1926	27.4904	24.3575	24.5325	23.2156	23.6847	23.2002
Ap1m2	1678	21.9588	26.9476	24.9899	24.1299	32.3999	22.8413
Ap1s1	1302	72.1899	75.4302	78.8017	79.3862	73.2409	81.6677
Ap1s2	1811	101.927	104.993	109.248	96.6346	104.194	98.2553
Ap1s3	2530	4.03636	4.06771	4.91405	5.0369	4.39296	5.11632
Ap2a1	2934	34.9464	34.0471	35.2046	27.6626	27.2853	25.8824
Ap2a2	3230	23.5203	25.4501	27.9052	23.4247	27.3696	23.8843
Ap2b1	5413	85.5941	93.2231	94.412	98.6729	85.1548	94.3272
Ap2m1	1799	46.9433	51.6528	53.2541	47.6932	45.4851	48.6336
Ap2s1	772	165.192	202.229	203.562	193.903	230.649	212.683
Ap3b1	3712	106.748	101.386	120.08	106.037	111.533	110.44
Ap3d1	4766	20.2082	18.3119	22.1564	21.3539	21.6109	22.5072
Ap3m1	3160	45.5925	48.8464	52.2831	49.8284	46.8434	51.9684
Ap3m2	1385	17.2392	17.0072	18.2352	18.0167	16.0235	15.2029
Ap3s1	1285	1.63363	2.1759	1.82056	1.64654	2.81224	2.13631
Ap3s2	1213	20.7227	22.866	24.1817	23.4991	21.0887	22.965
Ap4b1	2921	17.4331	18.6332	22.4379	23.4029	26.098	24.3923
Ap4e1	3448	8.63964	8.31097	10.0794	9.66466	12.2279	8.84985
Ap4m1	1362	3.68481	3.30185	3.18325	3.53499	3.77344	3.65828
Ap4s1	876	10.6062	12.4768	12.7413	13.0483	13.5685	12.2911
Ap5b1	3539	9.636	9.26943	10.413	8.70746	7.85197	9.86616
Ap5m1	2999	16.1307	20.9338	16.2195	18.9314	16.977	17.7991
Ap5s1	1130	5.13601	5.35933	6.28107	5.42772	6.35559	5.86761
Apaf1	5871	7.31601	9.70461	7.54737	8.69872	9.31386	7.51065
Apba1	3672	16.8827	12.9182	11.5075	12.0011	15.908	14.1376
Apba2	2707	1.27974	1.73259	1.51473	2.31284	2.0763	2.3749
Apba3	1939	0.192882	0.463862	0.301357	0.522887	0.306137	0.517742
Apbb1	2537	37.0707	49.9506	52.6663	42.8668	43.3376	40.0758
Apbb1ip	2488	4.42485	5.01543	6.08022	5.36228	4.76911	7.18166
Apbb3	2018	3.56762	2.55711	4.3519	3.22384	8.95997	3.25471
Apc	8582	6.77029	9.04317	13.1932	16.3663	14.7017	11.9225
Apc2	9594	15.5143	14.768	14.993	14.2209	13.3741	16.0951
Apcs	687	0.879835	0.85509	0.973974	0.926195	0.751492	0.925198
Apeh	2361	0	0	0	0	0	0
Apex1	1213	66.8975	67.4373	74.8836	73.7071	72.1308	76.2797
Apex2	1853	32.4987	28.2949	39.5567	31.5713	39.352	32.1593
Apex2l1	1551	3.80398	3.07198	4.56253	3.05549	4.42756	3.6137
Aph1a	2039	0.056107	0	0	0	0	0.0502016
Aph1b	1281	166.276	174.156	171.491	166.876	160.297	160.155
Api5	3600	5.09496	3.26743	5.67353	6.99809	8.28067	6.62532
Apip	920	41.6497	35.6472	36.2566	30.7774	33.5399	34.2812
Apitd1	789	6.14829	5.36846	6.77123	5.72678	6.12528	5.5858
Aplf	2572	4.30147	6.2598	5.54564	4.6843	7.77247	3.15793
Apln	3082	7.17289	6.90002	7.15084	6.29825	9.89172	7.38666
Aplnr	3646	0.480005	0.38026	0.0481253	0.255147	0.349555	0.378955
Aplp1	2078	2.45838	2.73222	2.19676	2.76069	3.40941	3.2247
Aplp2	3439	18.3425	39.6804	36.5809	30.1604	50.329	39.6808
Apmap	2073	129.711	131.154	127.383	130.908	103.137	137.59
Apoa1	889	12.0479	13.5683	14.5603	15.1734	16.0306	13.5969
Apoa1bp	1019	3862.35	8209.67	9992.9	9287.85	6959.71	10052.3
Apoa2	413	24.0826	26.3704	31.4402	27.4726	26.3497	25.5976
Apoa4	1267	0.210707	0.405383	0.359134	0.380806	0.401314	0
Apoa5	1853	927.502	4903.7	5097.86	3317.07	2378.81	4854.65
Apob	14075	0.187851	0.406586	1.12062	1.61262	0.849734	1.17655
Apobec1	1274	128.106	181.709	185.416	231.563	136.627	304.326
Apobec2	1198	21.7213	21.6835	18.8022	19.69	23.4173	19.5574
Apobec3b	1756	1.23487	1.25777	1.85712	1.31279	2.21359	2.66475
Apobec4	1382	1.33804	1.33481	1.85825	0.850849	4.43617	1.01984
Apobr	3481	0.251873	0.0605728	0.107324	0.227602	0.419754	0.338044
Apoc1	467	3.77487	3.2465	4.04786	5.30869	7.26107	5.54724
Apoc2	501	0	0.179254	0	0.168386	1.06473	0.500189
Apoc3	651	57.841	163.413	186.513	115.679	139.773	174.064
Apoc4	470	118.034	232.232	326.15	243.036	239.321	318.268
Apod	848	0.185153	0	0	0	0	0
Apoe	1338	0.10262	0.197433	0.262363	0	0	0.0918192
Apof	1198	59.3805	59.1236	70.3921	60.3584	206.249	77.048
Apoh	1145	0.0726394	0	0	0.0656397	0.13835	0
Apol3	1559	0	0.0731105	0.129539	0.137356	0	0
Apol9a	1568	21.4345	24.9148	29.2554	46.1024	41.4091	48.2959
Apold1	2883	83.0816	142.598	116.161	80.2412	141.22	100.209
Apom	761	0.875351	0.900124	1.33763	2.64576	1.49473	1.48541
Apon	1238	2.51575	2.97006	2.33885	2.78999	3.04914	3.06949
Apoo	889	0	0	0	0	0	0
Apool	1411	11.0613	11.3938	12.5131	10.3492	12.2116	12.0867
Apopt1	820	14.6784	10.679	11.7207	11.5363	13.3323	12.085
App	2340	28.5475	30.5241	32.1063	30.112	35.2709	29.6258
Appbp2	6384	165.193	177.261	165.785	215.141	165.495	232.057
Appl2	2964	11.7229	10.5164	11.791	9.54624	11.5142	10.3549
Aprt	543	8.01518	12.794	8.40693	14.4857	9.95351	12.478
Aptx	1416	302.253	315.884	349.09	366.68	301.878	343.858
Aqp1	2624	8.91115	10.0501	11.5222	9.49635	11.2368	9.51289
Aqp11	1289	28.123	40.2926	58.8145	47.5594	37.7722	36.7949
Aqp12a	1093	66.6336	94.1674	94.4706	71.3157	83.7715	80.7622
Aqp2	1397	13.2961	1.22542	0.949914	5.18007	3.94265	0.854851
Aqp3	1799	0	0	0	0	0	0
Aqp4	5116	20.9453	4.6067	10.3059	11.4523	5.25144	3.24608
Aqp5	1416	6.49773	6.61053	5.42148	6.6555	6.23641	7.41187
Aqp6	1309	0	0	0	0	0	0
Aqp7	1267	0	0	0.0566548	0	0	0.0594826
Aqp8	1463	43.8201	41.7567	42.9631	47.9142	37.0861	43.3868
Aqp9	1717	11.7774	59.5651	176.861	91.9127	111.704	79.8319
Aqr	4841	0.506826	0.292527	0.215961	0.549585	0.337857	0.453481
Ar	4136	10.7317	10.8941	10.7695	8.80416	11.0929	9.42523
Araf	3208	0.336642	0.161918	0.233098	0.266177	0.260476	0.320035
Arap2	6958	30.87	32.7227	34.0753	35.8129	34.9775	32.815
Arc	3026	2.86405	1.8648	1.59876	1.65003	1.94137	1.55546
Arcn1	3453	0.258823	0.414961	0.318604	0.415791	0.492956	0.591818
Areg	1149	105.445	107.93	120.23	100.385	101.327	101.81
Arel1	4982	40.5194	39.4151	17.8142	20.1211	21.4211	13.2821
Arf1	898	15.8603	16.3827	16.2553	16.7785	17.233	16.6916
Arf2	2179	693.075	711.455	711.385	673.751	676.998	668.856
Arf3	6573	10.5033	7.64507	7.55566	7.28984	7.49227	6.32478
Arf4	1603	0.847316	1.01885	1.02673	0.753704	0.920373	1.05428
Arf5	1057	173.393	177.345	176.451	151.729	159.022	159.757
Arf6	1149	215.126	266.182	302.889	252.351	269.469	265.485
Arfgap1	1857	189.191	187.823	168.202	181.569	199.281	170.498
Arfgap2	2761	35.9429	40.4809	40.2155	40.4827	40.387	41.0488
Arfgap3	2441	32.779	36.3831	39.0279	34.1489	37.969	35.1665
Arfgef1	6945	74.5801	80.4536	74.2219	82.2122	73.9086	74.035
Arfgef2	5767	30.6237	24.0588	25.1796	23.8683	25.0344	22.9944
Arfip1	1713	17.4436	16.2575	16.9875	16.7854	16.238	17.1333
Arfip2	1775	30.4806	27.9039	26.3222	22.3561	25.0114	25.7724
Arfrp1	926	45.3495	50.7457	49.2597	45.2325	47.5285	43.1644
Arg1	1505	22.0844	21.3347	26.8294	22.7587	27.0272	21.9462
Arg2	1432	1.21426	1.83554	2.02034	1.61975	1.92724	1.91423
Arglu1	1719	58.0349	72.9553	125.535	118.833	95.5452	132.889
Arhgap1	2877	39.1827	42.221	45.7737	41.7656	50.957	40.7205
Arhgap10	2618	27.7974	31.5119	32.7887	33.1547	33.5	31.4211
Arhgap11a	4170	4.22146	8.63335	7.28014	8.35024	7.31218	8.29782
Arhgap12	4891	15.1089	11.5028	12.7337	9.42883	13.0567	9.85887
Arhgap15	1666	10.5508	10.5431	9.94678	10.2094	10.7762	13.3884
Arhgap17	3415	0.731277	0.904447	1.64704	1.32162	5.57119	1.35535
Arhgap18	2287	30.8081	29.8567	28.6004	26.2045	35.6238	30.0963
Arhgap20	3887	19.7103	20.4978	25.8445	30.4299	29.7134	40.6847
Arhgap21	6567	0.828355	1.31371	1.16384	0.9913	1.10865	1.42224
Arhgap22	2086	15.5837	14.6849	12.5014	13.16	12.9222	12.6629
Arhgap24	2728	1.25151	1.84599	2.66639	2.41262	3.17819	2.42621
Arhgap25	3412	2.42437	3.22204	2.28355	3.43025	3.25045	3.45359
Arhgap26	2730	2.62698	2.69879	3.95584	2.95002	9.39954	3.10355
Arhgap27	2610	10.1685	10.4563	10.8118	14.143	12.2941	15.4014
Arhgap28	3551	58.148	59.4641	56.6864	53.6294	60.1373	45.942
Arhgap29	4051	1.91149	1.10798	1.29484	2.19234	1.75031	1.57874
Arhgap30	3672	4.76892	3.3683	3.77122	3.95997	3.90729	4.15165
Arhgap31	4566	8.57897	5.72211	10.7445	7.60238	25.4121	6.93385
Arhgap35	8364	3.44962	2.65838	2.3551	3.8061	3.15804	2.98423
Arhgap39	4612	11.5696	12.2305	13.2203	11.9967	10.4233	13.4798
Arhgap4	3195	6.05682	6.7521	7.50938	7.17821	6.59449	6.34787
Arhgap5	3738	3.13225	3.2751	5.1994	3.3965	10.868	3.77738
Arhgap8	1517	15.4349	10.7719	11.4872	10.792	10.1539	12.748
Arhgap9	2498	5.22017	3.80758	1.61326	1.71061	2.40365	1.43715
Arhgdia	1823	4.70295	8.07626	9.47054	6.9885	17.3174	7.66782
Arhgdib	1130	457.355	556.087	528.769	478.979	500.274	454.107
Arhgdig	1041	29.341	29.1879	52.9629	32.4288	133.548	27.2864
Arhgef1	3159	7.43992	2.81451	1.85225	4.15466	2.46783	1.79511
Arhgef11	4584	33.4425	42.876	47.7505	37.1152	71.6435	37.0704
Arhgef12	4355	23.2173	28.2873	29.1532	31.753	30.9141	31.9672
Arhgef15	3653	8.21264	5.45903	4.8192	6.87956	6.94559	6.54369
Arhgef18	6131	1.71519	1.69577	1.84743	2.21723	2.01904	2.23805
Arhgef19	3648	18.5796	21.5321	20.6359	20.7269	24.6952	19.672
Arhgef2	4188	2.60016	4.15345	7.17623	7.80328	4.86142	8.51623
Arhgef25	2105	14.2959	16.6704	16.5924	17.4998	22.9143	18.7592
Arhgef28	6195	6.8212	9.90222	9.16005	8.14382	7.99187	8.84047
Arhgef3	3617	4.10176	4.39165	3.8547	4.02385	3.97301	4.71324
Arhgef37	4474	3.92164	3.54102	5.22839	4.32642	8.47731	4.80049
Arhgef39	1620	0.525166	0.449056	0.530433	0.421831	0.388981	0.748345
Arhgef40	6118	13.4293	12.9701	13.3673	10.2421	14.6304	11.0065
Arhgef6	2247	5.23441	6.59512	6.30333	6.47806	6.79984	6.29978
Arhgef7	4578	2.98206	2.19803	3.46547	2.93968	5.97471	2.66819
Arhgef9	3400	17.5831	17.0239	16.8798	15.2532	16.5272	14.95
Arid1a	7063	0.537489	0.418558	0.676175	0.462567	0.974958	1.14504
Arid3a	2364	38.7736	40.8543	43.6588	40.4928	50.3236	36.6659
Arid3b	3772	6.25793	8.74651	6.68203	7.95013	12.4097	7.08142
Arid3c	1233	3.52979	4.57173	3.59796	4.41965	6.1077	3.71561
Arid4a	4886	0	0.0678926	0	0	0	0
Arid4b	9884	9.81357	7.67556	9.54715	10.1876	11.9236	9.67308
Arid5a	2428	0.079239	0.110102	0.0675284	0.0636474	0.176072	0.126042
Arid5b	3889	3.87083	3.58567	3.94019	4.14558	7.33828	4.26513
Arih1	5113	7.4066	6.69434	6.17851	9.78658	11.3152	9.38997
Arih2	3753	18.2452	17.6985	16.303	15.6565	17.4722	15.472
Arl1	893	19.7324	19.9186	19.9383	18.6062	22.0151	19.17
Arl10	783	93.4536	78.5558	97.2483	95.984	84.2634	90.5928
Arl11	1455	5.6681	3.42116	4.16742	4.61976	6.56197	5.36984
Arl13a	1654	1.3158	1.66848	1.42716	2.10778	2.44912	1.81947
Arl13b	3535	0.105226	0.0506116	0.134512	0.237716	0.200414	0.0941508
Arl14ep	1321	1.62474	1.79974	2.01399	1.8241	2.08644	2.00439
Arl2	876	6.45583	6.90731	8.814	7.26241	9.59828	7.2499
Arl2bp	2010	9.53666	11.6585	18.2017	13.8242	16.7446	16.7991
Arl3	768	10.6072	10.7451	12.065	10.8761	13.5645	11.6988
Arl4a	1035	9.51803	9.15595	10.3323	9.31759	12.4091	10.9494
Arl4d	1382	34.3043	26.448	32.8889	28.2635	26.743	21.9671
Arl5a	1149	13.1603	19.3227	34.6121	22.9878	15.1711	24.1138
Arl5b	2751	41.5797	47.1378	43.1154	48.1126	44.501	48.0458
Arl5c	1067	9.20516	7.69866	6.87426	7.57494	6.6273	6.45318
Arl6	1005	0.897134	0.863006	1.5291	0.663287	5.74741	1.0946
Arl6ip1	2116	1.03907	0.999541	1.47584	1.40841	1.8141	1.23961
Arl6ip4	1190	38.3292	33.271	39.6391	40.0986	48.3286	38.821
Arl6ip5	567	49.9462	46.991	45.9301	37.9305	45.4052	42.9881
Arl6ip6	1714	61.0842	66.4377	65.921	61.1616	64.6017	74.5669
Arl8a	1707	10.0527	11.3309	11.0766	8.94638	10.4435	8.58579
Arl8b	2729	40.0699	43.1063	42.1854	46.712	47.9654	44.1997
Arl9	645	23.6608	23.3435	24.2131	23.8013	22.4412	24.2518
Armc1	2364	0	0	0	0	0	0
Armc10	1926	10.8225	10.4108	10.227	8.7152	9.46501	9.05763
Armc12	1215	7.5907	7.30194	9.54931	7.87997	9.81032	8.00458
Armc5	3263	0.071623	0	0	0	0	0.0640845
Armc6	1438	17.8418	20.5238	21.0233	18.0264	22.8068	18.7319
Armc7	2370	7.98811	8.3828	8.76731	6.45278	7.37659	6.22685
Armc8	4447	6.79286	7.06427	6.7277	6.47008	8.84661	7.622
Armc9	4921	9.25599	6.96498	7.48782	6.7726	8.03183	6.86354
Armcx1	4254	1.59154	1.49698	2.0345	1.74179	2.03768	1.53479
Armcx2	3297	0	0	0	0	0	0
Armcx3	1964	1.3989	1.49802	1.43959	1.3595	1.40758	1.41697
Armcx6	1931	7.754	7.07542	5.7018	6.88669	8.43904	7.81006
Arnt	2428	0.721052	0.563568	0.499272	0.447955	0.557912	0.604837
Arnt2	6230	15.3041	12.1361	14.1114	15.384	15.3592	16.0343
Arntl	2977	0.572697	0.443416	0.345212	0.416533	0.186228	0.262459
Arntl2	1723	20.462	18.5869	23.3669	17.7771	20.0985	19.773
Arpc1a	1525	1.6667	2.38065	1.37734	1.91685	2.83773	4.65459
Arpc1b	1496	103.913	109.95	125.952	115.041	112.162	124.529
Arpc2	1428	250.072	213.811	210.239	177.352	290.715	172.224
Arpc3	872	250.523	229.855	251.722	227.869	265.676	228.681
Arpc4	1423	140.313	115.967	136.586	120.84	156.904	123.044
Arpc5	1756	116.498	121.949	132.792	111.517	127.947	111.787
Arpc5l	1269	172.111	174.097	172.437	151.675	187.31	161.623
Arpp19	339	35.1105	32.0597	42.7785	31.7892	53.0925	36.8759
Arpp21	5082	69.823	74.5749	80.5053	61.239	87.5161	70.9722
Arr3	1238	0.205483	0.263555	0.466973	0.324944	0.831649	0.383032
Arrb1	1353	0.28117	0.40571	0.059904	0.825746	1.13798	0.817621
Arrb2	1633	32.2875	28.5844	30.3661	41.9627	34.9738	42.2404
Arrdc1	1579	8.52634	9.6886	13.7605	10.2088	19.6395	9.72688
Arrdc2	2318	62.5522	65.9514	75.6641	68.3773	78.2004	67.8032
Arrdc3	1245	3.11597	2.49185	3.23135	3.79952	5.43419	3.66136
Arrdc4	943	8.87694	7.86687	13.8196	17.3063	14.9102	17.6989
Arrdc5	1014	11.6275	9.40978	13.2908	9.83997	8.6123	9.57802
Arsa	1524	0	0	0.0731372	0	0	0
Arsb	1862	18.3294	23.4546	19.8542	23.3226	22.5123	19.9766
Arse	1836	10.7492	14.8811	10.1563	10.9381	11.8833	13.5486
Arsg	1581	8.62636	11.809	11.6735	9.72247	13.4057	10.2629
Arsi	1722	0.660509	0.794227	0.891247	1.2932	0.943507	1.28047
Arsj	1794	1.31392	1.26394	0.559869	1.27864	1.25125	0.768679
Arsk	1692	0.145522	0.23331	0.330707	0.306831	0.184775	0.130205
Art1	1369	2.98302	1.73162	2.27918	2.13787	2.39994	2.531
Art2b	1183	0	0	0.0541718	0.0574408	0	0
Art3	1482	9.56286	9.41136	15.4842	11.2338	18.2135	12.308
Art4	2436	12.7421	14.1214	13.6112	17.6693	12.5258	19.6496
Art5	1989	0.464403	0.446737	0.578433	0.32281	2.48342	0.447487
Artn	1331	0.0875033	0.0420873	0.0745713	0.158143	0	0.195733
Arv1	1142	1.24224	2.38996	2.1173	1.8315	2.36598	2.92497
Arvcf	3777	8.68696	10.6289	9.93578	8.60731	10.6673	9.6817
Arx	2780	5.96735	6.49391	6.75442	6.28758	5.98991	6.65863
As3mt	1608	0.250423	0.240897	0.32012	0.282865	0.0596197	0.364106
Asah1	2263	61.6406	64.866	70.9327	71.2031	67.668	70.5994
Asah2	2439	17.4967	14.7226	19.4988	20.1195	18.127	21.5731
Asap1	3311	91.3392	136.705	176.813	215.791	153.817	204.41
Asb1	2020	4.28408	3.66602	4.2109	3.51501	6.63271	3.17471
Asb10	1776	2.75713	4.01981	3.0105	2.56931	3.36409	2.62112
Asb11	1317	0	0	0	0	0.0466618	0.0438416
Asb12	1327	0	0.0635623	0	0.179126	0	0.118243
Asb13	1907	0	0	0	0	0	0.0586757
Asb14	2008	23.1815	21.9485	18.2778	19.4632	21.1198	20.8641
Asb16	1401	0.130013	0.041689	0.184664	0.195808	0.247624	0.271434
Asb17	930	0.0621142	0.0597513	0	0.0561288	0	0
Asb18	1523	0	0	0	0	0	0
Asb2	2485	0.0571385	0.10993	0.0973882	0.0516326	0.217653	0.204498
Asb3	2163	31.3769	48.3742	43.8998	41.5491	56.6594	37.7564
Asb4	1509	2.53462	2.3221	2.94862	2.07225	3.17999	2.37584
Asb5	1492	0.115337	0.0554749	0.196584	0.156335	0.109836	0.154797
Asb6	2165	0.291629	0.392749	0.198823	0.105411	0.222175	0.104374
Asb7	1902	13.4251	13.3784	14.6952	12.422	14.6221	12.6594
Asb8	2014	6.4054	6.33778	7.29134	7.77268	6.92773	8.18746
Asb9	963	16.6353	16.8753	18.8533	18.9758	20.5738	21.0314
Ascc1	1485	0	0	0	0	0	0
Ascc2	2561	19.8656	17.5879	20.825	19.434	18.5833	17.932
Ascc3	7446	24.7372	24.9075	26.2648	22.7834	23.169	22.0423
Ascl1	1491	8.43807	8.17329	8.10733	5.87186	8.81468	8.12508
Ascl2	1516	0.11673	0.112289	0.0994784	0.105481	0.0555811	0.156665
Ascl3	646	3.55895	5.35621	6.94649	3.73471	4.26383	4.77654
Asf1a	2693	0.538836	0.777507	0.459202	0.486913	0.384852	0.602652
Asf1b	1586	4.42704	4.97358	4.84677	4.08804	5.13907	5.86934
Asgr1	1183	10.2605	6.33379	9.95985	5.70188	10.8161	5.35122
Asgr2	1367	0.0735604	0.0707621	1.37916	0.864136	0.910675	1.51381
Ash1l	10301	0.318296	0.306187	0.434008	0.172574	0.484983	0.398712
Ash2l	2396	11.43	10.1744	10.6983	10.8095	10.4746	11.255
Asic1	3771	14.6368	13.556	17.3332	13.1608	17.0862	13.9087
Asic2	3270	0.369226	0.244186	0.491654	0.312794	0.351616	0.392307
Asic3	1602	0.372571	0.665597	1.40611	1.22644	0.785631	1.04769
Asic4	2628	0.108642	0.0522544	0.231464	0.294518	0.05173	0.291621
Asic5	1885	0.0662268	0.25483	0.112878	0.149613	0.15767	0.177769
Asip	694	0	0.0444093	0.314742	0.292018	0.175854	0.165226
Asl	2075	0	0	0	0	0	0
Asmt	1548	6.08106	4.47806	6.39752	6.97306	7.90773	7.39227
Asmtl	894	0.281079	0.486695	0.431169	0.355591	0.267672	0.402391
Asna1	1350	31.3435	31.5557	42.7215	32.6332	34.7615	28.3929
Asns	2016	36.6137	37.4532	38.8385	40.5997	37.507	34.2596
Asnsd1	2334	15.0217	10.4639	8.68156	4.56372	9.66011	5.75473
Aspa	1540	13.7953	14.4182	12.3602	11.9942	12.1431	11.9763
Aspdh	950	0.904125	0.217433	1.39654	1.12338	1.39913	1.76961
Aspg	2524	0.183204	0.969292	1.56129	1.6555	0.785097	1.22941
Asphd2	1629	1.20672	1.32665	1.82171	1.21506	1.41183	2.00518
Aspm	9727	0.213682	0.359718	0.182102	0.289637	0.254363	0.238989
Aspn	3054	3.88275	3.07238	3.69014	3.08013	4.59213	3.18591
Asrgl1	1115	0	0	0	0	0	0
Ass1	1489	1.32679	0.900932	1.46327	1.41052	1.63513	1.67597
Aste1	2411	1.69485	2.30502	2.19146	3.27432	2.3932	3.2421
Astl	2250	1.40766	1.52771	1.69177	1.27201	1.54675	1.32409
Astn1	7190	0	0	0.0329605	0	0	0.0346056
Astn2	4229	0.435715	0.745138	0.742643	0.710899	0.484089	0.833856
Asun	2760	0.493859	0.455277	0.596235	0.557837	0.450707	0.46029
Asz1	1725	15.4811	15.7111	15.0203	12.1089	15.2231	12.1026
Atad1	2305	0.0504475	0.0485284	0.0859839	0.273518	0.0960828	0.270827
Atad2	5557	34.3935	28.2186	29.9862	21.6293	31.8543	26.3146
Atad3a	2358	8.26842	6.91445	5.91207	6.4811	7.51614	6.71158
Atat1	1418	54.8039	61.5944	63.059	47.8888	50.3273	46.9554
Atcay	2722	10.1873	15.5852	12.029	11.923	13.0911	9.88384
Ate1	4531	0.735307	0.83035	0.408676	0.72223	0.517566	0.772334
Atf1	2321	9.66058	10.1245	10.1315	10.3437	10.0411	10.431
Atf2	1848	24.5956	24.742	24.092	21.6157	25.4934	22.2081
Atf3	1890	13.1381	11.0528	12.601	11.1061	13.9016	10.3227
Atf4	1167	6.67629	13.2875	5.41494	6.11616	10.3918	8.19824
Atf5	1024	163.977	163.98	153.279	119.74	176.679	128.437
Atf6	3217	41.5564	46.4338	44.9023	32.0996	40.3027	27.6778
Atf6b	2507	29.5664	28.4416	21.6467	22.3663	24.9876	26.1882
Atf7	2238	48.5268	35.9956	57.1813	49.4967	62.1453	29.8469
Atf7ip2	1985	10.6153	10.4733	9.80862	11.3492	12.0345	10.2982
Atg10	1590	0.0438398	0.168688	0.112082	0.0792306	0.0417488	0.0392255
Atg12	2567	0.985155	1.42152	1.58584	1.53316	1.45937	1.66499
Atg13	2440	10.6786	9.97886	13.2028	12.4066	12.8811	12.3452
Atg14	3409	23.5387	22.4374	24.8014	27.7806	25.5067	26.9009
Atg16l1	2948	4.97779	5.84434	7.17899	8.11969	7.41442	8.10832
Atg16l2	2097	16.5602	17.8327	19.6723	16.7249	18.3846	15.5039
Atg2a	6340	2.11641	2.51494	3.43044	2.43747	6.52064	3.0447
Atg3	1393	11.1454	11.6589	12.3992	13.2714	13.6594	12.797
Atg4al1	1302	35.1087	31.0087	37.3201	31.5562	40.8705	34.0405
Atg4b	2447	3.14135	3.02185	3.75932	2.53666	3.24611	3.88715
Atg4c	2196	11.5934	12.9998	13.426	11.6974	13.1402	12.0915
Atg4d	1939	3.13057	3.39268	3.20825	3.15119	3.66053	3.65203
Atg5	2080	45.553	62.3843	53.393	51.87	57.9117	48.2676
Atg7	2308	23.3872	23.0609	23.8528	22.986	25.5387	20.7384
Atg9a	4083	6.89992	7.72555	7.80813	8.9948	11.0591	9.2774
Atg9b	2775	50.555	52.4043	39.1603	46.0109	45.972	43.0028
Atic	2485	0.0313593	0.0301663	0.400871	0	0.209045	0.168352
Atl1	2584	26.9996	29.7117	29.4556	20.4423	31.4144	19.8338
Atl2	2835	0.875608	0.971883	0.947104	1.55203	1.09041	2.07915
Atl3	2021	42.1757	47.9238	56.6868	69.372	50.6582	61.4388
Atm	9756	8.35342	5.59182	6.31159	7.78193	9.06214	8.86117
Atmin	4798	2.57783	3.27776	3.48153	2.88559	5.55534	2.90509
Atn1	8756	6.43868	6.59503	6.64637	5.32656	6.35612	6.41012
Atoh1	2096	0	0	0	0.00898086	0	0
Atoh7	450	22.0046	41.696	29.5795	24.5739	28.9417	22.5118
Atoh8	2375	1.35368	0.558077	0.164803	0	0.184159	0.346056
Atox1	493	3.4076	3.17223	3.68464	4.17187	2.89614	2.68831
Atp10a	5215	161.688	183.384	240.986	217.885	213.818	208.16
Atp11a	7459	1.30158	1.55705	1.63538	1.8547	2.33597	1.67222
Atp12a	4019	9.10003	11.4474	10.0916	9.48824	10.5659	10.5431
Atp13a1	3812	0.0216526	0	0.0184526	0	0	0
Atp13a2	3790	50.291	61.4222	51.2241	42.5982	59.0448	41.219
Atp13a3	790	17.1059	29.5751	26.0249	24.6491	28.8629	26.2761
Atp13a4	3901	3.6351	4.02663	4.03662	2.38895	4.61562	3.54817
Atp13a5	4464	0	0	0	0	0	0
Atp1a1	3636	0	0	0	0	0	0
Atp1a2	5132	1560.8	1671.47	1684.23	1611.05	1499.59	1570.21
Atp1a3	3559	9.24142	9.15085	9.08951	14.5413	7.99325	12.699
Atp1a4	3447	0.415671	0.611548	0.416753	0.265141	0.23285	0.262532
Atp1b1	2203	0.0757372	0	0.107573	0.068439	0.0721248	0.0225885
Atp1b2	2978	1039.13	910.226	963.152	988.613	765.855	859.494
Atp1b3	1818	4.76312	6.29664	6.05143	6.78628	4.67508	6.77181
Atp1b4	4175	38.1499	35.6856	34.2659	31.2296	43.1223	36.4901
Atp2a1	3117	0.0416872	0	0	0	0.0396989	0.0372995
Atp2a2	5609	0.139593	0.107426	0.142755	0.151369	0.292456	0.14988
Atp2a3	4472	122.644	149.439	125.277	119.854	115.08	124.394
Atp2b1	4229	67.0568	77.6653	78.1578	76.368	89.7279	78.89
Atp2b2	6777	252.773	197.768	101.833	146.525	125.081	128.937
Atp2b3	5060	0.192612	0.32116	0.350178	0.336499	0.232338	0.367656
Atp2b4	3997	0.240772	0.314332	0.293127	0.279734	0.180155	0.630903
Atp2c1	4808	15.458	19.666	13.2291	16.3293	14.1816	22.9088
Atp2c2	2929	16.8868	14.66	14.9926	14.9651	13.6338	14.5426
Atp4a	3105	3.56526	4.85864	5.36776	4.99364	4.58353	4.41284
Atp4b	1484	0.140132	0.161761	0.382151	0.0506515	0.293586	0.125383
Atp5a1	1851	0.0586402	0	0.199895	0	0.111687	0
Atp5b	1759	1130.25	1092.82	1203.97	1148.53	1065.28	1188.89
Atp5c1	1083	1905.58	2049.91	2101.01	2001.05	1820.16	1892.3
Atp5d	799	314.179	327.271	370.6	330.011	353.6	351.281
Atp5e	372	428.466	448.103	482.929	464.339	449.725	450.902
Atp5f1	2414	280.248	290.29	339.507	309.05	329.703	374.243
Atp5g1	561	0	0	0	0.0651503	0.240306	0
Atp5g2	624	436.816	494.958	554.027	445.606	468.866	409.022
Atp5g3	687	412.518	399.24	487.396	441.826	411.435	461.187
Atp5h	432	735.064	684.193	759.531	669.153	712.187	698.611
Atp5i	289	466.535	479.016	553.462	478.735	513.726	505.747
Atp5j	428	447.155	467.8	520.924	426.378	488.339	472.295
Atp5j2	432	281.805	236.074	296.298	245.463	294.503	262.878
Atp5l	479	367.023	325.933	400.333	328.744	374.648	348.94
Atp5o	707	410.402	386.227	471.597	395.973	461.588	445.069
Atp5s	1991	255.773	273.631	306.819	289.186	292.453	311.561
Atp5sl	1851	1.18011	1.30339	1.19194	1.26387	0.874083	0.938576
Atp6ap1	2075	26.9387	27.5421	30.3696	29.0585	28.6983	31.4227
Atp6ap1l	1150	43.1965	43.7317	44.4252	46.2723	48.6046	44.8414
Atp6ap2	1170	0.151343	0	0	0.0683795	0	0
Atp6v0a1	3997	48.7918	44.2884	46.4616	43.2164	37.54	47.1835
Atp6v0a2	2571	39.0369	49.6992	43.0086	53.1391	48.2466	45.5254
Atp6v0a4	3154	26.4011	39.6254	37.4123	35.1126	32.3621	33.1923
Atp6v0b	666	0.055182	0.265414	0.423241	0.299187	0.36785	0.370305
Atp6v0c	1151	40.7671	40.3475	45.7661	38.0194	45.2931	39.0483
Atp6v0d1	1584	364.343	414.34	390.586	373.506	354.309	346.695
Atp6v0d2	1305	56.9708	61.0925	60.3496	60.2184	60.741	60.7073
Atp6v0e1	835	0	0.128294	0	0	0	0
Atp6v0e2	862	42.6251	39.2993	43.1645	38.4235	48.5319	35.5278
Atp6v1a	4069	58.654	63.3178	71.5801	65.4087	62.2016	63.9522
Atp6v1b1	2487	27.1823	20.0998	24.4774	21.297	22.7087	23.0392
Atp6v1b2	2695	0.0699815	0.0336597	0.119278	0.031619	0.0333218	0
Atp6v1c1	1744	39.5555	41.9645	48.3492	40.8209	45.8176	42.5572
Atp6v1c2	1399	18.4622	16.5119	19.7735	19.4787	20.7178	17.9477
Atp6v1d	1295	0.311015	0.239347	0.477091	0.56209	0.296181	0.389592
Atp6v1e1	1227	63.6369	68.2621	69.2934	60.6016	63.2894	70.5274
Atp6v1e2	992	42.9791	42.0263	42.3692	37.3635	37.7548	40.3592
Atp6v1f	642	0.263171	0.168773	0.149518	0.0792706	0.334159	0.313963
Atp6v1g1	1074	63.5721	68.9773	72.3129	64.5504	77.4499	67.4325
Atp6v1g2	1465	99.1759	100.703	115.799	96.3552	121.606	110.559
Atp6v1g3	1719	0.653408	1.14282	1.11368	1.01986	0.509108	0.637783
Atp6v1h	1655	0	0	0.0862841	0	0.482091	0
Atp7a	4674	12.5669	10.3691	11.7851	12.6388	13.0191	12.1381
Atp7b	5506	11.9157	7.68341	5.64856	7.5709	6.25879	7.8629
Atp8b1	4167	15.8207	20.3578	17.1732	17.5382	17.0077	17.394
Atp8b2	4088	65.2613	68.7451	70.0322	58.5197	63.8589	73.2287
Atp9b	5102	27.056	26.5182	27.1755	26.9687	28.9888	26.113
Atpaf1	3066	7.41956	8.49914	9.4046	9.69469	9.94067	9.81296
Atpaf2	1462	17.3136	15.6174	14.6339	13.9268	13.9741	13.358
Atpbd4	2368	15.0592	18.2654	19.7831	17.158	17.742	16.0838
Atpif1	482	3.34417	2.65134	3.44499	2.42418	2.65972	2.20304
Atraid	949	428.069	421.684	542.823	439.352	485.365	499.646
Atrip	2549	20.4488	18.7888	23.6003	25.4388	22.3552	27.3217
Atrn	8727	4.40402	5.15603	4.88783	4.04134	6.3072	4.70414
Atxn1	4434	13.0329	13.4196	15.4237	15.2822	14.5478	15.1139
Atxn10	1810	7.06539	6.51342	6.64005	10.8537	9.68141	11.0279
Atxn2l	4277	13.1254	12.4874	16.676	16.6831	17.6731	17.3793
Atxn3	3066	51.0901	61.3402	57.1858	48.9064	63.3016	45.5125
Atxn7l3b	3525	7.94721	7.01692	7.35323	7.20705	5.81127	7.3647
Auh	1246	30.0936	29.3762	32.2522	29.7145	29.434	32.5146
Aup1	1425	22.5587	24.3207	26.5456	32.8178	25.8059	38.9314
Aurka	2354	83.9686	100.748	99.0897	87.1347	92.7578	81.469
Aurkaip1	768	14.0847	11.1663	12.3497	10.5895	15.5252	10.0884
Aurkb	1802	75.8043	62.7837	80.0515	67.7829	80.2817	62.0468
Aurkc	621	18.3509	14.7726	18.2728	14.7061	21.8906	13.0059
Aven	1059	3.36317	4.98765	3.46324	4.05212	5.33793	3.00919
Avil	3014	10.5182	10.1972	11.975	8.91064	10.8774	9.77879
Avp	585	12.3575	9.80431	11.5892	11.9233	10.1733	11.9868
Avpi1	1084	0	0	0	0	0	0
Avpr1a	1596	36.3662	26.0247	27.6394	25.6802	26.8338	23.2726
Avpr1b	1516	1.03598	0.681861	0.929338	1.13323	0.46732	0.780578
Avpr2	1116	0	0	0	0	0	0
Awat1	1331	0.0779767	0.225031	0.332263	0.140925	0.29703	0.0697694
Awat2	1002	0	0	0	0	0	0
Axin1	3391	0	0	0	0	0	0
Axin2	3106	30.3332	31.1295	30.9242	29.1263	30.7927	29.6893
Axl	2667	20.3967	24.6068	18.3851	21.9503	20.3043	17.0466
Azgp1	1185	19.9038	19.7744	19.1034	25.5635	23.2736	21.6626
Azi1	3600	0.660927	0.211928	0.18775	0.199079	0.839204	0.459948
Azi2	1997	4.20606	5.20872	6.5921	5.3298	6.69877	5.79645
Azin1	4263	46.1038	51.4342	43.6351	38.1566	51.5819	41.2512
B2m	1829	27.9254	27.57	29.8349	23.3161	25.6798	24.0364
B3galnt1	1900	1362.09	1289.41	1304.86	1286.34	1292.82	1169.35
B3galnt2	3936	1.78624	1.54206	1.44419	1.82105	1.91913	2.04902
B3galt1	2670	8.95425	8.9539	9.28898	8.35112	8.80087	6.42921
B3galt2	4463	0.13037	0.313526	0.249981	0.382874	0.186228	0.174972
B3galt4	1576	2.43732	1.91319	2.14358	1.8853	2.17252	2.47737
B3galt5	5264	9.05559	12.323	13.5523	12.5738	12.62	11.9067
B3galt6	2137	61.1336	40.9175	40.9549	33.776	41.2153	27.6602
B3gat1	2090	7.3706	6.38511	6.48953	6.62356	7.32929	6.99562
B3gat2	1977	0	0	0	0	0.0396514	0.0372549
B3gat3	1574	0.132052	0.169371	0.0750239	0.119327	0.209589	0.157537
B3gnt1	3960	38.1481	46.7487	45.5144	39.8678	47.3852	43.2351
B3gnt2	2934	0	0	0	0	0	0
B3gnt3	2160	22.3042	22.9108	23.684	24.8452	24.4321	23.9639
B3gnt4	1414	1.49065	1.89901	2.4377	1.9295	2.03342	1.40585
B3gnt5	4209	0	0	0	0.0556127	0	0.110131
B3gnt6	1594	14.7001	15.0955	14.6419	10.78	19.315	12.9309
B3gnt7	2531	1.58321	1.73305	1.76796	2.26931	1.9756	1.75851
B3gnt8	1812	20.1825	16.405	10.4898	12.8627	13.4572	13.1976
B3gntl1	1511	0.816432	1.10876	1.18691	1.51892	1.1891	1.33209
B4galnt1	2238	0.806293	2.04985	1.71783	2.60213	2.4132	1.59745
B4galnt3	2970	6.45471	5.27405	9.01333	5.97327	19.7366	4.7316
B4galnt4	3528	0.175802	0.648271	0.574312	0.476584	1.47885	0.393246
B4galt1	2292	11.1491	14.4028	17.7205	12.8832	11.9562	13.2861
B4galt2	2019	12.1117	5.58808	4.01221	4.18571	7.7014	3.19332
B4galt3	1970	1.59476	1.36824	1.06522	1.63582	1.19033	2.04394
B4galt4	2081	33.2186	40.411	38.624	47.5012	43.7914	40.7099
B4galt5	1831	14.7615	9.53371	7.59074	5.51702	11.1106	6.06139
B4galt6	5351	36.5008	31.729	28.6762	27.0138	32.4515	33.6796
B4galt7	1564	31.1594	29.8333	21.7591	27.4956	24.2063	29.786
B9d1	1622	12.6861	12.9528	14.6995	13.6759	15.5251	14.089
B9d2	1037	0	0	0	0	0	0
Baalc	2358	1.67834	3.47116	2.50303	2.57824	4.31539	3.22864
Baat	1706	0.14762	0.355011	0.408861	0.466883	0.316303	0.52833
Babam1	1321	0.255047	0	0	0.046094	0	0.0456405
Bace1	2158	44.1368	41.127	42.3858	37.2645	43.5373	36.6621
Bace2	1545	9.35547	10.7452	9.10691	11.9886	11.3286	12.3758
Bach1	3232	5.80147	6.3935	7.29611	8.34716	7.13391	5.69481
Bad	1001	17.2052	17.25	18.5173	22.7734	19.8717	29.849
Bag1	1308	10.693	13.5477	16.0028	14.0619	16.4749	13.4568
Bag2	1419	71.2543	66.8797	54.2601	55.6106	70.0732	50.0036
Bag3	2328	6.50059	5.42739	2.92673	5.20918	3.97129	6.41997
Bag4	2139	18.3912	26.2857	15.3865	18.2742	19.5075	14.9504
Bag5	2006	14.524	13.9715	13.8684	11.1392	13.4051	11.4301
Bag6	3857	16.0075	15.2734	14.7509	13.0146	14.5004	13.2747
Bai1	5196	52.502	59.9459	55.2988	56.6174	57.2171	50.9126
Bai2	5001	0.184227	0.306105	0.185546	0.317815	0.159491	0.224777
Bai3	5473	1.04406	1.40607	0.978731	1.21076	0.712551	1.4791
Baiap2	1798	0.127202	0.19884	0.149054	0.316097	0.181702	0.270307
Baiap2l1	2272	5.42073	4.32991	4.78459	4.50475	4.74736	3.42111
Baiap2l2	1940	49.0648	38.9819	37.407	34.7495	35.9644	32.5913
Bak1	1921	38.5768	35.5127	52.2568	40.818	37.8474	42.6238
Bambi	842	170.329	168.774	158.514	160.916	146.934	145.998
Banf1	763	2.99719	4.07622	4.40387	3.08195	3.74004	3.69894
Bank1	3119	93.2949	96.3286	109.152	79.8731	108.83	75.9238
Banp	2090	0.111602	0	0.689539	0.201696	2.63042	0.099856
Bap1	3751	10.2011	9.41254	8.69353	8.65377	10.468	5.7
Bard1	2450	27.0276	24.3926	27.6992	24.3184	28.4118	23.0205
Barhl1	2391	2.87705	2.73344	2.75456	2.08627	3.11191	2.25643
Barhl2	1567	0	0	0	0	0.0346597	0
Barx1	1372	0	0	0	0	0	0
Basp1	1016	0.0634271	0	0	0	0	0
Batf	969	24.839	17.6322	21.241	20.5105	53.9153	21.075
Batf3	402	1.34709	2.41891	2.83175	1.62304	6.24315	1.12495
Bax	833	6.71065	8.95422	9.22402	4.4991	9.0705	6.39171
Baz1a	5286	39.0711	46.3278	45.4048	41.4422	52.4288	37.4825
Baz1b	6387	9.0545	9.29601	8.27754	6.81337	9.01458	6.20132
Baz2a	6243	23.6119	27.3403	26.0208	25.6458	28.9991	23.2357
Baz2b	7132	23.9892	25.0478	26.8349	25.0155	30.8096	26.054
Bbc3	1081	8.00427	8.27491	8.05873	8.71043	10.4693	10.0331
Bbox1	1164	7.08412	6.42744	6.586	6.40148	8.73944	7.13081
Bbs1	3750	0.0747612	0.0719172	0.127425	0.135114	0.0711954	0.133785
Bbs10	2667	1.6012	1.36171	1.56233	2.09697	1.81212	2.30474
Bbs2	2573	1.30517	0.816086	1.25131	1.35631	2.26832	1.25538
Bbs4	2510	3.48359	2.70037	3.89108	4.00364	4.18705	4.14582
Bbs5	1369	3.77904	2.63475	3.63419	3.82217	4.22611	3.44333
Bbs7	2695	0.953492	0.794924	1.02926	1.2637	1.57389	1.30814
Bbx	2964	1.16245	1.0561	1.48597	1.60482	1.32225	1.09788
Bc1	128	3.81675	3.53035	3.40281	3.4755	4.24981	3.91415
Bcam	2359	8.15831	6.53997	2.31754	4.91478	5.17946	1.82491
Bcan	3841	13.2433	13.1653	14.3041	15.3006	15.1761	15.2491
Bcap29	1733	0.158593	0.0435884	0.154462	0.14331	0.107877	0.101357
Bcap31	1205	5.67426	4.68553	6.76137	4.53759	5.83399	6.51477
Bcar1	3335	84.711	81.7664	94.2247	75.6345	82.4587	84.9059
Bcar3	3337	103.461	111.875	105.671	115.16	99.5202	108.938
Bcas1	2675	19.7931	23.0539	21.6905	28.655	29.6271	26.2031
Bcas2	1054	12.4271	18.3383	21.181	18.1378	23.204	19.2983
Bcas3	3002	41.612	34.946	49.3235	37.2292	43.0082	37.8971
Bcat1	2463	4.66707	5.66071	5.41016	6.31292	7.09459	6.84735
Bcat2	1544	4.98177	5.26808	6.41345	5.68302	7.60411	7.01808
Bccip	1231	18.3738	11.223	11.7678	13.6493	14.5454	11.6996
Bcdin3d	1242	20.6421	18.1568	21.1459	16.5449	19.4556	16.1292
Bche	1878	3.9237	3.57223	2.80642	2.78583	3.93672	3.32264
Bckdha	1658	22.9371	21.0839	18.7575	21.3549	16.2389	23.0105
Bckdhb	1494	22.8315	26.4565	28.0005	30.0696	29.3899	34.0004
Bckdk	1800	12.7562	7.5643	8.24013	11.8955	12.9244	10.6319
Bcl10	1589	36.5976	34.9728	36.8746	40.5414	38.351	34.3461
Bcl11a	2750	56.5725	53.3141	53.8123	47.1126	56.7948	53.6072
Bcl11b	5419	2.72142	3.83551	4.20696	4.0319	8.64876	4.19043
Bcl2	1179	7.48335	7.92472	10.5514	9.0405	10.3685	9.2964
Bcl2a1	699	1.55001	1.70405	1.82415	1.13386	4.49853	1.65103
Bcl2l1	4120	9.33712	6.82626	4.77432	4.94993	14.2268	5.56958
Bcl2l10	1074	21.2275	19.6885	15.8762	18.4948	20.2351	13.7205
Bcl2l11	591	0.0810261	0	0	0.146437	0	0
Bcl2l12	1692	2.50317	2.40795	4.7684	5.32226	7.15134	5.53339
Bcl2l13	980	4.32024	5.09592	5.56647	5.1123	7.59165	3.95756
Bcl2l14	1573	18.914	15.3756	17.1025	18.1345	16.1515	17.1616
Bcl2l15	850	14.3285	12.2401	17.3027	17.597	17.1749	17.3743
Bcl2l2	3521	65.1129	129.901	146.316	104.725	85.5038	107.725
Bcl3	1788	24.2456	25.4154	22.2631	24.0532	26.0547	23.4406
Bcl6	3389	36.6485	44.1499	27.0016	31.5337	48.3416	26.3897
Bcl6b	3146	4.72471	4.89079	5.55826	6.17211	11.175	4.82478
Bcl7b	1745	0.857496	1.09096	1.27295	0.799862	1.58051	2.30173
Bcl7c	986	22.6407	27.8719	27.7095	27.8495	31.3439	24.809
Bcl9l	5711	31.508	34.9789	41.6686	34.1343	43.8731	30.9556
Bclaf1	3207	26.2087	30.7377	27.0232	34.6298	30.9516	25.6179
Bcmo1	1930	38.3689	28.9219	35.4503	31.9253	38.5544	35.423
Bco2	2513	10.1	11.7109	32.8153	7.65992	9.23179	8.59314
Bcor	6411	23.0974	34.0109	34.5279	38.489	34.7578	37.4596
Bcorl1	6855	8.37507	6.77684	7.17203	7.80108	9.11314	7.67575
Bcs1l	1650	5.2556	4.07873	4.71689	6.34368	5.54894	4.83873
Bdh1	1617	10.5481	9.63951	11.8208	11.1997	9.89434	9.4379
Bdh2	1156	109.356	105.973	118.511	117.395	100.091	117.685
Bdkrb1	1312	0.978621	0.434489	0.962299	1.08839	1.2187	1.34711
Bdkrb2	4035	0.397966	0.191414	0.339152	0.179809	0.442149	0.356079
Bdnf	6072	6.87981	8.17407	6.92906	8.32162	7.37319	11.9254
Bdp1	1234	0.0143317	0.0137865	0	0.0259013	0.0272962	0.051293
Becn1	2108	6.20578	5.69836	5.52903	5.73523	6.84999	5.36331
Begain	2804	48.7951	46.8197	52.1028	44.0185	54.4482	46.725
Bend5	1834	0.589664	0.597087	0.661208	0.813287	0.679758	0.416527
Bend6	1654	1.28113	1.14111	1.86009	1.20056	3.34377	1.91048
Bend7	1288	0.68397	0.30367	0.313862	0.618061	0.801658	0.847357
Best1	2008	20.4042	24.1126	23.7799	19.6591	25.1574	18.438
Best2	2006	0.130013	0.208445	0.110799	0.0783231	0.206353	0.155105
Best3	2965	0	0.0417306	0.110909	0.0392006	0	0.15526
Bet1	1398	0.117399	0.0846997	0.100049	0.132608	0.167699	0.183824
Bet1l	1380	23.2183	25.2093	28.699	26.1559	24.5413	29.7415
Bex1	709	22.0708	25.0528	24.6666	21.1976	23.8405	22.5125
Bex2	775	2.2093	1.88912	3.45179	2.10732	2.80524	3.18479
Bex4	593	4.49146	4.53663	4.97597	4.76892	4.1703	6.53042
Bfar	2745	0.880492	0.705831	1.50073	1.45869	1.39749	1.44433
Bfsp1	2132	10.7787	10.3381	11.212	10.1697	12.8005	11.7716
Bfsp2	1549	8.16341	6.67494	6.50475	5.68012	5.90828	5.58771
Bglap	487	0.0561795	0.270212	0.0478768	0.152298	0.321	0.201066
Bgn	2430	0.17869	0	0	0	0	0.159882
Bhlha15	3523	27.2884	21.5652	24.6899	31.94	24.7932	26.7232
Bhlhb9	2699	7.90435	2.75633	2.54712	3.39277	5.62199	2.54164
Bhlhe22	3112	1.19297	0.682347	0.90675	1.25282	1.44311	1.00971
Bhlhe23	2215	2.40485	2.90516	3.52694	4.19462	3.83467	3.3527
Bhlhe40	2376	0	0	0	0	0	0
Bhmt	1866	43.9139	51.9322	46.4756	41.2047	41.4706	37.7516
Bhmt2	1967	0.139907	0.269169	0.11923	0.0842834	0.177645	0.0834541
Bicc1	3226	0	0	0	0	0.0421309	0
Bicd1	4139	4.66671	4.28159	3.12645	3.77825	4.11017	3.91003
Bicd2	6305	0.714846	0.606752	0.483776	0.246986	0.38042	0.451487
Bid	1034	8.40546	8.39107	7.92777	8.14426	9.48979	7.82949
Bik	956	43.2585	38.2936	54.4374	43.9573	49.29	42.1694
Bin1	2397	1.63849	1.92642	2.79268	1.72737	3.81416	2.19905
Bin2	1925	11.0729	12.1883	16.1502	11.8758	26.068	11.6291
Bin2a	2605	5.69599	6.91436	10.5944	7.63896	19.7169	7.60425
Bin3	1460	0	0	0.0569375	0.0301867	0	0
Birc2	2892	25.9278	26.1455	28.5978	23.4293	29.8564	27.5719
Birc3	2619	10.2007	7.58383	8.5393	7.93977	11.1183	8.96552
Birc5	878	7.50934	7.86294	8.83478	6.78573	16.454	13.9433
Birc6	15582	15.0653	12.1086	18.4136	13.7927	25.39	11.44
Blcap	1935	17.1453	14.9888	15.054	16.6639	16.8381	17.4894
Bles03	1610	22.0366	24.7025	24.5288	23.7332	25.0541	20.8841
Blk	2268	23.4581	28.5971	31.4148	29.7939	33.8692	33.9984
Blmh	2291	0.882498	1.21803	2.77941	1.10951	7.27134	1.13292
Blnk	1739	16.5232	13.8484	16.1853	14.4504	17.8331	13.2547
Bloc1s1	548	15.8631	13.0935	19.873	31.2466	31.738	28.0736
Bloc1s2	883	55.1033	59.7285	76.3264	68.0176	70.0172	69.6218
Bloc1s4	1301	37.5486	36.1202	39.4742	33.7522	42.2334	34.831
Bloc1s5	1782	18.9295	20.204	17.614	14.7481	17.1348	15.7401
Bloc1s6	2087	10.597	10.9455	14.8572	12.2676	13.3003	12.2343
Blvra	1078	11.8003	9.90741	13.5388	14.3934	14.0171	13.8787
Blvrb	884	25.4285	21.7433	26.0046	24.3642	23.0625	25.6412
Blzf1	2175	26.4807	22.9165	27.1812	23.3063	26.7176	25.1028
Bmf	2084	6.04153	5.04194	5.62602	5.60397	6.70591	6.22902
Bmi1	1131	5.13614	5.58345	7.08161	7.32028	9.06654	8.2944
Bmp1	3647	8.77145	9.77005	11.1471	9.17772	10.6978	11.9789
Bmp10	1266	19.1367	22.4945	19.1961	25.2706	17.3832	20.7947
Bmp15	1441	0	0.330614	0.117158	0	0.458215	0.246012
Bmp2	1251	0	0.174278	0	0.0545707	0	0.162101
Bmp3	2158	15.9297	20.0747	12.5677	18.9205	17.8197	18.4231
Bmp4	1535	19.5981	17.8052	20.6538	21.1713	18.3945	18.3291
Bmp5	3708	22.2799	20.6143	23.432	25.2559	21.7031	21.4059
Bmp6	1521	2.04178	1.7835	2.42004	3.69006	2.57018	3.44377
Bmp7	2430	3.20397	3.57742	2.43791	4.49794	4.46775	4.45369
Bmp8a	1919	6.30283	8.23336	7.69079	8.41377	8.69638	7.59402
Bmper	3785	7.11957	7.63394	5.17853	5.77787	4.10254	4.09804
Bmpr1a	3146	0.413843	0.3981	0.509429	0.560947	0.481683	0.493713
Bmpr1b	1500	18.8926	20.0897	21.9466	23.4709	18.0442	23.537
Bmpr2	3869	0.174044	0.111615	0.444967	0.104849	0.331486	0.363359
Bms1	3912	16.4867	13.631	12.9384	15.9346	13.8583	15.1741
Bmx	2919	14.5037	14.1445	14.1991	11.8799	14.2991	11.4246
Bmyc	760	1.01362	1.14713	1.37194	1.48167	1.02205	1.65382
Bnc1	4737	30.8012	31.8324	29.5669	34.1448	24.2072	25.7152
Bnc2	4091	0.0183707	0.0353437	0.0626229	0.0332009	0.069978	0.180808
Bnip1	1106	0.425431	0.593409	0.580092	0.615098	0.648224	0.951634
Bnip2	1514	17.1526	15.8946	20.4513	13.0824	15.4354	12.672
Bnip3	1618	15.5766	13.3806	11.2662	13.4523	14.6694	13.8857
Bnip3l	3199	5.2708	4.65639	4.95019	6.07512	3.84138	4.4273
Bnipl	1653	20.1301	20.0186	21.4903	28.9079	25.8795	27.5525
Bod1	1476	0.21058	0	0.0897292	0	0.0501339	0
Bok	1353	10.5535	8.96099	10.5514	8.52427	11.1169	9.60096
Bola1	745	27.2708	19.3038	17.5948	17.4941	20.58	20.3145
Bola3	1093	13.1993	16.8547	18.6149	13.8273	17.7979	13.9003
Boll	2094	23.0891	23.8191	25.1049	21.0081	24.7932	22.5823
Bop1	2483	0	0	0	0	0	0
Bora	2084	30.5611	40.1869	37.0955	26.4127	31.3062	24.4908
Bpgm	1576	5.67898	3.77586	4.555	3.84881	6.0046	4.07247
Bphl	1188	24.6268	19.7593	23.1518	20.0084	23.978	13.043
Bpi	1945	3.36954	1.973	2.74671	4.03773	1.53466	2.03177
Bpifa1	1054	0.178966	0.0430394	0	0.12129	0.0852148	0.0400322
Bpifa2	962	0	0	0	0	0	0
Bpifa2f	818	0	0	0	0	0	0
Bpifa3	1092	0	0	0	0	0	0
Bpifa5	1087	0	0	0	0	0	0
Bpifb1	1601	0	0.0770116	0	0.144685	0.0762386	0.0716308
Bpifb2	2072	0.0543548	0.052287	0	0.147351	0.0517623	0.0486338
Bpifb3	1771	0	0	0	0	0	0
Bpifb4	2100	0	0	0	0	0	0
Bpifb6	560	0	0.0398626	0.0353148	0.0374459	0.197313	0.0370775
Bpifc	2228	0	0	0	0	0	0
Bpnt1	1938	0.507759	0.413298	0.266288	0.317652	0.557931	0.314526
Brca1	5607	467.889	450.436	491.002	477.499	445.102	527.883
Brca2	10350	3.01093	3.16512	3.38599	2.91713	4.1384	2.74957
Brcc3	2541	1.53865	1.00292	1.15362	1.10927	1.29712	1.18863
Brd1	4500	29.6923	27.6732	34.235	30.4519	31.0808	36.6178
Brd2	3623	19.5509	21.1139	19.4137	20.393	20.7363	21.0575
Brd3	3133	0	0.0231056	0	0	0.0686211	0.0429824
Brd4	7037	25.9427	26.2918	27.1506	27.5591	25.155	27.5365
Brd7	1871	34.1559	35.6996	34.1455	32.8313	38.0735	30.8375
Brd8	3296	28.2322	30.1558	31.353	24.7131	32.7322	27.0085
Brd9	2363	14.3893	14.1974	16.2003	15.4601	20.4413	17.1033
Brdt	1655	16.0197	13.887	16.414	13.1449	17.0442	14.729
Bre	1532	0	0	0	0	0	0
Brf1	2380	10.2813	11.147	11.5211	11.7544	11.9547	11.5879
Brf2	1845	13.1264	13.2954	14.5206	13.6127	14.5895	13.5115
Bri3	744	6.98063	7.84938	9.24502	7.62922	9.07318	7.34315
Bri3bp	1126	74.5067	92.7128	105.261	106.117	104.48	103.817
Brix1	2432	54.7945	50.7027	58.0907	42.7402	45.1892	53.1071
Brk1	1102	7.9794	6.71207	7.77594	5.10878	7.36029	5.8269
Brms1	2522	49.5915	52.7945	63.5282	51.8772	64.372	59.7748
Brms1l	2652	0	0	0	0	0	0
Brox	3341	4.13453	4.60856	4.44631	4.35881	5.21852	4.78568
Brpf1	4571	20.4206	17.1883	19.911	20.7124	20.4884	20.2289
Brpf3	3677	13.098	12.9111	14.3585	13.0229	13.8693	12.7755
Brs3	1380	16.8979	19.7839	18.6361	21.8779	22.0645	20.2651
Brsk1	2442	0	0	0	0	0	0
Bscl2	1620	2.60139	2.53671	2.12583	2.60833	2.1719	2.35948
Bsdc1	2519	18.049	18.4475	19.1812	18.3485	19.3878	18.7447
Bsg	1664	39.5555	38.5492	38.214	46.8572	43.3274	43.1197
Bsn	15951	602.042	618.63	586.827	654.61	542.947	603.67
Bsnd	2694	0.218223	0.251906	0.232466	0.231704	0.238987	0.292882
Bspry	2185	0	0	0.0275283	0	0	0
Bst1	1407	109.285	118.231	100.058	109.227	102.442	104.233
Bst2	793	77.0643	100.787	83.8595	104.96	109.788	111.066
Bsx	869	63.8673	60.2765	47.508	49.9782	53.6104	47.5228
Btaf1	8366	0	0	0	0	0	0
Btbd1	3006	7.99903	7.22445	7.29556	5.65851	6.59722	5.91928
Btbd10	2278	19.4251	19.7722	20.2549	20.1431	21.2003	20.5406
Btbd16	1846	6.68518	5.87965	5.82741	5.38511	5.92978	4.64852
Btbd17	2749	0.0942817	0.0906951	0	0	0.314247	0.0843583
Btbd3	2398	0.0316559	0.0304516	0.134887	0.0572109	0.120584	0.084972
Btbd6	2134	18.8705	19.2348	17.597	19.7083	13.9617	17.8259
Btbd7	4062	10.7656	11.9644	14.1441	15.3293	11.8443	13.1352
Btbd9	1955	12.4899	11.0667	11.4291	11.325	11.6901	12.0762
Btc	611	8.76897	10.7904	11.6458	10.7396	10.9789	12.0677
Btd	1973	4.27277	4.38424	4.24818	3.47493	3.66207	2.03896
Btf3	861	21.6563	23.9297	23.4925	26.9428	23.5215	29.3218
Btg1	1462	267.535	239.176	304.483	246.321	278.452	269.219
Btg2	2519	88.5696	67.7938	103.43	83.4772	122.607	91.5499
Btg3	1225	85.7092	84.1103	69.3329	84.2243	84.4176	61.6967
Btg4	1067	4.04919	2.6651	3.02699	3.46642	3.24721	3.55944
Btk	1817	0	0	0	0	0	0
Btla	927	1.34101	0.829284	1.95913	0.995397	7.25182	1.37127
Btn1a1	1575	0.844874	1.62547	2.00003	1.44209	8.85034	1.93187
Btn3a2	1694	0.0552521	0	0.0470864	0	0	0
Btnl2	1542	85.0699	67.7006	78.933	106.582	89.28	101.81
Btnl3	2175	98.4218	110.91	106.625	108.061	99.7466	118.208
Btnl5	1944	99.4651	122.469	118.249	129.759	115.601	129.091
Btnl7	5454	33.0361	27.4302	43.7185	60.5953	41.5636	46.8218
Btnl8	1933	0.127645	0	0.0135976	0.0144181	0	0.0285525
Btrc	2313	20.9789	16.4565	20.1421	23.6764	19.3352	24.0879
Bub1	4493	4.62763	4.52397	4.74529	3.94372	4.47857	4.67917
Bub3	1331	5.17135	3.4841	4.29154	3.18536	5.73626	2.99805
Bucs1	2060	33.6058	36.1639	36.8298	30.8992	36.4858	33.5787
Bud13	2164	0.33795	0.0406367	0.0360006	0.076346	0.522975	0
Bud31	803	10.8979	12.3788	12.8171	10.9742	12.6758	9.13915
Bves	1358	35.7625	36.6955	46.0852	34.079	43.3449	38.2041
Bwk1	1431	0.704891	1.47944	0.98299	1.27393	0.732295	1.72009
Bysl	1671	41.413	42.587	44.7765	36.4882	43.0862	41.4071
Bzw1	1777	18.748	24.1466	22.1019	15.2943	19.54	13.9789
Bzw2	1414	46.3758	45.648	46.3664	38.411	43.4177	44.036
C1H6orf35	949	27.4482	34.4555	32.5176	27.4171	31.1207	28.0284
C1d	3129	6.70256	5.53797	5.8068	5.07656	5.69426	5.30034
C1galt1	1403	36.5331	20.2865	15.5934	11.9944	16.4798	13.0974
C1galt1c1	1314	16.4242	14.9075	15.0693	14.7817	15.3255	14.9326
C1qa	1002	29.2519	22.67	25.4758	26.5988	24.8003	27.9781
C1qb	1076	78.8583	65.2482	90.9621	107.909	127.119	77.3965
C1qbp	1088	56.6128	42.2448	60.3076	73.0091	87.8005	52.0291
C1qc	1029	140.291	128.414	136.326	114.341	122.784	119.871
C1ql1	1236	96.5784	66.2208	96.0708	116.694	138.361	88.8346
C1ql2	953	0	0.203183	0	0.318108	0.134096	0.188987
C1ql3	768	0	0	0	0	0	0
C1ql4	873	0.566549	0.108999	0.289692	0.409565	0.539527	0.506919
C1qtnf1	1534	0	0	0	0	0.0949271	0
C1qtnf2	1216	8.96315	8.84046	11.6511	13.9946	11.8311	11.9789
C1qtnf3	1926	1.7891	2.82251	3.4763	3.88009	2.79418	3.26562
C1qtnf4	1345	0.271097	0.173856	1.07815	0.898235	1.11872	0.56598
C1qtnf5	1335	0.0647004	0	0.275692	0.175397	0.123229	0.231562
C1qtnf6	2310	5.27999	6.33323	8.11051	9.24788	7.32496	6.47398
C1qtnf7	1336	2.48634	2.31928	3.14623	4.3233	5.63238	3.80887
C1qtnf9	1191	0.586226	0.563925	0.832648	0.529736	0.868413	1.10733
C1r	2696	0.292265	0.140574	0.249072	0.462179	0.347907	0.392255
C1rl	1384	48.1913	27.6037	35.8702	46.0268	46.569	36.8808
C1s	2899	0.943158	1.14922	1.28603	1.76136	2.81427	1.40648
C2	2604	60.9364	31.0706	40.7771	43.7532	55.7717	34.0834
C2cd2	3755	19.0152	16.3951	12.9583	12.5323	23.0092	9.41888
C2cd2l	3338	5.23754	4.65931	3.91049	3.97894	3.84011	3.75317
C2cd3	7152	65.3317	88.652	75.7164	76.8931	70.9794	69.8852
C2cd4c	1597	4.72099	4.15515	4.13735	4.15612	5.39962	3.70153
C2cd5	4362	2.3976	3.51201	3.94721	3.64377	2.69838	3.02285
C3	5073	14.0448	12.9732	12.6662	13.737	14.9328	13.6019
C3ar1	2025	1.44093	0.511543	0.96484	0.868054	4.60669	0.537196
C4a	5358	0.730555	0.578747	0.695833	1.51448	1.59604	1.30732
C4b	5353	28.0004	20.7326	27.8485	26.1975	36.9039	23.0769
C4bpa	2311	17.7848	11.9789	14.9209	14.8517	18.3918	12.8583
C4bpb	1112	0	0	0	0.034027	0	0
C5ar1	1753	0.156514	0.225841	0	0.212149	0.149049	0
C6	2871	1.83675	2.24441	1.69221	2.55692	2.74189	2.39851
C8a	3626	1.06087	0.408207	0.516622	0.629968	0.721625	0.515288
C8b	2395	0.239994	0.161605	0.0204526	0.0433736	0.205693	0.193261
C8g	823	0	0	0	0	0	0
C9	2081	4.65245	8.13721	9.37152	10.5103	8.65971	12.7721
CB741658	3252	0.292722	0	0	0	0	0.112248
Ca1	1199	0.870946	0.62836	0.0618525	0.196755	0.207351	0.194819
Ca2	1457	281.194	175.409	125.774	277.467	206.069	191.317
Caap1	1521	7.20892	6.16417	6.8749	5.48025	7.62787	5.93825
Cab39	3684	76.5576	74.3497	71.5844	66.9818	72.4112	67.1048
Cab39l	1400	9.4481	7.59383	9.69392	10.2227	12.1939	11.7906
Cabin1	7260	11.6149	13.237	12.4011	11.633	11.3577	11.1432
Cables1	2600	8.06627	8.11358	10.0403	11.2208	9.24335	10.5714
Cabp1	1755	2.08258	0.85858	0.760627	1.2546	1.1805	0.887324
Cabp4	1443	0.603063	0.870183	0.770906	0.490456	2.92893	1.13314
Cabp5	1630	0.0533877	0	0	0.0964864	0.101683	0.0955371
Cabp7	2994	1.04636	1.31411	1.46143	1.57588	1.41164	1.19629
Cabs1	1473	0	0	0	0	0	0
Cabyr	2076	0.461099	0.362911	0.178615	0.151515	0.359269	0.300049
Cacfd1	1829	19.3647	23.6626	20.8413	27.5593	23.1986	24.6061
Cachd1	4443	6.38514	7.23503	6.65998	6.6371	7.08781	7.48309
Cacna1a	8666	1.8276	1.97059	1.37779	1.76946	1.99863	1.67118
Cacna1b	9718	0.420872	0.473774	0.328147	0.364132	0.443436	0.488745
Cacna1c	8257	2.40293	2.37235	1.89512	2.26662	1.98723	3.20617
Cacna1d	7982	1.22106	1.36338	1.5609	1.64524	1.47428	1.84365
Cacna1e	6975	0.711148	1.60822	1.08451	1.24014	1.03366	1.68563
Cacna1f	5969	0.014579	0	0	0.0131741	0	0
Cacna1g	7547	1.11848	1.34214	1.22832	1.28161	1.05415	1.60946
Cacna1h	7871	3.99123	5.5517	4.85237	4.15611	4.01143	5.46058
Cacna1i	6568	0.0264988	0.0382361	0.079039	0.0478906	0.0630872	0.0711291
Cacna1s	6029	0.0577356	0.0833089	0.0615037	0.0782582	0.0687273	0.0904029
Cacna2d1	3941	3.46675	3.2499	2.29578	2.49418	2.88084	3.53652
Cacna2d2	3502	0.32304	0.573694	0.338829	0.336821	0.496944	0.377974
Cacna2d3	3266	0.133224	0.179419	0.158949	0.0722318	0.228366	0.286085
Cacna2d4	3392	0.0769652	0.0493582	0	0.0231829	0.0977257	0
Cacnb1	3264	0.613206	0.512938	0.886117	0.915497	1.32025	1.04962
Cacnb2	3892	1.6993	2.02181	2.11508	2.6064	1.72471	3.24094
Cacnb3	2521	3.58996	5.64497	5.61871	4.95961	4.86512	5.46676
Cacnb4	3790	0.0918438	0.154612	0.0782703	0.0414968	0.0655974	0.102721
Cacng1	822	0.105866	0	0	0	0	0
Cacng2	1120	0	0	0.0662153	0	0	0.139041
Cacng3	948	0.0917954	0	0	0	0.0874171	0.0821336
Cacng4	984	0.176874	0.0850727	0.376835	0.079915	0.421094	0.237386
Cacng5	828	0	0	0	0	0.100086	0.188074
Cacng6	783	0.777974	0.534557	0.189428	0.301289	1.05838	0.298325
Cacng7	828	0.735693	0.707706	0.626966	0.759772	0.700604	1.12844
Cacng8	1266	0.0687378	0	0.0585791	0.124228	0	0.0615029
Cactin	2595	19.1817	20.0327	21.4624	17.0606	19.7997	18.693
Cacul1	3390	14.0673	14.1989	14.0009	12.6653	12.5163	13.3446
Cacybp	1523	42.2254	59.472	50.3984	32.8899	37.9805	30.7259
Cad	7125	11.3464	14.698	12.3238	10.1648	12.4801	9.72601
Cadm1	1777	3.9177	3.15626	3.54738	4.95626	4.52365	4.60078
Cadm2	1129	0.385394	0.296587	0.853937	0.766165	0.58722	0.689661
Cadm3	1191	8.54876	7.87212	9.15339	11.2243	8.90641	9.15263
Cadm4	1106	2.67518	2.11928	1.60928	2.27519	1.64844	2.11201
Cadps	3490	0.922583	0.839514	0.977482	1.23926	0.807343	1.02627
Cage1	2867	0.364236	0.35038	0.594945	0.274281	0.346863	0.869064
Calb1	1706	0.357066	1.03045	0.825945	0.829692	0.242882	0.410765
Calb2	1438	7.44347	6.92745	10.5208	9.29638	7.54948	11.8581
Calca	1308	0.0665306	0	0.0566981	0	0	0
Calcb	759	1.83446	1.21321	0.586254	1.9685	0.65511	1.74396
Calcoco1	5894	0	0	0	0	0	0
Calcr	3530	0	0	0	0	0	0
Calcrl	2094	5.07005	2.87833	2.83328	4.05575	4.11587	3.38372
Cald1	2846	40.912	36.9143	30.7224	43.518	35.612	54.4163
Calhm1	1047	0.249347	0.159907	0.070832	0.225319	0.474908	0.148735
Calhm2	1833	6.74148	8.81415	7.76811	9.18068	10.5793	7.13635
Calhm3	1035	0.0840792	0	0.0716533	0	0	0
Calm1	1449	989.853	946.074	1062.72	980.54	979.758	950.795
Calm2	3848	32.7916	29.4339	35.9242	29.1208	34.1565	32.78
Calm3	599	304.65	313.744	370.682	326.492	325.813	343.688
Calml3	1376	0.126485	0.121674	0.161689	0.285743	0.0602263	0.113173
Calml4	896	328.081	303.361	321.889	362.377	382.818	342.04
Caln1	786	0	0	0	0	0	0
Calr	1865	786.371	732.218	735.13	620.701	717.626	551.009
Calr3	1396	1.49608	1.3792	0.903108	0.957607	1.12791	1.28284
Calu	3361	32.2352	33.7237	31.8622	29.3161	30.3278	28.6338
Caly	1108	0.471238	1.58659	1.67331	1.41943	1.12191	0.843278
Camk1	1421	13.3503	13.7261	18.9448	19.0919	16.3293	17.8629
Camk1d	4438	3.60794	3.73477	7.73696	5.22707	4.64961	6.9301
Camk1g	2367	0.0735294	0.0353661	0.0313313	0.033222	0.0700223	0.0328951
Camk2a	1370	0.254079	0.36662	0.811983	1.14798	1.87519	0.625175
Camk2b	4098	95.4736	86.837	99.3339	98.9383	89.4032	94.3738
Camk2d	2301	24.8094	18.9906	25.4939	25.9387	28.164	26.834
Camk2g	1627	7.27412	7.20321	9.02514	8.74812	10.1361	10.002
Camk2n1	409	130.639	124.851	132.366	183.805	135.147	189.993
Camk2n2	347	1.5047	1.44746	1.0686	0.906471	1.91058	1.34633
Camk4	1756	0.991139	0.715076	1.39369	1.25388	2.35966	1.06418
Camkk1	3411	1.81136	2.25783	2.52204	2.21316	3.03692	2.14573
Camkk2	2042	3.32405	4.50944	5.08451	4.42859	5.72227	5.83398
Camkmt	1457	4.06142	3.73456	4.07199	4.04786	4.83464	4.22179
Camkv	3655	0.0476181	0.0687099	0.0202903	0.086059	0.113367	0.0426061
Camlg	1360	12.2215	11.3257	15.2685	13.8192	13.5275	14.313
Camp	585	0	0.143097	0.126771	0	0	0
Camsap1	6626	4.50476	4.53553	4.49936	4.73527	4.86522	4.44191
Camsap2	7283	2.64065	2.5287	2.90209	2.85048	2.93572	3.04694
Camsap3	4141	29.5887	34.2852	31.5019	32.1686	30.639	28.7308
Camta1	8276	0.767594	0.586669	0.869216	0.988181	1.06143	1.20426
Camta2	4438	35.8049	48.5708	46.3883	40.9483	46.9256	39.4928
Cand1	4381	25.7232	23.9039	24.0715	22.347	22.7371	22.1805
Cand2	4309	2.86775	2.99178	3.13236	2.8104	2.63481	2.56591
Cant1	2672	41.5895	39.9447	51.0135	43.6738	41.0635	42.7487
Canx	4986	170.082	157.87	160.088	130.241	133.266	138.079
Cap1	2562	253.525	287.926	301.71	252.238	280.702	268.781
Cap2	1636	5.31919	6.85657	4.1251	5.09502	3.90043	7.139
Capg	1477	33.2298	33.5526	35.9006	25.3425	44.3253	28.7834
Capn1	2934	43.2441	47.9901	53.8894	47.6804	50.4459	44.8759
Capn10	2271	10.0012	10.358	12.6051	11.4613	14.7059	12.3771
Capn11	2620	0	0	0.0283058	0	0	0
Capn12	2932	7.92458	9.67879	9.38396	8.34104	8.84677	9.93201
Capn13	2578	24.1353	29.614	49.1339	46.6694	35.7138	37.089
Capn2	3513	39.4113	38.6984	40.7855	45.3508	41.3531	47.6529
Capn3	3134	0.0277671	0.0801323	0.0946537	0.0752742	0.185099	0
Capn5	2143	25.4609	21.172	23.1862	22.9708	25.2133	20.6374
Capn6	3494	0.124531	0.119793	0.212253	0.0900245	0.0948728	0.111423
Capn7	3538	8.23979	6.57768	9.20202	7.55692	8.38552	8.64897
Capn8	2411	3.03187	3.71511	6.24418	6.58837	3.9528	6.29748
Capn9	2434	3.96855	7.84151	7.70862	7.91533	8.13733	7.13368
Capns1	1221	170.338	168.52	168.244	170.926	175.313	165.418
Capns2	943	0.184564	0.0887715	0	0.0833896	0.351522	0
Caprin1	3288	83.8725	76.7356	78.1083	66.1282	73.6214	68.8403
Caps2	1963	0.265987	0.383802	0.377795	0.400593	0.295517	0.634642
Capsl	948	1.65232	1.23625	1.8775	2.40554	2.5351	1.72481
Capza1	3216	44.5392	38.3418	41.2083	34.5501	44.3475	32.7333
Capza2	2306	57.8134	46.7202	51.8742	41.9781	46.7185	43.2195
Capza3	1214	0	0	0	0	0	0
Capzb	1626	190.421	186.009	199.086	175.892	205.751	185.702
Car11	1322	2.04061	2.84949	2.91708	3.27156	3.76118	4.18173
Car12	1065	4.90265	4.48034	3.96919	1.62441	3.89068	3.14375
Car13	1982	2.98562	2.87204	3.25531	1.98376	4.64113	2.74994
Car14	1014	2.40297	3.79757	5.7047	3.48978	3.75945	5.06799
Car15	1100	0	0	0	0	0	0
Car3	802	0.108506	3.02698	11.3738	13.0407	0.929978	4.7572
Car4	1266	1.03107	8.52985	10.4271	4.28587	7.85511	4.2437
Car5a	1196	0.436565	0.769922	0.496061	0.525996	0.900776	0.520821
Car5b	1765	1.28191	0.379429	0.882371	1.4257	0.422574	0.617608
Car6	1375	5.75927	5.54018	5.77109	5.49025	7.71457	4.24706
Car7	1513	0.287581	0.553282	0.539176	0.519738	0.492956	0.463162
Car8	1403	10.8545	11.9332	11.999	12.611	10.8684	13.9298
Car9	2071	48.3642	25.1822	16.1142	14.2388	18.1269	20.9413
Card10	3124	18.6356	15.2739	11.1574	13.5424	12.7066	11.6146
Card6	4239	18.6813	15.7194	15.763	19.6081	18.5918	18.258
Card9	1820	2.15164	1.9778	3.46357	3.37013	3.68823	3.42254
Carhsp1	3033	19.7399	20.7554	21.0282	21.3897	25.6838	21.0766
Carkd	1279	20.956	24.544	25.9767	26.622	26.1767	21.2464
Carm1	3195	25.0035	29.7379	30.6393	29.1902	27.4422	27.8795
Cars	2970	14.9725	19.73	20.85	12.6295	17.7741	12.3741
Cars2	1806	6.31223	8.94592	9.28041	8.4471	8.99379	9.0538
Cartpt	840	4.97269	4.48455	4.23778	6.27219	3.94626	7.04472
Casc1	2409	1.26433	1.32048	1.2314	1.46892	2.09845	1.61608
Casc3	2259	21.7651	20.6036	24.3921	23.9495	24.7624	20.336
Casc4	3870	1.23675	1.1897	1.36058	1.38172	1.41331	1.40837
Casc5	8094	2.2578	1.3652	1.64008	1.33101	1.9351	1.39487
Cask	3493	24.415	17.0874	17.07	18.8205	15.8008	21.0874
Caskin1	5910	0.603706	1.24647	0.941131	1.23743	0.967534	1.0935
Caskin2	4879	18.7813	23.9176	22.5569	25.2397	20.5862	22.055
Casp1	1302	122.245	90.2053	122.178	118.317	116.542	105.731
Casp12	1292	3.50243	2.78607	1.66461	2.79975	2.69396	2.22981
Casp14	741	0.352316	0.225942	0	0.106122	0	0.105078
Casp2	3352	11.0595	13.5856	11.8587	12.4336	15.1799	11.6841
Casp3	2461	100.883	117.863	123.13	90.491	104.759	127.599
Casp4	1218	5.50139	4.81101	4.07947	2.90529	6.66781	4.28309
Casp6	1582	66.1741	74.8218	75.4737	68.6453	82.5047	85.6391
Casp7	2244	86.4015	82.1821	80.1099	76.8492	73.7496	79.6323
Casp8	2003	29.5432	30.8015	26.5099	27.8741	35.8709	27.9108
Casp8ap2	6781	3.7088	2.69121	3.51065	2.85276	3.36081	2.84766
Casp9	2345	9.72271	9.49564	10.721	10.5631	9.61237	10.5256
Casq1	1849	0.847158	1.17712	0.481305	0.935641	1.07567	1.01066
Casq2	2457	1.66465	1.22654	1.20734	1.44023	0.843217	1.99648
Casr	4112	0.105815	0.183221	0.0360706	0.172113	0.181382	0.170419
Cass4	2421	0.790782	0.484082	0.367589	0.454733	0.684605	0.385937
Cast	4621	25.4042	20.1082	23.3669	23.6709	25.7348	25.1398
Cat	2541	61.8161	67.2064	83.4422	86.466	71.0978	96.1257
Catsper2	2210	0.433141	0.643935	0.503356	0.747224	0.562475	0.70464
Catsper3	1267	0	0	0	0	0	0
Catsperd	2370	0.0367181	0.0706427	0.0625832	0.0995397	0.174834	0.262828
Catsperg1	3829	1.36362	1.3992	1.9562	1.43759	1.27694	1.66747
Cav1	2621	18.7258	20.4408	20.6836	23.9119	16.1569	26.8851
Cav2	2477	3.40781	4.08926	3.20357	4.19056	3.91439	4.68371
Cav3	1355	0.642229	0.741357	0.656778	0.754445	0.611597	0.861949
Cb707485	385	0.452062	0.217433	0.192626	1.02125	0.430501	1.0112
Cbfa2t2	2599	0.0267595	0	0	0.0483619	0.0254832	0
Cbfa2t3	2684	8.27027	9.11519	8.76009	8.26	8.29033	8.68803
Cbfb	2904	7.06811	7.64133	7.79189	7.85192	11.1154	7.31051
Cblb	3373	16.9609	15.5662	16.2164	13.8913	19.7476	12.9503
Cblc	1659	7.09489	5.93153	7.73932	9.60516	9.06598	7.50234
Cbll1	4045	104.227	118.882	135.18	129.117	143.114	124.843
Cbln1	2444	6.10983	5.8981	6.0869	5.38499	6.10523	5.4475
Cbln2	2356	0	0	0.182065	0	0.813794	0
Cbln3	1579	0.849536	1.59891	1.29058	1.46859	1.05524	1.85073
Cbln4	2903	0.716457	0.530156	0.798442	1.04583	0.839735	1.47934
Cbp	1150	0	0.0576725	0	0	0.0570936	0
Cbr1	2974	3.10252	2.18378	3.7403	3.89763	4.90022	3.58845
Cbr3	1175	3.01388	1.35109	3.76541	3.91331	1.75551	1.98977
Cbr4	1106	6.51739	3.98966	6.12224	5.62167	4.93702	4.96996
Cbs	2523	5.19299	5.22251	6.7724	6.11458	6.81853	7.32163
Cbwd1	1379	6.24296	1.9244	0.646669	3.27262	1.60947	0.740668
Cbx2	3750	6.81536	4.91707	6.72237	4.44789	5.64896	5.75924
Cbx3	1718	4.3627	5.20128	5.14184	4.61334	5.28167	4.56795
Cbx5	1162	30.5945	22.073	30.9077	21.5129	26.241	23.7486
Cbx6	3070	14.2291	11.9588	13.5303	11.0308	12.7659	11.0562
Cbx7	3195	8.81558	9.87087	8.45485	11.9876	10.5816	10.8805
Cbx8	1358	6.53686	7.25762	9.30786	9.1804	12.2945	10.5523
Cby1	465	4.35751	5.48625	5.40645	4.8062	6.22451	6.76568
Cc2d1a	3230	5.24003	2.8804	5.42254	7.27175	4.27723	4.35361
Cc2d1b	3353	28.8277	34.3658	33.4758	34.5465	34.611	35.3878
Ccar1	4438	13.6515	14.4304	16.3009	14.0246	18.7344	15.1638
Ccbl1	1417	23.2751	21.6164	22.1414	20.1109	23.5468	19.7025
Ccbp2	1687	17.1342	14.2965	16.9571	20.6996	15.9076	20.5509
Ccdc101	1400	1.39276	0.446594	0.395643	0.699197	0.491235	0.415391
Ccdc102a	2299	9.63458	9.08868	8.5815	9.49254	9.6486	8.28682
Ccdc103	956	6.96479	7.10037	6.41934	7.08035	8.86749	6.3672
Ccdc104	1444	0	0	0.0775744	0	0.173371	0
Ccdc105	1699	5.6046	5.27545	5.95754	5.66356	7.17377	6.74019
Ccdc112	2220	0	0	0.0436499	0	0	0.0458285
Ccdc114	2590	1.60716	1.28207	2.07117	1.48772	1.79181	1.26264
Ccdc115	1100	0	0.0969632	0.114535	0.0910846	0.255973	0.0601256
Ccdc116	1964	9.49331	9.43658	11.259	9.79381	13.4854	11.3255
Ccdc117	2200	0.0886171	0.170492	0.113281	0.160156	0	0.118935
Ccdc12	811	7.2782	8.48531	8.12402	8.0781	8.24947	7.92784
Ccdc120	2018	27.6839	24.9793	33.56	29.3796	29.7356	30.4346
Ccdc124	1607	17.3354	23.5205	17.0887	23.3026	21.3954	17.9802
Ccdc125	2436	46.354	44.6948	49.1023	38.1193	50.4345	40.8452
Ccdc126	2266	8.78794	8.3849	8.28072	8.19936	9.66152	7.95887
Ccdc127	1254	6.79739	8.82924	10.8656	9.75147	12.0321	12.1983
Ccdc129	3146	9.02142	7.27636	7.21504	8.1521	7.86419	6.70588
Ccdc130	1555	0.47024	0.47896	0.306451	0.324944	0.447811	0.420746
Ccdc132	3535	8.28248	7.8059	8.53688	8.49577	8.15391	8.81276
Ccdc134	1560	7.82829	6.91479	8.41262	7.27415	8.01754	7.70918
Ccdc135	2813	21.1977	18.2985	16.7338	18.5501	24.6489	17.2196
Ccdc146	3161	0	0	0	0	0	0
Ccdc148	2340	0.715777	0.741513	0.563071	0.572172	0.760288	0.64044
Ccdc150	3309	0	0	0	0.0336053	0.106245	0.0332747
Ccdc152	876	0.105194	0.0505963	0.0672359	0.21388	0.300531	0.0705917
Ccdc153	1365	0.794721	0.86005	2.20113	1.88512	1.13522	1.42215
Ccdc163	1589	0.25501	0.183981	0.108661	0.0576091	0.36427	0.114085
Ccdc166	1804	2.24538	3.7931	2.61361	2.27645	3.54642	2.64606
Ccdc167	911	0.0482384	0.0464033	0.0411093	0.04359	0.0918752	0
Ccdc169	2271	5.2538	4.5026	4.80297	3.79803	6.36772	3.84613
Ccdc17	2126	0	0	0	0	0	0
Ccdc172	1264	4.01136	4.92189	6.45335	5.40024	5.61311	5.05412
Ccdc173	1761	0	0	0	0	0	0
Ccdc174	1777	0.0494162	0.0475364	0.0842262	0.0893088	0	0.044215
Ccdc175	2592	5.82758	4.56951	6.42702	5.08902	6.2958	5.87147
Ccdc176	1669	0.167867	0.226073	0.286116	0.182029	0.127888	0.420555
Ccdc181	1892	2.65915	2.55799	3.91023	4.61736	3.62469	4.52527
Ccdc19	1802	1.65581	1.50433	2.03826	1.74563	2.45285	1.60499
Ccdc22	2570	0.386335	0.418093	0.329239	0.567299	0.505874	0.648136
Ccdc23	800	8.8715	10.6512	9.43607	9.20994	10.6411	8.81636
Ccdc24	1580	4.45988	3.76702	3.52265	3.24375	5.49023	5.54772
Ccdc25	2143	0	0	0	0	0.1049	0.0492802
Ccdc27	1917	19.8571	20.6252	20.3485	16.219	18.678	17.9488
Ccdc28a	1197	0	0	0	0	0.0432297	0
Ccdc28b	800	4.87091	4.89541	5.82385	7.2921	9.27716	8.19607
Ccdc32	2317	2.06677	2.40671	2.50294	3.14546	4.45434	4.08779
Ccdc33	2983	5.29568	6.93682	8.70601	7.05929	13.1264	7.4267
Ccdc34	2530	0.0875179	0.0841886	0.0248613	0.0790845	0	0.0261021
Ccdc39	3864	4.84984	2.81244	3.57615	3.51222	4.35648	4.30861
Ccdc40	4576	0.968413	0.714928	0.786907	0.814041	0.857882	0.866484
Ccdc41	2687	0.0380341	0.0365872	0.0972393	0.0515536	0.05433	0.0680618
Ccdc42	1324	8.5176	7.38357	8.14199	7.28711	7.7104	6.89666
Ccdc43	2283	0	0.0632263	0.0560129	0.0593931	0	0
Ccdc47	3260	8.65265	6.56346	6.75669	6.23442	6.13459	5.14992
Ccdc50	1022	72.1001	61.7565	69.2929	63.3433	63.2212	69.2405
Ccdc51	1507	9.45151	10.8121	13.7147	11.8493	19.7853	14.704
Ccdc53	1039	18.0742	17.3311	18.5526	14.7672	16.4423	16.5852
Ccdc58	1216	11.0557	11.6826	15.132	14.6828	15.4736	13.1894
Ccdc59	1539	19.537	13.7683	19.5161	14.4857	18.06	15.4317
Ccdc60	2224	8.36859	9.1381	8.3365	7.71546	9.8541	7.9937
Ccdc61	2086	0	0	0	0	0	0
Ccdc62	2895	7.92626	7.94578	8.39023	7.27556	7.54821	7.05467
Ccdc63	1707	2.76547	2.08195	2.04936	2.44465	2.60494	2.79714
Ccdc64	2993	0	0	0.0434453	0	0.048548	0
Ccdc64b	1966	2.70399	2.93676	3.74151	2.31206	5.78688	2.41939
Ccdc65	1832	20.0956	17.4151	18.3328	17.7992	16.9031	20.3964
Ccdc67	2591	1.14003	2.55887	2.02405	2.61835	1.80942	1.87006
Ccdc68	1384	0.0335863	0.258469	0.0858678	0.0303498	0.0319843	0.150256
Ccdc69	1436	11.6323	12.5809	8.46637	9.14773	11.9158	12.8271
Ccdc7	1863	1.33321	2.50668	2.63386	1.58806	8.94503	2.16888
Ccdc71	1640	0	0	0	0	0	0
Ccdc77	2441	15.7595	16.0787	15.1036	17.1178	17.2312	19.893
Ccdc8	3329	2.60246	1.7147	2.36975	2.3839	3.19128	1.72248
Ccdc80	4097	1.35931	1.93625	1.84902	2.22043	1.64299	2.05825
Ccdc81	2054	9.53695	7.58042	7.69306	11.6505	6.67502	8.36212
Ccdc82	3024	0.0847342	0.0407554	0.0361057	0.0382845	0.0806927	0
Ccdc85a	1694	2.24462	2.40837	3.06552	2.13234	3.67221	2.90955
Ccdc86	1026	0.359595	0.296499	0.744238	0.464205	0.440285	0.59753
Ccdc87	5394	17.8115	19.0105	17.4922	12.7995	17.2043	12.5218
Ccdc89	1263	0	0	0	0	0	0
Ccdc90b	1418	0	0	0	0	0	0
Ccdc91	2443	12.6421	12.0431	14.8531	10.5366	14.9028	14.0021
Ccdc92	1953	13.8922	13.9805	15.0265	14.4526	16.6218	16.4777
Ccdc93	2378	21.477	23.5747	19.1384	30.0775	17.355	19.8145
Ccdc94	2069	22.0666	23.7969	23.1403	22.7841	23.0353	23.3785
Ccdc97	2950	19.4317	19.0566	23.657	17.8633	25.0737	19.1552
Ccer1	1733	22.2422	26.1067	24.9131	21.8849	25.6761	20.7458
Ccin	1888	0	0	0	0	0	0
Cck	702	0	0	0	0	0	0
Cckar	1502	29.7511	37.2051	52.7157	40.8864	38.0122	47.3609
Cckbr	2145	7.47393	0.111467	0.0493749	2.19889	2.31731	0.362875
Ccl1	452	0	0.0390264	0	0	0.0386347	0
Ccl11	978	0	0	0	0.347949	0.183344	0.344525
Ccl12	540	35.1469	17.8893	33.5166	30.0716	24.5733	27.2281
Ccl17	282	0.322304	0	0.137335	0	0	0.14419
Ccl19	715	2.16012	3.26534	0.262983	0	4.70192	0.552218
Ccl2	780	0.121709	0.117079	6.74192	0.109981	32.9167	0.108899
Ccl20	796	2.11977	1.71716	1.99665	1.71387	6.05599	2.39578
Ccl21	838	12.9002	6.52025	9.03722	14.8184	17.074	12.8141
Ccl22	1745	23.4689	15.9831	53.8067	22.7088	224.979	20.4413
Ccl24	1461	4.13916	2.15875	1.48747	0.811149	4.17919	0.98165
Ccl25	1334	13.8187	17.6476	27.2584	29.2801	25.6952	24.1955
Ccl26	511	111.419	111.574	104.737	99.2092	100.576	98.6417
Ccl27	834	0	0	0.435388	0.615549	0.162175	0.304746
Ccl28	1345	0.313029	0.401494	0.533533	0.282865	0.198732	0.466803
Ccl3	754	6.01713	4.73017	6.61661	5.67118	7.2705	6.83108
Ccl4	279	0.692483	0.222047	0.786856	0.312877	0.769363	0
Ccl5	568	0.93572	0.600083	1.06324	0.281851	0.29703	0.837233
Ccl6	348	20.0702	21.37	32.9025	36.9646	39.8308	29.0614
Ccl7	807	9.5024	13.2303	13.4257	16.0436	17.1458	17.0045
Ccl9	1289	0.323502	0.207464	0.275692	0.194886	1.64305	0.289452
Ccm2	1782	0.945157	0.519544	2.24382	0.610057	4.56468	0.785272
Ccna1	1729	23.7821	25.5081	26.4267	22.5495	29.205	21.5411
Ccna2	1712	0.100662	0.145249	0.300248	0.0454809	0.191721	0.225167
Ccnb1	1484	22.0097	18.2386	20.5329	14.9281	20.621	15.6453
Ccnb1ip1	1781	34.5391	21.774	29.5345	20.7719	29.4852	20.5675
Ccnb2	1495	0.195445	0	0.166561	0.0441529	0.697962	0.0874371
Ccnc	3307	26.9506	18.8701	20.9834	20.1982	27.1619	18.4371
Ccnd1	3809	4.97344	2.86042	4.61965	3.75705	3.95938	4.23807
Ccnd2	1414	44.2992	33.889	32.5538	29.4809	28.6101	32.8499
Ccnd3	1820	77.7905	102.538	78.0947	69.9608	70.3879	68.4465
Ccndbp1	1423	31.2227	34.7725	33.78	30.8497	47.1274	27.5086
Ccne1	1929	13.1481	10.3536	10.9444	12.1022	11.0068	14.5548
Ccne2	3027	4.73681	4.64341	5.34391	3.62812	5.49898	3.43096
Ccnf	3313	1.83991	1.93585	2.42549	1.29892	1.9438	1.64625
Ccng1	3198	8.19525	7.85822	8.01379	6.62226	10.656	5.82854
Ccng2	2472	15.4561	12.8525	13.798	12.4667	14.4597	13.8536
Ccnh	1401	36.752	38.7742	41.9406	39.5727	44.0506	36.2225
Ccni	2671	9.1929	8.42493	12.3867	10.2154	9.2868	9.11455
Ccnj	7640	58.3839	54.5645	66.0259	66.0063	61.277	68.9133
Ccnjl	2990	0	0	0	0	0	0
Ccnk	2520	8.0037	9.85501	13.7657	11.9138	8.67517	10.7549
Ccnl1	2119	26.1411	27.4056	26.0153	23.2165	26.8345	20.2381
Ccnl2	1129	48.2543	51.3963	45.1827	51.8058	58.624	51.296
Ccno	2410	72.9166	107.661	74.0298	83.8603	87.716	79.8627
Ccnt1	1992	0	0	0	0	0	0
Ccnt2	5653	10.7467	10.0857	10.1264	9.98745	10.1093	8.99017
Ccny	1456	11.0221	13.0017	12.9484	13.0898	16.2869	12.6993
Ccp110	4846	30.7207	29.1496	37.539	32.8912	32.5566	34.3323
Ccpg1	3016	1.49047	1.43377	1.34671	1.33062	2.08632	1.39787
Ccr1	1849	9.52164	8.99289	10.1308	11.6547	11.0459	11.8756
Ccr10	1742	1.459	1.72041	2.20598	2.21152	2.15134	1.51599
Ccr1l1	1071	5.2453	7.01601	8.04619	7.80947	10.466	9.83341
Ccr3	1308	0	0.0781621	0	0	0.154755	0.0727009
Ccr4	1083	0.0665306	0	0	0	0.506859	0.178584
Ccr5	2473	0.321411	0.154592	0.27391	0.0726098	0.994763	0.215686
Ccr6	1477	1.30199	0.643154	1.19953	1.17653	1.87659	1.03901
Ccr7	1215	1.64971	1.4736	2.76159	1.65046	8.07954	2.53041
Ccr9	2568	1.50408	0.620086	4.02851	0.776656	12.6183	0.576761
Ccrl2	1979	3.11761	2.41225	4.07193	3.36838	6.71232	3.00172
Ccrn4l	2609	3.95754	3.63779	2.39834	2.74174	3.72691	3.50166
Ccs	2038	7.20458	9.40111	9.94879	9.7655	6.7339	3.52158
Ccsap	1069	0	0	0	0	0	0
Ccser1	2270	4.8843	3.44556	4.09308	3.08955	5.03895	2.91348
Cct2	1904	3.48855	2.72892	3.26701	2.80597	3.43168	2.77836
Cct3	1873	77.0583	73.7752	78.9131	59.1425	70.5103	66.5759
Cct4	2110	102.354	112.807	115.063	86.1096	96.1892	87.3825
Cct5	1739	93.2909	97.5577	105.407	86.0156	90.2945	84.3574
Cct6a	1985	133.561	124.003	143.461	106.265	133.195	119.189
Cct6b	1774	72.8617	73.9698	77.2995	56.3726	65.8379	57.0339
Cct7	2486	0.0490541	0.047188	0	0.0443272	0	0.131673
Cct8	2521	87.9671	85.2942	95.5503	78.4466	86.6716	80.3997
Cct8l1	3870	56.5073	49.9082	54.8045	41.4549	49.3744	43.5488
Ccz1	2682	0	0	0	0	0	0
Cd101	3122	14.7632	13.6086	16.978	15.0119	17.8906	14.6609
Cd14	1505	3.42848	2.09145	2.37544	2.31728	4.30018	2.16978
Cd151	3284	3.41149	2.83674	3.54791	3.81426	5.17602	3.67326
Cd163	4223	0	0	0	0	0	0
Cd163l1	3291	7.62447	4.8764	7.70939	12.5878	11.4799	7.92824
Cd164	2819	0.555291	0.534167	0.856312	0.525676	0.604349	0.709778
Cd177	2712	97.2708	87.958	85.1314	77.1859	76.0512	75.4597
Cd180	2566	0.320878	0.339538	0.109382	0.318953	0.488917	0.114842
Cd19	2404	0.373048	0.0326234	1.15606	0.27581	5.45801	0.121376
Cd1d1	1835	0.32579	0.174109	5.67623	0.196264	29.1291	0.518221
Cd2	1164	9.95892	5.70242	7.31508	7.02799	7.94843	6.57696
Cd200	2235	0.598089	0.863006	1.40167	0.472899	6.76356	1.33785
Cd200r1	984	8.68273	8.5397	9.65588	9.95709	12.5698	9.47591
Cd209a	1467	1.85718	1.36116	1.88418	2.39745	2.77922	1.97822
Cd209b	1198	0	0.0570631	0.101106	0	0.225962	0.106152
Cd209e	717	0	0.0698761	0.247617	0.393838	0.207524	0.0649939
Cd22	3695	0.606848	0.350258	0.724028	1.09674	0.577904	0.21719
Cd226	2312	1.36597	1.4726	5.13809	1.46845	21.957	1.41185
Cd24	1847	0.414032	0.217245	0.673609	0.374135	0.681036	0.303099
Cd244	1352	397.7	414.071	406.14	359.207	411.261	412.499
Cd247	1709	4.56994	3.96268	5.64985	5.87446	9.01042	3.68581
Cd248	7695	3.71715	4.11455	5.25073	4.18719	10.765	2.68806
Cd27	1577	0	0	0	0	0	0
Cd274	873	0.386274	0.530828	1.69296	0.747968	6.88405	0.592487
Cd276	3033	4.08694	2.58902	2.97324	2.52213	4.46158	3.92435
Cd28	1277	6.5704	5.85125	5.20815	6.0669	6.31167	5.26273
Cd2ap	1965	0.408874	0.852193	0.871118	0.677369	2.40113	0.731678
Cd2bp2	2928	30.2916	24.3253	26.0413	25.4518	26.7803	28.8865
Cd300a	1299	28.7696	28.7616	32.0402	27.0984	30.0579	26.752
Cd300e	722	6.43119	5.79988	7.19346	8.23291	11.2919	7.79226
Cd300le	731	0.241058	0.115944	0.102716	0.326744	0.11478	0.215686
Cd300lf	1767	4.16658	5.15324	5.17403	9.25134	6.9154	6.17789
Cd302	1210	2.75791	2.03712	1.97259	1.82461	5.81554	2.29138
Cd320	1159	13.9523	19.1637	22.7387	19.3017	22.9437	24.9675
Cd34	2322	22.2248	21.0904	24.5711	26.3252	30.6031	25.1257
Cd36	2597	0	0	0	0	0	0
Cd37	1158	8.67874	18.4056	26.0721	28.8868	23.0393	49.6199
Cd38	2247	4.65921	6.72295	12.5523	7.53769	42.2229	6.58942
Cd3d	664	19.945	10.5431	9.27427	9.55396	13.7197	10.1876
Cd3e	1027	3.01432	2.89965	7.03637	3.43442	11.8566	2.228
Cd3eap	2040	6.27033	4.80914	7.72662	5.28326	17.4296	4.47312
Cd3g	617	9.47004	9.19186	10.3244	8.51894	8.97773	7.70993
Cd4	1749	25.3873	23.7431	34.3762	31.3526	33.444	27.6368
Cd40	1242	10.8467	10.2904	13.187	14.4774	22.8382	12.7768
Cd40lg	783	1.61152	1.14581	2.20931	1.01303	8.40724	1.19114
Cd44	3992	0.111139	0.641468	0.189428	0	1.90509	0.0994415
Cd46	1192	42.3556	35.9842	28.312	33.9996	36.1836	33.0604
Cd47	1933	0.803055	0.772506	0.808804	0.923582	1.11237	0.58789
Cd48	1422	36.9157	38.0232	31.3065	33.1957	44.4153	37.6625
Cd5	2055	17.0739	14.1874	20.3396	19.7973	31.9946	19.4383
Cd52	534	1.22805	1.1406	1.76832	1.33931	5.60541	1.40191
Cd53	1709	0.814813	1.56763	0.694393	1.03081	1.39671	0.729051
Cd55	1836	7.02694	4.2615	8.02798	5.75164	22.015	6.5607
Cd59	1517	45.9283	17.4171	11.2696	12.5921	14.5792	14.7583
Cd5l	1965	80.7119	69.3642	45.2691	85.9972	55.1748	62.208
Cd6	2924	0.487146	0.255608	4.26474	0.480222	12.4834	0.198124
Cd63	784	4.04753	2.60525	2.96746	2.68934	7.79399	1.70425
Cd68	1200	193.136	144.146	175.376	146.841	197.031	204.588
Cd69	1604	11.2403	6.76668	9.20834	10.9436	14.2953	8.37024
Cd7	974	2.22438	0.939407	3.88375	1.76491	4.90822	1.699
Cd70	818	23.051	28.4482	41.4206	43.355	51.3054	29.3384
Cd72	1479	0	0	0	0	0	0
Cd74	1201	1.58864	1.6414	3.56014	1.22288	10.5901	1.31614
Cd79b	1211	901.087	599.015	776.315	990.125	1291.23	758.594
Cd80	994	2.22765	1.24427	10.9006	1.88312	61.0415	1.99318
Cd81	1294	0.525284	0.421084	0.746088	0.870222	1.58406	0.313331
Cd82	1815	128.448	111.27	150.844	132.782	116.366	128.287
Cd83	2119	216.86	231.994	239.114	241.975	245.966	243.455
Cd84	611	2.66939	3.43695	8.71455	3.78523	20.3756	4.74011
Cd86	942	1.56668	2.19212	2.18478	2.18792	2.71265	1.40178
Cd8a	1389	2.03236	1.68845	1.65327	2.00348	4.92654	1.81845
Cd8b	1255	5.70123	5.84595	7.63502	6.79364	12.5292	4.87693
Cd9	1145	0.277361	0.200107	0.354555	0.563926	2.24512	0.186126
Cd93	4729	40.6609	39.7721	43.7195	48.8301	42.9194	46.9896
Cd96	2056	3.44113	3.59345	2.94825	3.87445	3.45224	3.98452
Cd97	3016	1.26978	1.75078	2.56101	2.52432	2.98273	1.96929
Cd99	599	10.7912	9.77005	9.63898	9.46453	16.7062	10.2234
Cd99l2	4163	22.8088	22.2206	28.2283	24.2867	32.0971	24.6977
Cda	1888	0	0.100542	0.1247	0	0	0.112221
Cdadc1	1379	0	0	0	0	0	0
Cdc123	1195	43.227	46.014	46.3037	46.4747	44.3503	48.1066
Cdc14a	4748	26.143	24.7282	26.0029	20.9916	24.8267	24.6294
Cdc14b	3120	12.3165	15.1097	13.995	15.5848	15.0977	15.0871
Cdc16	2115	3.26333	2.92454	2.51958	2.82285	2.28428	2.94481
Cdc20	1774	11.8909	9.38044	11.3609	9.22072	11.3238	10.3449
Cdc23	3281	32.9153	24.8209	29.3049	23.715	30.2709	22.2528
Cdc25a	3419	9.89308	9.38917	10.7817	8.81993	11.0882	10.0384
Cdc25b	2786	33.4445	30.5073	26.9618	26.9328	28.1409	26.8272
Cdc25c	2068	7.24663	6.70053	9.18363	7.22574	23.7965	6.17647
Cdc26	1578	2.44066	1.7811	2.54615	1.29286	3.04556	1.6943
Cdc27	3021	7.61029	9.12445	10.8563	8.82043	11.3961	10.1152
Cdc34	1055	10.1972	8.81174	9.81942	8.25149	11.055	8.19607
Cdc37	1603	84.3825	84.505	95.1793	75.2077	81.0647	70.5562
Cdc37l1	1610	136.695	132.591	143.511	133.186	141.238	133.576
Cdc40	3105	24.431	18.3022	25.3806	32.8221	19.1994	17.1201
Cdc42	927	8.63213	9.54393	9.26716	8.50945	9.5549	9.57924
Cdc42bpa	6308	179.301	145.57	164.003	142.767	154.211	150.014
Cdc42bpb	6373	8.99466	9.15678	9.40534	9.4992	8.67075	9.97354
Cdc42bpg	5967	44.1186	46.394	45.3718	44.4574	42.7816	46.94
Cdc42ep1	2236	20.3153	20.721	20.706	19.8733	19.2214	19.9778
Cdc42ep2	1367	20.3544	16.8846	14.1623	16.9863	14.5655	15.2174
Cdc42ep3	1904	68.6882	85.7324	73.4559	78.3488	79.719	78.888
Cdc42ep4	2831	6.99284	8.17771	7.86794	7.80582	9.4449	10.1827
Cdc42ep5	525	41.5898	42.4915	51.8159	48.6651	41.5089	48.0213
Cdc42se1	2667	134.097	114.007	99.164	73.0944	110.653	79.4941
Cdc42se2	2918	51.7499	55.5252	58.2	47.9426	56.5527	49.135
Cdc45	1855	58.6906	53.0441	61.0216	65.6471	61.9973	56.7293
Cdc5l	2831	4.50356	4.28712	5.95688	3.73046	5.89705	3.31599
Cdc6	2672	27.4806	28.3573	28.6585	27.9436	29.7705	26.926
Cdc7	2917	3.15911	3.60286	3.49712	2.4721	4.0009	2.5352
Cdc73	2069	2.47611	2.75499	2.59322	1.8601	3.15349	2.00195
Cdca2	3647	11.6927	11.4097	13.083	10.4139	11.4554	12.4189
Cdca3	1496	5.32106	3.2135	4.12797	3.81646	4.88548	3.90701
Cdca4	2105	19.9522	13.6535	16.5078	12.7206	20.2193	12.2311
Cdca5	1074	14.4279	15.1516	15.2902	11.8795	15.2751	10.2831
Cdca7	2332	5.34772	6.85905	6.49083	4.10022	8.4106	3.91488
Cdca7l	2567	15.0385	18.2356	19.2399	12.7464	17.6262	14.5241
Cdca8	1163	6.37325	5.60903	5.8936	4.5644	5.94014	5.24747
Cdcp1	5232	13.0945	10.5809	15.4316	10.6832	17.5291	8.63653
Cdh1	4396	29.34	28.9598	27.0875	30.165	28.8434	32.2791
Cdh10	3169	206.37	223.904	209.797	214.998	191.192	244.764
Cdh11	5173	0	0.0264158	0.11701	0.0744428	0.0784519	0.122851
Cdh13	3380	5.36633	4.66053	4.90298	6.68858	4.61376	4.69615
Cdh15	2722	2.96081	3.21968	2.58906	3.6759	2.72152	4.19261
Cdh16	2868	0.0639398	0.0922611	0.163471	0.202224	0.12178	0.11442
Cdh17	3411	0	0	0	0	0	0
Cdh19	2325	600.276	593.491	605.138	621.46	542.078	611.488
Cdh2	4351	0.374288	0.756104	0.574151	0.574976	0.427723	1.17213
Cdh20	2450	2.14005	1.69309	2.55669	2.51217	2.34272	2.11165
Cdh22	3479	0.674864	0.580856	0.272429	0.192579	0.608851	0.381368
Cdh23	10529	0.200108	0.024062	0.0852672	0.0452063	0.190564	0.0895231
Cdh26	2241	0.01653	0.0874563	0.162001	0.0746855	0.0787077	0.162692
Cdh3	3169	0.0776635	0.186773	0.0661858	0	0.258858	0.0694892
Cdh5	2353	1.73001	1.37362	1.0765	2.2581	1.38598	2.1376
Cdh6	3564	8.32127	8.21818	7.6588	8.72252	8.48789	9.56325
Cdh7	2361	1.12318	1.08045	0.832336	1.12527	0.441795	1.35451
Cdh8	3123	0	0	0	0	0.0351001	0
Cdh9	2915	0.0557297	0.0536097	0	0.0251798	0.0796075	0.024932
Cdhr1	4275	0	0	0	0	0	0
Cdhr5	2696	0.0610681	0.0979083	0.0867382	0.0919724	0.135696	0.0910675
Cdip1	2580	446.956	599.643	503.311	569.676	463.201	538.974
Cdipt	1863	22.3964	41.7584	44.4967	43.311	40.2151	40.6214
Cdk1	1187	50.9146	61.6042	58.1188	65.3404	55.2031	58.6791
Cdk10	2198	27.3456	21.2276	22.4295	18.6819	27.5773	20.466
Cdk11b	2541	15.0052	16.3767	20.2104	18.4964	19.6056	17.7122
Cdk12	6070	53.9735	59.3328	59.6266	50.4746	61.1507	52.981
Cdk13	5958	13.1465	12.2878	12.4498	11.0765	12.1508	11.1727
Cdk14	4582	15.2778	16.3686	17.725	15.0462	18.3324	16.1005
Cdk16	3099	0.79767	0.310584	0.809266	0.806615	0.795797	0.628747
Cdk17	3670	45.1818	49.0546	52.1689	48.1359	51.0759	47.6623
Cdk18	1486	2.89283	2.39502	3.09173	2.67835	4.85486	3.77645
Cdk19	5776	21.6677	24.6177	28.2471	30.1104	25.5976	30.0762
Cdk2	2194	7.68373	6.02909	7.2415	8.41366	8.96721	8.42524
Cdk20	2122	10.4315	13.2779	12.9461	8.60198	12.0114	8.83674
Cdk2ap1	1228	3.60883	4.69448	4.54333	3.40931	5.31127	4.32978
Cdk2ap2	907	51.8022	66.6011	64.0153	55.1351	55.2701	50.9151
Cdk4	1201	99.1111	129.859	119.868	84.0118	102.15	81.039
Cdk5	1163	57.9664	55.1339	67.6774	55.2616	66.2419	52.9026
Cdk5r1	1192	10.1763	10.7249	11.223	12.1031	10.9735	11.7832
Cdk5r2	1469	0.43803	0.63205	1.55539	0.725671	2.98949	0.58789
Cdk5rap1	1945	1.12554	1.42464	1.41355	1.60592	0.789789	1.74913
Cdk5rap2	5654	7.42707	5.72424	7.77834	7.64127	7.20065	7.64616
Cdk5rap3	1846	3.8632	2.90192	3.46278	3.46312	4.06002	3.15362
Cdk6	1502	43.2753	44.2139	49.4542	44.7708	49.0674	40.2389
Cdk9	1675	7.76361	8.19281	4.78937	6.12547	6.17949	5.75417
Cdkl1	1837	46.9659	50.4768	52.2006	44.9284	51.9987	48.6235
Cdkl2	2104	0.947436	0.729115	0.686303	1.11298	0.721798	1.22919
Cdkl3	1731	2.06801	1.43233	1.26892	1.45761	1.33918	2.25743
Cdkn1a	1860	0.804363	1.16065	1.28529	1.58999	1.00537	1.2145
Cdkn1b	1755	90.8585	55.5377	67.1437	65.023	57.1634	43.1594
Cdkn1c	2055	30.6932	33.58	38.792	39.8335	44.4342	45.431
Cdkn2a	698	19.6911	4.8068	28.1848	16.6457	6.4926	13.1097
Cdkn2aip	2255	0	0	0.212496	0.337979	0.474908	0.111551
Cdkn2aipnl	1782	26.2031	26.6169	29.5329	31.5243	33.4058	27.416
Cdkn2b	2261	23.0008	17.5691	22.6395	19.0192	23.2524	19.0069
Cdkn2c	1432	45.3777	62.904	63.8291	41.318	43.9464	61.4361
Cdkn3	804	6.19849	4.55971	6.11104	5.87576	7.92834	5.21985
Cdnf	624	7.36007	4.78947	7.74818	5.96619	10.4105	5.81065
[truncated: 15,090 more rows]
