# Supplementary material for: Digital gene expression profiling analysis of duodenum transcriptomes in SD rats administered ferrous sulfate or ferrous glycine chelate by gavage
Source: Sci Rep. 2016 Nov 30;6:37923. doi: 10.1038/srep37923 (PMC5128800; doi:10.1038/srep37923)
Supplement: Supplementary Table S2 [file srep37923-s2.xls]

## Sheet: FeSO4 VS Fe-Gly
Gene	FeSO4	Fe-Gly	log2(Fold_change)	p-value	q-value	Description
Abcc2	10.1365	21.7376	1.10063	0	0	ATP-binding cassette, subfamily C (CFTR/MRP), member 2
Abcg5	23.4441	48.3919	1.04554	0	0	ATP-binding cassette, subfamily G (WHITE), member 5
Abcg8	15.8624	36.2654	1.19298	0	0	ATP-binding cassette, subfamily G (WHITE), member 8
Acadsb	3.57565	8.50732	1.2505	5.53819e-08	8.82813e-07	acyl-CoA dehydrogenase, short/branched chain
aicda	0.278852	1.21109	2.11873	3.28609e-05	0.00032907	activation-induced cytidine deaminase
Akr1b10	13.5423	27.3273	1.01287	0	0	aldo-keto reductase family 1, member B10 (aldose reductase)
Aldh8a1	5.31874	11.9157	1.1637	9.14957e-12	2.16889e-10	aldehyde dehydrogenase 8 family, member A1
Amy1a	4.81255	1.83188	-1.39347	8.16551e-07	1.10077e-05	amylase, alpha 1A (salivary)
Amy2a3	2419.45	1075.03	-1.1703	0	0	amylase 2a3
Bcmo1	18.2087	8.49495	-1.09995	4.69576e-23	1.92751e-21	beta-carotene 15,15'-monooxygenase 1
Btk	1.37647	3.20616	1.21987	9.79902e-05	0.000879789	Bruton agammaglobulinemia tyrosine kinase
C3	0.972438	2.00398	1.04319	3.74841e-06	4.44277e-05	complement component 3
Ccl19	2.3269	11.0452	2.24694	6.5552e-12	1.58609e-10	chemokine (C-C motif) ligand 19
Ccl21	31.0862	89.3764	1.52362	0	0	chemokine (C-C motif) ligand 21
Cd180	0.520577	1.95173	1.90657	5.50764e-07	7.62524e-06	CD180 molecule
Cd19	2.05871	9.94786	2.27265	4.44089e-16	1.48973e-14	CD19 molecule
Cd22	2.65889	8.2791	1.63865	0	0	CD22 molecule
Cd27	0.870021	2.7415	1.65584	3.62909e-05	0.00036005	CD27 molecule
Cd37	7.97815	18.7833	1.23533	5.4845e-14	1.58348e-12	CD37 molecule
Cd5l	1.66916	4.38725	1.39419	6.57639e-07	8.98866e-06	Cd5 molecule-like
Cd79b	4.79084	21.6393	2.1753	2.22045e-16	7.60754e-15	Cd79b molecule, immunoglobulin-associated beta
Cel	485.927	218.324	-1.15427	0	0	carboxyl ester lipase
Cela1	517.625	244.792	-1.08035	1.43757e-182	8.31979e-181	chymotrypsin-like elastase family, member 1
Ces2	68.765	27.26	-1.33489	2.63667e-85	1.39983e-83	carboxylesterase 2
Chst3	1.5747	3.85365	1.29115	5.64543e-05	0.000537278	carbohydrate (chondroitin 6) sulfotransferase 3
Clec2e	28.0103	59.3541	1.08339	2.22045e-16	7.60754e-15	C-type lectin domain family 2, member E
Cnr2	1.4319	2.88738	1.01183	8.71244e-06	9.61662e-05	cannabinoid receptor 2 (macrophage)
Coro1a	48.1945	96.902	1.00766	0	0	coronin, actin binding protein 1A
Cpa1	547.943	265.169	-1.04711	0	0	carboxypeptidase A1 (pancreatic)
Cpa2	693.52	334.691	-1.05111	0	0	carboxypeptidase A2 (pancreatic)
Cpb1	536.377	230.552	-1.21816	0	0	carboxypeptidase B1 (tissue)
Cr2	1.02666	4.42807	2.10871	0	0	complement component (3d/Epstein Barr virus) receptor 2
Ctrb1	4039.58	1914.85	-1.07697	0	0	chymotrypsinogen B1
Cuzd1	7.28891	1.61492	-2.17424	8.69128e-23	3.54494e-21	CUB and zona pellucida-like domains 1
Cxcl9	10.1687	3.25736	-1.64236	1.22649e-06	1.60304e-05	chemokine (C-X-C motif) ligand 9
Cxcr5	1.49089	4.75887	1.67445	3.27821e-06	3.96222e-05	chemokine (C-X-C motif) receptor 5
Cyp2b1	17.9308	39.3528	1.13403	0	0	cytochrome P450, family 2, subfamily b, polypeptide 1
Dbp	5.36075	11.3893	1.08717	5.68772e-11	1.24916e-09	D site of albumin promoter (albumin D-box) binding protein
Dok3	3.46979	7.33007	1.07898	1.56729e-06	2.01971e-05	docking protein 3
Duox2	2.03933	5.34935	1.39127	0	0	dual oxidase 2
Edar	1.76247	4.72188	1.42177	1.19817e-06	1.57083e-05	ectodysplasin-A receptor
Faim3	3.16924	10.3108	1.70194	1.11022e-15	3.64812e-14	Fas apoptotic inhibitory molecule 3
Fcer2	1.25251	5.14518	2.0384	2.00062e-13	5.51588e-12	Fc fragment of IgE, low affinity II, receptor for (CD23)
Fcho1	1.93022	5.10513	1.40318	4.40092e-13	1.17798e-11	FCH domain only 1
Fcrla	1.92874	5.37829	1.47949	3.25588e-06	3.93895e-05	Fc receptor-like A
G6pc	25.4188	80.1497	1.6568	0	0	glucose-6-phosphatase, catalytic subunit
Glycam1	1.36733	6.76403	2.30652	1.08545e-06	1.43181e-05	glycosylation dependent cell adhesion molecule 1
Gp2	86.7424	38.5669	-1.16937	7.54015e-85	3.98666e-83	glycoprotein 2 (zymogen granule membrane)
Gprc5a	7.99916	1.91882	-2.05963	1.85431e-23	7.68522e-22	G protein-coupled receptor, family C, group 5, member A
Grap	3.19374	7.50462	1.23253	7.40352e-08	1.16598e-06	GRB2-related adaptor protein
Hmgcs1	72.3792	34.4859	-1.06957	7.57114e-117	4.17485e-115	3-hydroxy-3-methylglutaryl-CoA synthase 1 (soluble)
Hmox1	32.8441	96.1104	1.54906	0	0	heme oxygenase (decycling) 1
Idi1	15.4444	6.54735	-1.2381	6.46552e-29	2.85461e-27	isopentenyl-diphosphate delta isomerase 1
Ifit1	106.117	215.209	1.02008	0	0	interferon-induced protein with tetratricopeptide repeats 1
Ikzf3	3.26638	6.91359	1.08174	7.09197e-09	1.2499e-07	IKAROS family zinc finger 3
Il21r	2.96659	7.60043	1.35728	2.12275e-13	5.81515e-12	interleukin 21 receptor
Ins1	85.7867	32.023	-1.42164	2.44264e-28	1.07109e-26	insulin 1
Ins2	53.3883	20.3305	-1.39288	9.38213e-18	3.50412e-16	insulin 2
Insig1	76.1193	35.3437	-1.10681	1.13665e-96	6.16191e-95	insulin induced gene 1
Irf4	1.65121	3.86297	1.22619	2.12963e-12	5.40741e-11	interferon regulatory factor 4
Klhl6	2.47077	6.90679	1.48306	2.55351e-14	7.52466e-13	kelch-like family member 6
Lax1	1.48747	4.83692	1.70122	1.75309e-11	4.02928e-10	lymphocyte transmembrane adaptor 1
LOC100365112	62.6227	24.7786	-1.33759	4.09956e-88	2.18553e-86	carboxylesterase-like
LOC308990	2.461	5.06503	1.04133	2.48682e-06	3.0781e-05	hypothetical protein LOC308990
LOC502176	0.257841	7.56237	4.87429	1.26597e-11	2.96809e-10	hypothetical protein LOC502176
Lpo	1.1107	2.72397	1.29425	4.25923e-06	4.9975e-05	lactoperoxidase
Ltb	8.13994	18.3463	1.1724	1.28697e-12	3.3004e-11	lymphotoxin beta (TNF superfamily, member 3)
Mef2b	1.68251	6.13545	1.86655	7.45857e-10	1.46525e-08	myocyte enhancer factor 2B
Ms4a1	1.85178	9.20521	2.31354	0	0	membrane-spanning 4-domains, subfamily A, member 1
Msmo1	58.3684	24.5425	-1.2499	1.79029e-64	9.2376e-63	methylsterol monooxygenase 1
Mt1a	194.651	522.503	1.42455	0	0	metallothionein 1a
Mt2A	31.6965	123.137	1.95787	2.22045e-16	7.60754e-15	metallothionein 2A
Mybl1	0.422646	1.2502	1.56463	6.17693e-05	0.000581827	myeloblastosis oncogene-like 1
Myh6	0.409611	0.0307503	-3.73558	3.57664e-07	5.07765e-06	myosin, heavy chain 6, cardiac muscle, alpha
Mzb1	12.6566	30.469	1.26745	0	0	marginal zone B and B1 cell-specific protein
Naa11	3.00988	1.41646	-1.08741	2.11909e-06	2.664e-05	N(alpha)-acetyltransferase 11, NatA catalytic subunit
Neil1	4.80489	11.8351	1.3005	1.77636e-14	5.31996e-13	nei endonuclease VIII-like 1 (E. coli)
Nkx6-3	28.7635	3.91883	-2.87575	2.94551e-99	1.61038e-97	NK6 homeobox 3
Nr0b2	6.53471	14.0901	1.10848	3.08983e-10	6.28135e-09	nuclear receptor subfamily 0, group B, member 2
Nr1d1	17.9574	37.5679	1.06492	0	0	nuclear receptor subfamily 1, group D, member 1
Pax5	0.560847	3.51781	2.649	7.76647e-08	1.21836e-06	paired box 5
Pck1	87.8161	326.201	1.89321	0	0	phosphoenolpyruvate carboxykinase 1 (soluble)
Pcsk9	4.86558	2.2573	-1.10801	2.59464e-11	5.83817e-10	proprotein convertase subtilisin/kexin type 9
Pla2g1b	833.869	409.308	-1.02663	2.5182e-178	1.45085e-176	phospholipase A2, group IB, pancreas
Pnlip	663.514	317.834	-1.06186	0	0	pancreatic lipase
Pnliprp1	500.579	241.779	-1.04991	1.04333765009904e-311	6.17732816980299e-310	pancreatic lipase-related protein 1
Pnliprp2	78.5786	34.697	-1.17932	1.57226e-58	7.95291e-57	pancreatic lipase-related protein 2
Pou2af1	5.87209	18.1367	1.62696	0	0	POU class 2 associating factor 1
Pou2f2	1.23096	3.12461	1.3439	2.89126e-05	0.000291856	POU class 2 homeobox 2
Ppy	9.52673	3.42004	-1.47797	8.6303e-05	0.000788074	pancreatic polypeptide
Ptprcap	15.5456	32.2857	1.05439	1.80522e-13	5.03113e-12	protein tyrosine phosphatase, receptor type, C-associated protein
Reg1a	548.475	268.753	-1.02914	1.71709e-171	9.80497e-170	regenerating islet-derived 1 alpha
Reg3b	5092.13	2304.2	-1.14401	0	0	regenerating islet-derived 3 beta
Reg3g	2803.26	820.535	-1.77247	0	0	regenerating islet-derived 3 gamma
Retnlb	4.67213	1.00334	-2.21927	5.51613e-05	0.000526923	resistin like beta
RGD1562865	0.724967	2.35365	1.69891	2.96171e-09	5.44379e-08	similar to BTB and CNC homology 1, basic leucine zipper transcription factor 2
Rhoh	2.65364	6.5693	1.30777	1.10821e-07	1.70315e-06	ras homolog family member H
Rnase1	669.377	267.776	-1.32179	9.09322880514356e-318	5.4087872151197e-316	ribonuclease, RNase A family, 1 (pancreatic)
Rnase1l2	35.1602	10.5972	-1.73026	6.69917e-17	2.40421e-15	ribonuclease, RNase A family, 1-like 2 (pancreatic)
RT1-CE3	12.8049	52.3742	2.03216	0	0	RT1 class I, locus CE3
RT1-CE6	12.8571	87.1191	2.76043	2.22045e-16	7.60754e-15	RT1 class I, locus CE6
RT1-DOa	6.37656	18.049	1.50107	2.60725e-12	6.55537e-11	RT1 class II, locus DOa
RT1-DOb	4.76188	13.7038	1.52497	2.32931e-10	4.81142e-09	RT1 class II, locus DOb
RT1-T24-3	2.74622	6.52294	1.24808	1.8269e-07	2.70727e-06	RT1 class I, locus T24, gene 3
S1pr4	1.10866	2.60174	1.23066	8.31089e-05	0.000762702	sphingosine-1-phosphate receptor 4
Sash3	4.50612	9.65491	1.09938	3.81695e-13	1.02594e-11	SAM and SH3 domain containing 3
Scd1	0.901682	3.01454	1.74125	1.9984e-15	6.45112e-14	stearoyl-Coenzyme A desaturase 1
Sell	1.41736	4.49291	1.66445	2.20747e-07	3.22291e-06	selectin L
Sepp1	336.22	681.2	1.01867	0	0	selenoprotein P, plasma, 1
Serpini2	6.47689	1.9506	-1.73138	1.10876e-09	2.13895e-08	serpin peptidase inhibitor, clade I (pancpin), member 2
Sh2b2	1.96946	5.32861	1.43596	2.29861e-12	5.81348e-11	SH2B adaptor protein 2
Siglec10	0.210154	1.31401	2.64446	2.48268e-06	3.07594e-05	sialic acid binding Ig-like lectin 10
Slamf6	0.991635	3.2952	1.73248	2.16678e-06	2.71863e-05	SLAM family member 6
Slc28a1	22.5679	45.5598	1.01349	0	0	solute carrier family 28 (sodium-coupled nucleoside transporter), member 1
Slc34a2	17.6287	7.43017	-1.24646	1.37552e-43	6.56976e-42	solute carrier family 34 (sodium phosphate), member 2
Sqle	26.5012	11.1691	-1.24655	1.62505e-36	7.48337e-35	squalene epoxidase
St8sia6	0.862325	5.32815	2.62733	3.41394e-12	8.46762e-11	ST8 alpha-N-acetyl-neuraminide alpha-2,8-sialyltransferase 6
Tlr9	0.705359	1.69089	1.26135	9.66835e-05	0.000869272	toll-like receptor 9
Tmem140	24.7484	50.1936	1.02017	2.22045e-16	7.60754e-15	transmembrane protein 140
Try4	43.205	18.2984	-1.23948	1.2078e-20	4.70238e-19	trypsin 4
Ugt2b15	16.6832	41.7583	1.32366	0	0	UDP glucuronosyltransferase 2 family, polypeptide B15
Ugt2b7	7.15254	16.7664	1.22905	4.44089e-16	1.48973e-14	UDP glucuronosyltransferase 2 family, polypeptide B7
Vpreb3	2.70388	8.7399	1.69259	1.5961e-05	0.000169477	pre-B lymphocyte 3
