# Supplementary material for: Digital gene expression profiling analysis of duodenum transcriptomes in SD rats administered ferrous sulfate or ferrous glycine chelate by gavage
Source: Sci Rep. 2016 Nov 30;6:37923. doi: 10.1038/srep37923 (PMC5128800; doi:10.1038/srep37923)
Supplement: Supplementary Table S3 [file srep37923-s3.xls]

## Sheet: GO-Biological_Process
GOBPID	Term	Pvalue	corrPvalue	GeneIDs	No.of Genes	GeneNames
GO:0009987	cellular process	0.950841	0.96392	24232;24254;24269;24291;24300;24309;24331;24451;24505;24506;24567;24984;25258;25303;25618;25634;29230;29259;29360;29363;29526;29556;29637;56824;57302;64194;79107;83808;84395;84468;89784;114106;114203;114628;116642;117058;117179;117274;117554;140910;155151;155192;171055;171149;246074;252917;287974;289395;291100;291325;297783;298006;298296;304965;305341;306760;308977;314649;317578;338457;361795;362…	74	C3;Cel;Cpa1;Ctrb1;Cyp2b1;Dbp;Cela1;Hmox1;Ins1;Ins2;Mt1a;RT1-DOa;Glycam1;Abcc2;Acadsb;G6pc;Sqle;Sell;Sepp1;Cxcr5;Pla2g1b;Myh6;Hmgcs1;Ifit1;Cnr2;Insig1;Duox2;Ugt2b15;Slc34a2;Chst3;Idi1;Bcmo1;Sh2b2;Abcg5;Slc28a1;Pou2f2;Cuzd1;Nr0b2;Pnliprp2;Msmo1;Coro1a;Abcg8;Cd79b;Serpini2;Scd1;Nr1d1;Klhl6;Cr2;Irf4;St8sia6;Mybl1;Ccl21;Pcsk9;Fcrla;Rhoh;Dok3;Il21r;S1pr4;Sash3;Tlr9;Ltb;Pck1;Ccl19;Cd19;Edar;Neil1;Btk;ai…
GO:0050896	response to stimulus	1.59412e-06	0.000164017	24232;24291;24300;24331;24451;24505;24506;24567;24618;24620;24984;25303;25634;25702;29185;29230;29259;29360;29526;29556;29637;56824;57302;64194;79107;83808;84028;84395;84468;89784;114203;114628;117058;117179;117274;117554;155151;155192;171055;171075;246074;246759;252917;287610;287974;289395;298006;298296;305341;306760;308977;314649;317578;338457;361795;362282;362506;365367;365542;365581;367090;36…	66	C3;Ctrb1;Cyp2b1;Cela1;Hmox1;Ins1;Ins2;Mt1a;Reg3b;Reg3g;RT1-DOa;Abcc2;G6pc;Pnlip;Cd37;Sqle;Sell;Sepp1;Pla2g1b;Myh6;Hmgcs1;Ifit1;Cnr2;Insig1;Duox2;Ugt2b15;Pnliprp1;Slc34a2;Chst3;Idi1;Sh2b2;Abcg5;Pou2f2;Cuzd1;Nr0b2;Pnliprp2;Coro1a;Abcg8;Cd79b;Fcer2;Scd1;Cxcl9;Nr1d1;Lpo;Klhl6;Cr2;Ccl21;Pcsk9;Rhoh;Dok3;Il21r;S1pr4;Sash3;Tlr9;Ltb;Pck1;Ccl19;Cd19;RT1-DOb;Edar;Neil1;Btk;aicda;Lax1;Cd27;Mt2A;
GO:0008152	metabolic process	0.000920253	0.0199774	24203;24232;24254;24269;24271;24291;24300;24309;24331;24451;24505;24506;25618;25634;25702;29230;29360;29526;29556;29637;56824;57302;64194;79107;83808;84028;84468;89784;114106;114203;114628;117058;117179;117274;117554;140910;155192;171075;246074;252917;286989;287610;289482;291100;291325;291675;296959;297783;298006;298296;305341;314649;338457;361795;362282;362347;362506;367090;367901;399679;497039;…	66	Amy1a;C3;Cel;Cpa1;Cpb1;Ctrb1;Cyp2b1;Dbp;Cela1;Hmox1;Ins1;Ins2;Acadsb;G6pc;Pnlip;Sqle;Sepp1;Pla2g1b;Myh6;Hmgcs1;Ifit1;Cnr2;Insig1;Duox2;Ugt2b15;Pnliprp1;Chst3;Idi1;Bcmo1;Sh2b2;Abcg5;Pou2f2;Cuzd1;Nr0b2;Pnliprp2;Msmo1;Abcg8;Fcer2;Scd1;Nr1d1;Ugt2b7;Lpo;Naa11;Irf4;St8sia6;Mzb1;Cpa2;Mybl1;Ccl21;Pcsk9;Rhoh;S1pr4;Tlr9;Ltb;Pck1;Try4;Ccl19;Neil1;Btk;aicda;Amy2a3;Lax1;Mef2b;Cd27;Pax5;Aldh8a1;
GO:0065007	biological regulation	0.0803723	0.197146	24232;24254;24291;24309;24331;24451;24506;24567;24984;25303;25634;29185;29526;29556;56824;57302;64194;79107;84395;84468;114203;114628;117058;117179;117274;155151;155192;171055;171075;171149;246074;246759;252917;287974;289395;291100;291675;297783;298006;298296;305341;306760;308977;314649;317578;338457;361795;362282;362506;365367;365581;367090;367901;399679;498232;498607;500318;500453;685750;689415	60	C3;Cel;Ctrb1;Dbp;Cela1;Hmox1;Ins2;Mt1a;RT1-DOa;Abcc2;G6pc;Cd37;Pla2g1b;Myh6;Ifit1;Cnr2;Insig1;Duox2;Slc34a2;Chst3;Sh2b2;Abcg5;Pou2f2;Cuzd1;Nr0b2;Coro1a;Abcg8;Cd79b;Fcer2;Serpini2;Scd1;Cxcl9;Nr1d1;Klhl6;Cr2;Irf4;Mzb1;Mybl1;Ccl21;Pcsk9;Rhoh;Dok3;Il21r;S1pr4;Sash3;Tlr9;Ltb;Pck1;Ccl19;Cd19;Edar;Neil1;Btk;aicda;Lax1;Mef2b;Cd27;Pax5;Aldh8a1;Mt2A;
GO:0050789	regulation of biological process	0.190151	0.333168	24232;24291;24309;24331;24451;24506;24567;24984;25634;29185;29526;29556;56824;57302;64194;79107;84468;114203;114628;117058;117179;117274;155151;155192;171055;171075;171149;246074;246759;252917;287974;289395;291100;291675;297783;298006;298296;305341;306760;308977;314649;317578;338457;361795;362506;365367;365581;367090;367901;399679;498232;498607;500318;500453;689415	55	C3;Ctrb1;Dbp;Cela1;Hmox1;Ins2;Mt1a;RT1-DOa;G6pc;Cd37;Pla2g1b;Myh6;Ifit1;Cnr2;Insig1;Duox2;Chst3;Sh2b2;Abcg5;Pou2f2;Cuzd1;Nr0b2;Coro1a;Abcg8;Cd79b;Fcer2;Serpini2;Scd1;Cxcl9;Nr1d1;Klhl6;Cr2;Irf4;Mzb1;Mybl1;Ccl21;Pcsk9;Rhoh;Dok3;Il21r;S1pr4;Sash3;Tlr9;Ltb;Ccl19;Cd19;Edar;Neil1;Btk;aicda;Lax1;Mef2b;Cd27;Pax5;Mt2A;
GO:0044238	primary metabolic process	0.0735527	0.18763	24203;24232;24254;24269;24271;24291;24309;24331;24451;24505;24506;25618;25634;25702;29230;29526;29556;29637;64194;79107;84028;84468;89784;114106;114628;117058;117179;117274;117554;140910;155192;246074;252917;291100;291325;296959;297783;298006;298296;314649;338457;361795;362282;362347;362506;367090;367901;399679;497039;498232;498607;500453;685750	53	Amy1a;C3;Cel;Cpa1;Cpb1;Ctrb1;Dbp;Cela1;Hmox1;Ins1;Ins2;Acadsb;G6pc;Pnlip;Sqle;Pla2g1b;Myh6;Hmgcs1;Insig1;Duox2;Pnliprp1;Chst3;Idi1;Bcmo1;Abcg5;Pou2f2;Cuzd1;Nr0b2;Pnliprp2;Msmo1;Abcg8;Scd1;Nr1d1;Irf4;St8sia6;Cpa2;Mybl1;Ccl21;Pcsk9;S1pr4;Tlr9;Ltb;Pck1;Try4;Ccl19;Neil1;Btk;aicda;Amy2a3;Lax1;Mef2b;Pax5;Aldh8a1;
GO:0044237	cellular metabolic process	0.31483	0.440299	24254;24269;24300;24309;24331;24451;24505;24506;25618;25634;29230;29360;29526;29556;29637;64194;79107;83808;84468;89784;114106;114628;117058;117274;117554;140910;155192;246074;252917;291100;291325;297783;298006;298296;305341;314649;338457;361795;362282;362506;367090;367901;399679;498232;498607;500453;685750	47	Cel;Cpa1;Cyp2b1;Dbp;Cela1;Hmox1;Ins1;Ins2;Acadsb;G6pc;Sqle;Sepp1;Pla2g1b;Myh6;Hmgcs1;Insig1;Duox2;Ugt2b15;Chst3;Idi1;Bcmo1;Abcg5;Pou2f2;Nr0b2;Pnliprp2;Msmo1;Abcg8;Scd1;Nr1d1;Irf4;St8sia6;Mybl1;Ccl21;Pcsk9;Rhoh;S1pr4;Tlr9;Ltb;Pck1;Ccl19;Neil1;Btk;aicda;Lax1;Mef2b;Pax5;Aldh8a1;
GO:0050794	regulation of cellular process	0.741595	0.798044	24232;24291;24309;24331;24451;24506;24567;24984;29526;29556;57302;64194;79107;84468;114203;117058;117179;117274;155151;171055;171149;252917;287974;289395;291100;297783;298006;298296;305341;306760;308977;314649;317578;338457;361795;362506;365367;365581;367901;399679;498232;498607;500318;500453;689415	45	C3;Ctrb1;Dbp;Cela1;Hmox1;Ins2;Mt1a;RT1-DOa;Pla2g1b;Myh6;Cnr2;Insig1;Duox2;Chst3;Sh2b2;Pou2f2;Cuzd1;Nr0b2;Coro1a;Cd79b;Serpini2;Nr1d1;Klhl6;Cr2;Irf4;Mybl1;Ccl21;Pcsk9;Rhoh;Dok3;Il21r;S1pr4;Sash3;Tlr9;Ltb;Ccl19;Cd19;Edar;Btk;aicda;Lax1;Mef2b;Cd27;Pax5;Mt2A;
GO:0042221	response to chemical stimulus	1.61247e-05	0.000995429	24232;24291;24300;24451;24505;24506;24567;25303;25634;25702;29230;29259;29360;29526;29637;56824;57302;64194;79107;83808;84028;84395;89784;114203;114628;117179;117274;117554;155151;155192;246759;252917;287610;298006;298296;308977;338457;362282;362506;367090;367901;500318;689415	43	C3;Ctrb1;Cyp2b1;Hmox1;Ins1;Ins2;Mt1a;Abcc2;G6pc;Pnlip;Sqle;Sell;Sepp1;Pla2g1b;Hmgcs1;Ifit1;Cnr2;Insig1;Duox2;Ugt2b15;Pnliprp1;Slc34a2;Idi1;Sh2b2;Abcg5;Cuzd1;Nr0b2;Pnliprp2;Coro1a;Abcg8;Cxcl9;Nr1d1;Lpo;Ccl21;Pcsk9;Il21r;Tlr9;Pck1;Ccl19;Neil1;Btk;Cd27;Mt2A;
GO:0032501	multicellular organismal process	0.556332	0.638369	24232;24254;24291;24309;24331;24451;24506;24984;25634;25702;29360;29363;29526;29556;29637;57302;64194;79107;84028;84395;84468;114203;114628;117058;117274;117554;155151;155192;291100;298296;305341;317578;338457;361795;365581;367901;399679	37	C3;Cel;Ctrb1;Dbp;Cela1;Hmox1;Ins2;RT1-DOa;G6pc;Pnlip;Sepp1;Cxcr5;Pla2g1b;Myh6;Hmgcs1;Cnr2;Insig1;Duox2;Pnliprp1;Slc34a2;Chst3;Sh2b2;Abcg5;Pou2f2;Nr0b2;Pnliprp2;Coro1a;Abcg8;Irf4;Pcsk9;Rhoh;Sash3;Tlr9;Ltb;Edar;Btk;aicda;
GO:0051716	cellular response to stimulus	0.371575	0.487709	24232;24331;24451;24506;24567;29526;29556;29637;56824;57302;64194;79107;84468;114203;117179;155151;171055;252917;287974;289395;298006;298296;305341;306760;308977;314649;338457;362506;365367;365581;367090;367901;498232;500318;689415	35	C3;Cela1;Hmox1;Ins2;Mt1a;Pla2g1b;Myh6;Hmgcs1;Ifit1;Cnr2;Insig1;Duox2;Chst3;Sh2b2;Cuzd1;Coro1a;Cd79b;Nr1d1;Klhl6;Cr2;Ccl21;Pcsk9;Rhoh;Dok3;Il21r;S1pr4;Tlr9;Ccl19;Cd19;Edar;Neil1;Btk;Lax1;Cd27;Mt2A;
GO:0044281	small molecule metabolic process	0.162889	0.303998	24254;24309;24331;24451;24505;24506;25618;25634;29230;29526;29556;29637;64194;79107;89784;114628;117058;117274;140910;155192;246074;252917;291100;297783;298006;298296;314649;338457;362282;367090;399679;498607;500453;685750	34	Cel;Dbp;Cela1;Hmox1;Ins1;Ins2;Acadsb;G6pc;Sqle;Pla2g1b;Myh6;Hmgcs1;Insig1;Duox2;Idi1;Abcg5;Pou2f2;Nr0b2;Msmo1;Abcg8;Scd1;Nr1d1;Irf4;Mybl1;Ccl21;Pcsk9;S1pr4;Tlr9;Pck1;Neil1;aicda;Mef2b;Pax5;Aldh8a1;
GO:0010033	response to organic substance	5.43375e-10	2.51583e-07	24232;24291;24300;24451;24505;24506;25303;25702;29230;29259;29526;29637;56824;57302;64194;79107;84028;84395;89784;114203;117179;117274;117554;155151;252917;298006;298296;308977;338457;362282;362506;367901;500318	33	C3;Ctrb1;Cyp2b1;Hmox1;Ins1;Ins2;Abcc2;Pnlip;Sqle;Sell;Pla2g1b;Hmgcs1;Ifit1;Cnr2;Insig1;Duox2;Pnliprp1;Slc34a2;Idi1;Sh2b2;Cuzd1;Nr0b2;Pnliprp2;Coro1a;Nr1d1;Ccl21;Pcsk9;Il21r;Tlr9;Pck1;Ccl19;Btk;Cd27;
GO:0048518	positive regulation of biological process	0.000447692	0.012193	24232;24291;24309;24331;24451;24506;29185;29526;56824;84468;114203;117058;117274;155151;171055;171075;246759;252917;287974;289395;291100;291675;298006;298296;317578;338457;361795;362506;365367;365581;399679;498232;500318	33	C3;Ctrb1;Dbp;Cela1;Hmox1;Ins2;Cd37;Pla2g1b;Ifit1;Chst3;Sh2b2;Pou2f2;Nr0b2;Coro1a;Cd79b;Fcer2;Cxcl9;Nr1d1;Klhl6;Cr2;Irf4;Mzb1;Ccl21;Pcsk9;Sash3;Tlr9;Ltb;Ccl19;Cd19;Edar;aicda;Lax1;Cd27;
GO:0019222	regulation of metabolic process	0.028293	0.11976	24232;24309;24331;24451;24506;25634;29526;29556;56824;57302;64194;114203;117058;117274;171075;252917;291100;291675;297783;298006;298296;305341;314649;338457;361795;362506;367090;399679;498232;498607;500318;500453	32	C3;Dbp;Cela1;Hmox1;Ins2;G6pc;Pla2g1b;Myh6;Ifit1;Cnr2;Insig1;Sh2b2;Pou2f2;Nr0b2;Fcer2;Nr1d1;Irf4;Mzb1;Mybl1;Ccl21;Pcsk9;Rhoh;S1pr4;Tlr9;Ltb;Ccl19;Neil1;aicda;Lax1;Mef2b;Cd27;Pax5;
GO:0032502	developmental process	0.0418306	0.147813	24232;24309;24331;24451;24506;24984;25702;29360;29363;29556;29637;64194;79107;84028;84395;84468;114203;117058;117274;117554;155151;246074;291100;298296;304965;305341;317578;338457;361795;365581;367901;399679	32	C3;Dbp;Cela1;Hmox1;Ins2;RT1-DOa;Pnlip;Sepp1;Cxcr5;Myh6;Hmgcs1;Insig1;Duox2;Pnliprp1;Slc34a2;Chst3;Sh2b2;Pou2f2;Nr0b2;Pnliprp2;Coro1a;Scd1;Irf4;Pcsk9;Fcrla;Rhoh;Sash3;Tlr9;Ltb;Edar;Btk;aicda;
GO:0043170	macromolecule metabolic process	0.88038	0.907325	24232;24269;24271;24291;24309;24331;24451;24506;25634;29526;84468;117058;117179;117274;252917;291100;291325;291675;296959;297783;298006;298296;338457;361795;362347;362506;367090;367901;399679;498232;498607;500453	32	C3;Cpa1;Cpb1;Ctrb1;Dbp;Cela1;Hmox1;Ins2;G6pc;Pla2g1b;Chst3;Pou2f2;Cuzd1;Nr0b2;Nr1d1;Irf4;St8sia6;Mzb1;Cpa2;Mybl1;Ccl21;Pcsk9;Tlr9;Ltb;Try4;Ccl19;Neil1;Btk;aicda;Lax1;Mef2b;Pax5;
GO:0002376	immune system process	4.13946e-12	5.55672e-09	24232;24451;24506;24984;29185;29363;56824;57302;84468;114203;117058;155151;171055;171075;246759;252917;287974;289395;291100;291675;298006;305341;317578;338457;361795;362506;365367;365542;367901;399679;498232	31	C3;Hmox1;Ins2;RT1-DOa;Cd37;Cxcr5;Ifit1;Cnr2;Chst3;Sh2b2;Pou2f2;Coro1a;Cd79b;Fcer2;Cxcl9;Nr1d1;Klhl6;Cr2;Irf4;Mzb1;Ccl21;Rhoh;Sash3;Tlr9;Ltb;Ccl19;Cd19;RT1-DOb;Btk;aicda;Lax1;
GO:0023052	signaling	0.569651	0.64803	24232;24331;24451;24506;24567;29556;57302;64194;79107;114203;117179;117274;171055;252917;287974;289395;298006;298296;305341;306760;308977;314649;338457;362506;365367;365581;367901;498232;500318;689415	30	C3;Cela1;Hmox1;Ins2;Mt1a;Myh6;Cnr2;Insig1;Duox2;Sh2b2;Cuzd1;Nr0b2;Cd79b;Nr1d1;Klhl6;Cr2;Ccl21;Pcsk9;Rhoh;Dok3;Il21r;S1pr4;Tlr9;Ccl19;Cd19;Edar;Btk;Lax1;Cd27;Mt2A;
GO:0007154	cell communication	0.638622	0.705685	24232;24331;24451;24506;24567;29556;57302;64194;79107;114203;117179;117274;171055;252917;287974;289395;298006;298296;305341;306760;308977;314649;338457;362506;365367;365581;367901;498232;500318;689415	30	C3;Cela1;Hmox1;Ins2;Mt1a;Myh6;Cnr2;Insig1;Duox2;Sh2b2;Cuzd1;Nr0b2;Cd79b;Nr1d1;Klhl6;Cr2;Ccl21;Pcsk9;Rhoh;Dok3;Il21r;S1pr4;Tlr9;Ccl19;Cd19;Edar;Btk;Lax1;Cd27;Mt2A;
GO:0007275	multicellular organismal development	0.0462276	0.155636	24232;24309;24331;24451;24506;24984;25702;29360;29363;29556;29637;64194;79107;84028;84395;84468;114203;117058;117274;117554;155151;291100;298296;305341;317578;338457;361795;365581;399679	29	C3;Dbp;Cela1;Hmox1;Ins2;RT1-DOa;Pnlip;Sepp1;Cxcr5;Myh6;Hmgcs1;Insig1;Duox2;Pnliprp1;Slc34a2;Chst3;Sh2b2;Pou2f2;Nr0b2;Pnliprp2;Coro1a;Irf4;Pcsk9;Rhoh;Sash3;Tlr9;Ltb;Edar;aicda;
GO:0007165	signal transduction	0.441294	0.549614	24232;24331;24451;24506;24567;29556;57302;64194;79107;114203;117179;171055;252917;287974;289395;298006;298296;305341;306760;308977;314649;338457;362506;365367;365581;367901;498232;500318;689415	29	C3;Cela1;Hmox1;Ins2;Mt1a;Myh6;Cnr2;Insig1;Duox2;Sh2b2;Cuzd1;Cd79b;Nr1d1;Klhl6;Cr2;Ccl21;Pcsk9;Rhoh;Dok3;Il21r;S1pr4;Tlr9;Ccl19;Cd19;Edar;Btk;Lax1;Cd27;Mt2A;
GO:0009058	biosynthetic process	0.288029	0.420023	24309;24331;24451;24506;25634;29526;29637;64194;79107;84468;89784;117058;117274;140910;246074;252917;291100;291325;291675;297783;314649;338457;361795;362282;399679;498607;500453;685750	28	Dbp;Cela1;Hmox1;Ins2;G6pc;Pla2g1b;Hmgcs1;Insig1;Duox2;Chst3;Idi1;Pou2f2;Nr0b2;Msmo1;Scd1;Nr1d1;Irf4;St8sia6;Mzb1;Mybl1;S1pr4;Tlr9;Ltb;Pck1;aicda;Mef2b;Pax5;Aldh8a1;
GO:0065008	regulation of biological quality	6.34223e-05	0.00252544	24232;24254;24451;24506;24567;25303;25634;29556;56824;57302;79107;84395;84468;114203;114628;117274;155151;155192;298006;298296;317578;338457;362282;362506;367901;685750;689415	27	C3;Cel;Hmox1;Ins2;Mt1a;Abcc2;G6pc;Myh6;Ifit1;Cnr2;Duox2;Slc34a2;Chst3;Sh2b2;Abcg5;Nr0b2;Coro1a;Abcg8;Ccl21;Pcsk9;Sash3;Tlr9;Pck1;Ccl19;Btk;Aldh8a1;Mt2A;
GO:0048856	anatomical structure development	0.10488	0.232341	24232;24309;24331;24451;24506;24984;29360;29363;29556;29637;64194;79107;84028;84468;114203;117058;117274;155151;291100;298296;305341;317578;338457;361795;365581;367901;399679	27	C3;Dbp;Cela1;Hmox1;Ins2;RT1-DOa;Sepp1;Cxcr5;Myh6;Hmgcs1;Insig1;Duox2;Pnliprp1;Chst3;Sh2b2;Pou2f2;Nr0b2;Coro1a;Irf4;Pcsk9;Rhoh;Sash3;Tlr9;Ltb;Edar;Btk;aicda;
GO:0048731	system development	0.0530412	0.161704	24232;24309;24331;24451;24506;24984;29360;29363;29556;29637;64194;79107;84028;84468;114203;117058;117274;155151;291100;298296;305341;317578;338457;361795;365581;399679	26	C3;Dbp;Cela1;Hmox1;Ins2;RT1-DOa;Sepp1;Cxcr5;Myh6;Hmgcs1;Insig1;Duox2;Pnliprp1;Chst3;Sh2b2;Pou2f2;Nr0b2;Coro1a;Irf4;Pcsk9;Rhoh;Sash3;Tlr9;Ltb;Edar;aicda;
GO:0044249	cellular biosynthetic process	0.395334	0.510927	24309;24331;24451;24506;25634;29526;29637;64194;84468;89784;117058;117274;140910;246074;252917;291100;291325;297783;314649;338457;361795;362282;399679;498607;500453;685750	26	Dbp;Cela1;Hmox1;Ins2;G6pc;Pla2g1b;Hmgcs1;Insig1;Chst3;Idi1;Pou2f2;Nr0b2;Msmo1;Scd1;Nr1d1;Irf4;St8sia6;Mybl1;S1pr4;Tlr9;Ltb;Pck1;aicda;Mef2b;Pax5;Aldh8a1;
GO:0051179	localization	0.419813	0.531864	24232;24254;24451;24506;25303;25634;25702;29526;56824;84395;84468;114628;116642;117058;117274;155151;155192;298006;298296;338457;362506;365581;367901;498232	24	C3;Cel;Hmox1;Ins2;Abcc2;G6pc;Pnlip;Pla2g1b;Ifit1;Slc34a2;Chst3;Abcg5;Slc28a1;Pou2f2;Nr0b2;Coro1a;Abcg8;Ccl21;Pcsk9;Tlr9;Ccl19;Edar;Btk;Lax1;
GO:0044260	cellular macromolecule metabolic process	0.980839	0.986164	24269;24309;24331;24451;24506;25634;29526;84468;117058;117274;252917;291100;291325;297783;298006;298296;338457;362506;367090;367901;399679;498232;498607;500453	24	Cpa1;Dbp;Cela1;Hmox1;Ins2;G6pc;Pla2g1b;Chst3;Pou2f2;Nr0b2;Nr1d1;Irf4;St8sia6;Mybl1;Ccl21;Pcsk9;Tlr9;Ccl19;Neil1;Btk;aicda;Lax1;Mef2b;Pax5;
GO:0006955	immune response	6.00078e-12	5.55672e-09	24232;24451;24506;24984;29185;56824;114203;117058;171055;171075;246759;287974;289395;298006;317578;338457;361795;362506;365367;365542;367901;399679;498232	23	C3;Hmox1;Ins2;RT1-DOa;Cd37;Ifit1;Sh2b2;Pou2f2;Cd79b;Fcer2;Cxcl9;Klhl6;Cr2;Ccl21;Sash3;Tlr9;Ltb;Ccl19;Cd19;RT1-DOb;Btk;aicda;Lax1;
GO:0006950	response to stress	0.00599738	0.0626711	24232;24331;24451;24506;24618;24620;25303;56824;57302;64194;79107;84468;117554;246074;246759;287610;298006;298296;338457;362506;367090;367901;500318	23	C3;Cela1;Hmox1;Ins2;Reg3b;Reg3g;Abcc2;Ifit1;Cnr2;Insig1;Duox2;Chst3;Pnliprp2;Scd1;Cxcl9;Lpo;Ccl21;Pcsk9;Tlr9;Ccl19;Neil1;Btk;Cd27;
GO:0006810	transport	0.149883	0.28795	24232;24254;24451;24506;25303;25634;25702;29526;56824;84395;114628;116642;117058;117274;155151;155192;298006;298296;338457;362506;365581;367901;498232	23	C3;Cel;Hmox1;Ins2;Abcc2;G6pc;Pnlip;Pla2g1b;Ifit1;Slc34a2;Abcg5;Slc28a1;Pou2f2;Nr0b2;Coro1a;Abcg8;Ccl21;Pcsk9;Tlr9;Ccl19;Edar;Btk;Lax1;
GO:0051234	establishment of localization	0.169958	0.310919	24232;24254;24451;24506;25303;25634;25702;29526;56824;84395;114628;116642;117058;117274;155151;155192;298006;298296;338457;362506;365581;367901;498232	23	C3;Cel;Hmox1;Ins2;Abcc2;G6pc;Pnlip;Pla2g1b;Ifit1;Slc34a2;Abcg5;Slc28a1;Pou2f2;Nr0b2;Coro1a;Abcg8;Ccl21;Pcsk9;Tlr9;Ccl19;Edar;Btk;Lax1;
GO:0080090	regulation of primary metabolic process	0.292521	0.423904	24232;24309;24331;24451;24506;29526;29556;64194;117058;117274;252917;291100;297783;298006;298296;314649;338457;361795;362506;399679;498232;498607;500453	23	C3;Dbp;Cela1;Hmox1;Ins2;Pla2g1b;Myh6;Insig1;Pou2f2;Nr0b2;Nr1d1;Irf4;Mybl1;Ccl21;Pcsk9;S1pr4;Tlr9;Ltb;Ccl19;aicda;Lax1;Mef2b;Pax5;
GO:0031323	regulation of cellular metabolic process	0.300406	0.432369	24309;24331;24451;24506;29526;29556;64194;117058;117274;252917;291100;297783;298006;298296;305341;314649;338457;361795;362506;399679;498232;498607;500453	23	Dbp;Cela1;Hmox1;Ins2;Pla2g1b;Myh6;Insig1;Pou2f2;Nr0b2;Nr1d1;Irf4;Mybl1;Ccl21;Pcsk9;Rhoh;S1pr4;Tlr9;Ltb;Ccl19;aicda;Lax1;Mef2b;Pax5;
GO:0006807	nitrogen compound metabolic process	0.799335	0.84533	24309;24331;24451;24506;25634;29526;29556;79107;84468;114628;117058;117274;155192;252917;291100;297783;298006;314649;338457;367090;399679;498607;500453	23	Dbp;Cela1;Hmox1;Ins2;G6pc;Pla2g1b;Myh6;Duox2;Chst3;Abcg5;Pou2f2;Nr0b2;Abcg8;Nr1d1;Irf4;Mybl1;Ccl21;S1pr4;Tlr9;Neil1;aicda;Mef2b;Pax5;
GO:0006629	lipid metabolic process	5.20287e-08	1.07064e-05	24254;24451;24506;25618;25634;25702;29230;29526;29637;64194;84028;89784;114106;117554;140910;246074;291325;298006;298296;362282;362506;685750	22	Cel;Hmox1;Ins2;Acadsb;G6pc;Pnlip;Sqle;Pla2g1b;Hmgcs1;Insig1;Pnliprp1;Idi1;Bcmo1;Pnliprp2;Msmo1;Scd1;St8sia6;Ccl21;Pcsk9;Pck1;Ccl19;Aldh8a1;
GO:0048583	regulation of response to stimulus	0.000790147	0.0178458	24232;24451;24506;29185;56824;57302;114203;171055;171075;246759;252917;287974;289395;298006;298296;305341;317578;338457;362506;365367;498232;500318	22	C3;Hmox1;Ins2;Cd37;Ifit1;Cnr2;Sh2b2;Cd79b;Fcer2;Cxcl9;Nr1d1;Klhl6;Cr2;Ccl21;Pcsk9;Rhoh;Sash3;Tlr9;Ccl19;Cd19;Lax1;Cd27;
GO:0060255	regulation of macromolecule metabolic process	0.30218	0.432486	24232;24309;24331;24451;24506;25634;29526;117058;117274;252917;291100;291675;297783;298006;298296;338457;361795;362506;399679;498232;498607;500453	22	C3;Dbp;Cela1;Hmox1;Ins2;G6pc;Pla2g1b;Pou2f2;Nr0b2;Nr1d1;Irf4;Mzb1;Mybl1;Ccl21;Pcsk9;Tlr9;Ltb;Ccl19;aicda;Lax1;Mef2b;Pax5;
GO:0034641	cellular nitrogen compound metabolic process	0.826954	0.86366	24309;24331;24451;24506;25634;29526;29556;79107;114628;117058;117274;155192;252917;291100;297783;298006;314649;338457;367090;399679;498607;500453	22	Dbp;Cela1;Hmox1;Ins2;G6pc;Pla2g1b;Myh6;Duox2;Abcg5;Pou2f2;Nr0b2;Abcg8;Nr1d1;Irf4;Mybl1;Ccl21;S1pr4;Tlr9;Neil1;aicda;Mef2b;Pax5;
GO:0002682	regulation of immune system process	2.23012e-10	1.37673e-07	24232;24451;24506;24984;29185;56824;57302;114203;155151;171055;171075;252917;287974;289395;291675;298006;317578;338457;362506;365367;498232	21	C3;Hmox1;Ins2;RT1-DOa;Cd37;Ifit1;Cnr2;Sh2b2;Coro1a;Cd79b;Fcer2;Nr1d1;Klhl6;Cr2;Mzb1;Ccl21;Sash3;Tlr9;Ccl19;Cd19;Lax1;
GO:0009719	response to endogenous stimulus	4.56951e-07	6.50979e-05	24232;24291;24300;24451;24505;24506;25303;25702;29526;29637;57302;64194;84028;84395;114203;117179;117554;298006;298296;362282;362506	21	C3;Ctrb1;Cyp2b1;Hmox1;Ins1;Ins2;Abcc2;Pnlip;Pla2g1b;Hmgcs1;Cnr2;Insig1;Pnliprp1;Slc34a2;Sh2b2;Cuzd1;Pnliprp2;Ccl21;Pcsk9;Pck1;Ccl19;
GO:0048513	organ development	0.0434344	0.151775	24309;24331;24506;24984;29360;29363;29556;29637;64194;79107;84028;117058;117274;155151;291100;298296;305341;317578;338457;361795;365581	21	Dbp;Cela1;Ins2;RT1-DOa;Sepp1;Cxcr5;Myh6;Hmgcs1;Insig1;Duox2;Pnliprp1;Pou2f2;Nr0b2;Coro1a;Irf4;Pcsk9;Rhoh;Sash3;Tlr9;Ltb;Edar;
GO:0048519	negative regulation of biological process	0.123662	0.255605	24331;24451;24506;56824;57302;64194;114628;117274;155151;155192;246074;252917;298006;298296;305341;338457;362506;399679;498232;500318;500453	21	Cela1;Hmox1;Ins2;Ifit1;Cnr2;Insig1;Abcg5;Nr0b2;Coro1a;Abcg8;Scd1;Nr1d1;Ccl21;Pcsk9;Rhoh;Tlr9;Ccl19;aicda;Lax1;Cd27;Pax5;
GO:0048522	positive regulation of cellular process	0.177281	0.319743	24232;24291;24309;24331;24451;24506;29526;84468;117058;117274;155151;291100;298006;298296;317578;338457;361795;362506;365581;399679;500318	21	C3;Ctrb1;Dbp;Cela1;Hmox1;Ins2;Pla2g1b;Chst3;Pou2f2;Nr0b2;Coro1a;Irf4;Ccl21;Pcsk9;Sash3;Tlr9;Ltb;Ccl19;Edar;aicda;Cd27;
GO:0009725	response to hormone stimulus	2.09069e-07	3.51997e-05	24232;24291;24300;24451;24505;24506;25303;25702;29526;29637;64194;84028;84395;114203;117179;117554;298006;298296;362282;362506	20	C3;Ctrb1;Cyp2b1;Hmox1;Ins1;Ins2;Abcc2;Pnlip;Pla2g1b;Hmgcs1;Insig1;Pnliprp1;Slc34a2;Sh2b2;Cuzd1;Pnliprp2;Ccl21;Pcsk9;Pck1;Ccl19;
GO:0009056	catabolic process	0.00076945	0.0175929	24254;24269;24291;24451;24506;25618;25634;25702;29526;29556;79107;83808;114628;117554;155192;298006;298296;338457;399679;497039	20	Cel;Cpa1;Ctrb1;Hmox1;Ins2;Acadsb;G6pc;Pnlip;Pla2g1b;Myh6;Duox2;Ugt2b15;Abcg5;Pnliprp2;Abcg8;Ccl21;Pcsk9;Tlr9;aicda;Amy2a3;
GO:0006139	nucleobase-containing compound metabolic process	0.817222	0.858622	24309;24331;24451;24506;29526;29556;114628;117058;117274;155192;252917;291100;297783;298006;314649;338457;367090;399679;498607;500453	20	Dbp;Cela1;Hmox1;Ins2;Pla2g1b;Myh6;Abcg5;Pou2f2;Nr0b2;Abcg8;Nr1d1;Irf4;Mybl1;Ccl21;S1pr4;Tlr9;Neil1;aicda;Mef2b;Pax5;
GO:0042592	homeostatic process	2.92321e-05	0.00150383	24451;24506;24567;25303;25634;56824;57302;84395;84468;114203;114628;155151;155192;298006;298296;317578;362282;362506;689415	19	Hmox1;Ins2;Mt1a;Abcc2;G6pc;Ifit1;Cnr2;Slc34a2;Chst3;Sh2b2;Abcg5;Coro1a;Abcg8;Ccl21;Pcsk9;Sash3;Pck1;Ccl19;Mt2A;
GO:0019538	protein metabolic process	0.765891	0.818955	24232;24269;24271;24291;24331;24506;117179;291100;291325;296959;298006;298296;338457;361795;362347;362506;367901;498232;500453	19	C3;Cpa1;Cpb1;Ctrb1;Cela1;Ins2;Cuzd1;Irf4;St8sia6;Cpa2;Ccl21;Pcsk9;Tlr9;Ltb;Try4;Ccl19;Btk;Lax1;Pax5;
GO:0009889	regulation of biosynthetic process	0.262298	0.397851	24309;24331;24451;24506;29526;64194;117058;117274;252917;291100;291675;297783;314649;338457;361795;399679;498607;500453	18	Dbp;Cela1;Hmox1;Ins2;Pla2g1b;Insig1;Pou2f2;Nr0b2;Nr1d1;Irf4;Mzb1;Mybl1;S1pr4;Tlr9;Ltb;aicda;Mef2b;Pax5;
GO:0009059	macromolecule biosynthetic process	0.698022	0.760434	24309;24331;24451;24506;29526;84468;117058;117274;252917;291100;291325;291675;297783;338457;361795;399679;498607;500453	18	Dbp;Cela1;Hmox1;Ins2;Pla2g1b;Chst3;Pou2f2;Nr0b2;Nr1d1;Irf4;St8sia6;Mzb1;Mybl1;Tlr9;Ltb;aicda;Mef2b;Pax5;
GO:0010467	gene expression	0.774549	0.825354	24232;24309;24331;24451;24506;25634;117058;117179;117274;252917;291100;297783;298296;338457;361795;399679;498607;500453	18	C3;Dbp;Cela1;Hmox1;Ins2;G6pc;Pou2f2;Cuzd1;Nr0b2;Nr1d1;Irf4;Mybl1;Pcsk9;Tlr9;Ltb;aicda;Mef2b;Pax5;
GO:0045321	leukocyte activation	4.24241e-09	1.57139e-06	24451;24506;24984;29363;57302;117058;155151;289395;291100;298006;305341;317578;338457;362506;367901;399679;498232	17	Hmox1;Ins2;RT1-DOa;Cxcr5;Cnr2;Pou2f2;Coro1a;Cr2;Irf4;Ccl21;Rhoh;Sash3;Tlr9;Ccl19;Btk;aicda;Lax1;
GO:0001775	cell activation	2.33575e-08	6.17974e-06	24451;24506;24984;29363;57302;117058;155151;289395;291100;298006;305341;317578;338457;362506;367901;399679;498232	17	Hmox1;Ins2;RT1-DOa;Cxcr5;Cnr2;Pou2f2;Coro1a;Cr2;Irf4;Ccl21;Rhoh;Sash3;Tlr9;Ccl19;Btk;aicda;Lax1;
GO:0044255	cellular lipid metabolic process	6.59853e-07	7.70112e-05	24254;24451;24506;25618;25634;29526;29637;64194;89784;114106;117554;140910;246074;291325;298296;362282;685750	17	Cel;Hmox1;Ins2;Acadsb;G6pc;Pla2g1b;Hmgcs1;Insig1;Idi1;Bcmo1;Pnliprp2;Msmo1;Scd1;St8sia6;Pcsk9;Pck1;Aldh8a1;
GO:0048584	positive regulation of response to stimulus	1.92521e-05	0.00111421	24232;24451;24506;114203;171055;171075;246759;252917;287974;289395;298006;317578;338457;362506;365367;498232;500318	17	C3;Hmox1;Ins2;Sh2b2;Cd79b;Fcer2;Cxcl9;Nr1d1;Klhl6;Cr2;Ccl21;Sash3;Tlr9;Ccl19;Cd19;Lax1;Cd27;
GO:0048523	negative regulation of cellular process	0.308515	0.437946	24331;24451;24506;57302;64194;117274;155151;252917;298006;298296;305341;338457;362506;399679;498232;500318;500453	17	Cela1;Hmox1;Ins2;Cnr2;Insig1;Nr0b2;Coro1a;Nr1d1;Ccl21;Pcsk9;Rhoh;Tlr9;Ccl19;aicda;Lax1;Cd27;Pax5;
GO:0031326	regulation of cellular biosynthetic process	0.331208	0.453361	24309;24331;24451;24506;29526;64194;117058;117274;252917;291100;297783;314649;338457;361795;399679;498607;500453	17	Dbp;Cela1;Hmox1;Ins2;Pla2g1b;Insig1;Pou2f2;Nr0b2;Nr1d1;Irf4;Mybl1;S1pr4;Tlr9;Ltb;aicda;Mef2b;Pax5;
GO:0019219	regulation of nucleobase-containing compound metabolic process	0.348527	0.467809	24309;24331;24451;24506;29526;29556;117058;117274;252917;291100;297783;298006;314649;338457;399679;498607;500453	17	Dbp;Cela1;Hmox1;Ins2;Pla2g1b;Myh6;Pou2f2;Nr0b2;Nr1d1;Irf4;Mybl1;Ccl21;S1pr4;Tlr9;aicda;Mef2b;Pax5;
GO:0051171	regulation of nitrogen compound metabolic process	0.370476	0.486996	24309;24331;24451;24506;29526;29556;117058;117274;252917;291100;297783;298006;314649;338457;399679;498607;500453	17	Dbp;Cela1;Hmox1;Ins2;Pla2g1b;Myh6;Pou2f2;Nr0b2;Nr1d1;Irf4;Mybl1;Ccl21;S1pr4;Tlr9;aicda;Mef2b;Pax5;
GO:0002684	positive regulation of immune system process	5.80129e-09	1.79067e-06	24232;24451;29185;114203;155151;171055;171075;252917;287974;289395;298006;317578;338457;362506;365367;498232	16	C3;Hmox1;Cd37;Sh2b2;Coro1a;Cd79b;Fcer2;Nr1d1;Klhl6;Cr2;Ccl21;Sash3;Tlr9;Ccl19;Cd19;Lax1;
GO:0070887	cellular response to chemical stimulus	0.000620886	0.01513	24451;24506;24567;29526;29637;56824;64194;79107;114203;117179;155151;298006;298296;308977;338457;362506	16	Hmox1;Ins2;Mt1a;Pla2g1b;Hmgcs1;Ifit1;Insig1;Duox2;Sh2b2;Cuzd1;Coro1a;Ccl21;Pcsk9;Il21r;Tlr9;Ccl19;
GO:0065009	regulation of molecular function	0.0258755	0.118039	24451;24506;29556;56824;57302;117274;171075;291100;298006;298296;314649;338457;362506;367090;498232;500318	16	Hmox1;Ins2;Myh6;Ifit1;Cnr2;Nr0b2;Fcer2;Irf4;Ccl21;Pcsk9;S1pr4;Tlr9;Ccl19;Neil1;Lax1;Cd27;
GO:0010556	regulation of macromolecule biosynthetic process	0.330559	0.452807	24309;24331;24451;24506;29526;117058;117274;252917;291100;291675;297783;338457;361795;399679;498607;500453	16	Dbp;Cela1;Hmox1;Ins2;Pla2g1b;Pou2f2;Nr0b2;Nr1d1;Irf4;Mzb1;Mybl1;Tlr9;Ltb;aicda;Mef2b;Pax5;
GO:0030154	cell differentiation	0.336464	0.457717	24331;24506;24984;29556;64194;84468;114203;117058;155151;246074;291100;298296;304965;305341;317578;367901	16	Cela1;Ins2;RT1-DOa;Myh6;Insig1;Chst3;Sh2b2;Pou2f2;Coro1a;Scd1;Irf4;Pcsk9;Fcrla;Rhoh;Sash3;Btk;
GO:0048869	cellular developmental process	0.4129	0.525589	24331;24506;24984;29556;64194;84468;114203;117058;155151;246074;291100;298296;304965;305341;317578;367901	16	Cela1;Ins2;RT1-DOa;Myh6;Insig1;Chst3;Sh2b2;Pou2f2;Coro1a;Scd1;Irf4;Pcsk9;Fcrla;Rhoh;Sash3;Btk;
GO:0034645	cellular macromolecule biosynthetic process	0.822869	0.861545	24309;24331;24451;24506;29526;84468;117058;117274;252917;291100;291325;297783;338457;399679;498607;500453	16	Dbp;Cela1;Hmox1;Ins2;Pla2g1b;Chst3;Pou2f2;Nr0b2;Nr1d1;Irf4;St8sia6;Mybl1;Tlr9;aicda;Mef2b;Pax5;
GO:0048878	chemical homeostasis	6.40905e-05	0.00252544	24451;24506;24567;25303;25634;56824;57302;84395;114628;155192;298006;298296;362282;362506;689415	15	Hmox1;Ins2;Mt1a;Abcc2;G6pc;Ifit1;Cnr2;Slc34a2;Abcg5;Abcg8;Ccl21;Pcsk9;Pck1;Ccl19;Mt2A;
GO:0009605	response to external stimulus	0.00380198	0.0524835	24232;24291;24451;24506;25634;29637;57302;114628;117554;155151;155192;246759;298006;298296;362506	15	C3;Ctrb1;Hmox1;Ins2;G6pc;Hmgcs1;Cnr2;Abcg5;Pnliprp2;Coro1a;Abcg8;Cxcl9;Ccl21;Pcsk9;Ccl19;
GO:0044248	cellular catabolic process	0.00971322	0.0755835	24254;24269;24451;24506;25618;29556;79107;83808;114628;117554;155192;298006;298296;338457;399679	15	Cel;Cpa1;Hmox1;Ins2;Acadsb;Myh6;Duox2;Ugt2b15;Abcg5;Pnliprp2;Abcg8;Ccl21;Pcsk9;Tlr9;aicda;
GO:0010468	regulation of gene expression	0.528111	0.615908	24232;24309;24331;24451;24506;25634;117058;117274;252917;291100;297783;338457;399679;498607;500453	15	C3;Dbp;Cela1;Hmox1;Ins2;G6pc;Pou2f2;Nr0b2;Nr1d1;Irf4;Mybl1;Tlr9;aicda;Mef2b;Pax5;
GO:0090304	nucleic acid metabolic process	0.87905	0.906459	24309;24331;24451;24506;29526;117058;117274;252917;291100;297783;338457;367090;399679;498607;500453	15	Dbp;Cela1;Hmox1;Ins2;Pla2g1b;Pou2f2;Nr0b2;Nr1d1;Irf4;Mybl1;Tlr9;Neil1;aicda;Mef2b;Pax5;
GO:0050776	regulation of immune response	3.84486e-08	8.90085e-06	24232;24451;24506;29185;114203;171055;171075;252917;287974;289395;317578;338457;365367;498232	14	C3;Hmox1;Ins2;Cd37;Sh2b2;Cd79b;Fcer2;Nr1d1;Klhl6;Cr2;Sash3;Tlr9;Cd19;Lax1;
GO:0009893	positive regulation of metabolic process	0.101273	0.227343	24232;24309;24331;24506;29526;117058;291100;291675;298006;298296;338457;361795;362506;399679	14	C3;Dbp;Cela1;Ins2;Pla2g1b;Pou2f2;Irf4;Mzb1;Ccl21;Pcsk9;Tlr9;Ltb;Ccl19;aicda;
GO:0023051	regulation of signaling	0.118826	0.250931	24232;24451;24506;57302;114203;117274;252917;298006;298296;305341;338457;362506;498232;500318	14	C3;Hmox1;Ins2;Cnr2;Sh2b2;Nr0b2;Nr1d1;Ccl21;Pcsk9;Rhoh;Tlr9;Ccl19;Lax1;Cd27;
GO:2000112	regulation of cellular macromolecule biosynthetic process	0.509602	0.601477	24309;24331;24451;24506;29526;117058;117274;252917;291100;297783;338457;399679;498607;500453	14	Dbp;Cela1;Hmox1;Ins2;Pla2g1b;Pou2f2;Nr0b2;Nr1d1;Irf4;Mybl1;Tlr9;aicda;Mef2b;Pax5;
GO:0002252	immune effector process	7.96058e-08	1.4743e-05	24232;24451;24506;29185;56824;117058;171075;246759;291675;317578;338457;367901;399679	13	C3;Hmox1;Ins2;Cd37;Ifit1;Pou2f2;Fcer2;Cxcl9;Mzb1;Sash3;Tlr9;Btk;aicda;
GO:0006066	alcohol metabolic process	1.07115e-05	0.000708488	24254;24505;24506;25634;29230;29526;29637;64194;79107;89784;140910;298296;362282	13	Cel;Ins1;Ins2;G6pc;Sqle;Pla2g1b;Hmgcs1;Insig1;Duox2;Idi1;Msmo1;Pcsk9;Pck1;
GO:0006952	defense response	0.000461861	0.0122195	24232;24331;24451;24506;24618;24620;56824;57302;117554;246074;246759;338457;367901	13	C3;Cela1;Hmox1;Ins2;Reg3b;Reg3g;Ifit1;Cnr2;Pnliprp2;Scd1;Cxcl9;Tlr9;Btk;
GO:0032879	regulation of localization	0.0240358	0.117143	24232;24451;24506;84468;114628;117274;155151;155192;298006;298296;338457;362506;365581	13	C3;Hmox1;Ins2;Chst3;Abcg5;Nr0b2;Coro1a;Abcg8;Ccl21;Pcsk9;Tlr9;Ccl19;Edar;
GO:0050790	regulation of catalytic activity	0.0358452	0.140945	24506;29556;56824;57302;171075;298006;298296;314649;338457;362506;367090;498232;500318	13	Ins2;Myh6;Ifit1;Cnr2;Fcer2;Ccl21;Pcsk9;S1pr4;Tlr9;Ccl19;Neil1;Lax1;Cd27;
GO:0035556	intracellular signal transduction	0.154663	0.293781	24232;24451;24506;114203;298006;305341;306760;314649;338457;362506;367901;498232;500318	13	C3;Hmox1;Ins2;Sh2b2;Ccl21;Rhoh;Dok3;S1pr4;Tlr9;Ccl19;Btk;Lax1;Cd27;
GO:0051239	regulation of multicellular organismal process	0.224937	0.36411	24232;24451;24506;24984;29556;57302;114628;155192;291100;298296;317578;338457;361795	13	C3;Hmox1;Ins2;RT1-DOa;Myh6;Cnr2;Abcg5;Abcg8;Irf4;Pcsk9;Sash3;Tlr9;Ltb;
GO:0006355	regulation of transcription, DNA-dependent	0.473818	0.57504	24309;24331;24451;24506;117058;117274;252917;291100;297783;338457;399679;498607;500453	13	Dbp;Cela1;Hmox1;Ins2;Pou2f2;Nr0b2;Nr1d1;Irf4;Mybl1;Tlr9;aicda;Mef2b;Pax5;
GO:0006351	transcription, DNA-dependent	0.521507	0.61206	24309;24331;24451;24506;117058;117274;252917;291100;297783;338457;399679;498607;500453	13	Dbp;Cela1;Hmox1;Ins2;Pou2f2;Nr0b2;Nr1d1;Irf4;Mybl1;Tlr9;aicda;Mef2b;Pax5;
GO:0051252	regulation of RNA metabolic process	0.522336	0.612645	24309;24331;24451;24506;117058;117274;252917;291100;297783;338457;399679;498607;500453	13	Dbp;Cela1;Hmox1;Ins2;Pou2f2;Nr0b2;Nr1d1;Irf4;Mybl1;Tlr9;aicda;Mef2b;Pax5;
GO:0032774	RNA biosynthetic process	0.526473	0.614571	24309;24331;24451;24506;117058;117274;252917;291100;297783;338457;399679;498607;500453	13	Dbp;Cela1;Hmox1;Ins2;Pou2f2;Nr0b2;Nr1d1;Irf4;Mybl1;Tlr9;aicda;Mef2b;Pax5;
GO:0016070	RNA metabolic process	0.829764	0.86576	24309;24331;24451;24506;117058;117274;252917;291100;297783;338457;399679;498607;500453	13	Dbp;Cela1;Hmox1;Ins2;Pou2f2;Nr0b2;Nr1d1;Irf4;Mybl1;Tlr9;aicda;Mef2b;Pax5;
GO:0007166	cell surface receptor linked signaling pathway	0.957305	0.967756	24331;24506;29556;57302;79107;114203;171055;287974;289395;308977;314649;365367;498232	13	Cela1;Ins2;Myh6;Cnr2;Duox2;Sh2b2;Cd79b;Klhl6;Cr2;Il21r;S1pr4;Cd19;Lax1;
GO:0043434	response to peptide hormone stimulus	3.29648e-06	0.000290718	24291;24300;24505;24506;25702;29526;64194;84028;114203;117554;298296;362282	12	Ctrb1;Cyp2b1;Ins1;Ins2;Pnlip;Pla2g1b;Insig1;Pnliprp1;Sh2b2;Pnliprp2;Pcsk9;Pck1;
GO:0046649	lymphocyte activation	6.46681e-06	0.000460636	24506;24984;29363;117058;155151;289395;298006;305341;317578;362506;399679;498232	12	Ins2;RT1-DOa;Cxcr5;Pou2f2;Coro1a;Cr2;Ccl21;Rhoh;Sash3;Ccl19;aicda;Lax1;
GO:0010035	response to inorganic substance	3.21783e-05	0.00161065	24232;24300;24451;24567;25303;29360;29637;79107;338457;362506;367901;689415	12	C3;Cyp2b1;Hmox1;Mt1a;Abcc2;Sepp1;Hmgcs1;Duox2;Tlr9;Ccl19;Btk;Mt2A;
GO:0010646	regulation of cell communication	0.0762094	0.193607	24232;24451;24506;57302;117274;252917;298006;305341;338457;362506;498232;500318	12	C3;Hmox1;Ins2;Cnr2;Nr0b2;Nr1d1;Ccl21;Rhoh;Tlr9;Ccl19;Lax1;Cd27;
GO:0009966	regulation of signal transduction	0.11867	0.250887	24232;24451;24506;114203;252917;298006;298296;305341;338457;362506;498232;500318	12	C3;Hmox1;Ins2;Sh2b2;Nr1d1;Ccl21;Pcsk9;Rhoh;Tlr9;Ccl19;Lax1;Cd27;
GO:0010604	positive regulation of macromolecule metabolic process	0.181193	0.323135	24232;24309;24331;24506;29526;117058;291100;291675;298296;338457;361795;399679	12	C3;Dbp;Cela1;Ins2;Pla2g1b;Pou2f2;Irf4;Mzb1;Pcsk9;Tlr9;Ltb;aicda;
GO:0016043	cellular component organization	0.987643	0.990233	24232;24451;24506;29556;84468;114203;155151;291100;298006;298296;399679;500453	12	C3;Hmox1;Ins2;Myh6;Chst3;Sh2b2;Coro1a;Irf4;Ccl21;Pcsk9;aicda;Pax5;
GO:0071840	cellular component organization or biogenesis	0.992105	0.993715	24232;24451;24506;29556;84468;114203;155151;291100;298006;298296;399679;500453	12	C3;Hmox1;Ins2;Myh6;Chst3;Sh2b2;Coro1a;Irf4;Ccl21;Pcsk9;aicda;Pax5;
GO:0008202	steroid metabolic process	3.88197e-07	5.99117e-05	24254;25634;25702;29230;29637;64194;89784;114106;140910;246074;298296	11	Cel;G6pc;Pnlip;Sqle;Hmgcs1;Insig1;Idi1;Bcmo1;Msmo1;Scd1;Pcsk9;
GO:0050778	positive regulation of immune response	7.07533e-07	7.70794e-05	24232;114203;171055;171075;252917;287974;289395;317578;338457;365367;498232	11	C3;Sh2b2;Cd79b;Fcer2;Nr1d1;Klhl6;Cr2;Sash3;Tlr9;Cd19;Lax1;
GO:0033554	cellular response to stress	0.0185655	0.103353	24451;24506;64194;79107;84468;298006;298296;338457;362506;367090;500318	11	Hmox1;Ins2;Insig1;Duox2;Chst3;Ccl21;Pcsk9;Tlr9;Ccl19;Neil1;Cd27;
GO:0051649	establishment of localization in cell	0.164164	0.303998	24451;24506;56824;117058;117274;298296;338457;362506;365581;367901;498232	11	Hmox1;Ins2;Ifit1;Pou2f2;Nr0b2;Pcsk9;Tlr9;Ccl19;Edar;Btk;Lax1;
GO:0033036	macromolecule localization	0.237577	0.373825	24506;25303;25702;56824;114628;117058;155192;338457;362506;365581;498232	11	Ins2;Abcc2;Pnlip;Ifit1;Abcg5;Pou2f2;Abcg8;Tlr9;Ccl19;Edar;Lax1;
GO:0051641	cellular localization	0.2878	0.42002	24451;24506;56824;117058;117274;298296;338457;362506;365581;367901;498232	11	Hmox1;Ins2;Ifit1;Pou2f2;Nr0b2;Pcsk9;Tlr9;Ccl19;Edar;Btk;Lax1;
GO:0009653	anatomical structure morphogenesis	0.548674	0.632845	24232;24331;24451;24506;29556;64194;79107;84468;117274;155151;365581	11	C3;Cela1;Hmox1;Ins2;Myh6;Insig1;Duox2;Chst3;Nr0b2;Coro1a;Edar;
GO:0044267	cellular protein metabolic process	0.977897	0.98374	24269;24506;291100;291325;298006;298296;338457;362506;367901;498232;500453	11	Cpa1;Ins2;Irf4;St8sia6;Ccl21;Pcsk9;Tlr9;Ccl19;Btk;Lax1;Pax5;
GO:0010627	regulation of intracellular protein kinase cascade	0.000927676	0.0199774	24232;24451;24506;114203;298006;305341;338457;362506;498232;500318	10	C3;Hmox1;Ins2;Sh2b2;Ccl21;Rhoh;Tlr9;Ccl19;Lax1;Cd27;
GO:0002520	immune system development	0.00137961	0.0271812	24232;24984;29363;117058;155151;291100;305341;317578;361795;399679	10	C3;RT1-DOa;Cxcr5;Pou2f2;Coro1a;Irf4;Rhoh;Sash3;Ltb;aicda;
GO:0044092	negative regulation of molecular function	0.00319488	0.0488935	24451;24506;56824;57302;117274;298296;338457;367090;498232;500318	10	Hmox1;Ins2;Ifit1;Cnr2;Nr0b2;Pcsk9;Tlr9;Neil1;Lax1;Cd27;
GO:0007243	intracellular protein kinase cascade	0.0114869	0.0868319	24232;24451;24506;114203;298006;305341;338457;362506;367901;500318	10	C3;Hmox1;Ins2;Sh2b2;Ccl21;Rhoh;Tlr9;Ccl19;Btk;Cd27;
GO:0006082	organic acid metabolic process	0.0157774	0.0990499	24506;25618;25634;29526;64194;79107;140910;246074;362282;685750	10	Ins2;Acadsb;G6pc;Pla2g1b;Insig1;Duox2;Msmo1;Scd1;Pck1;Aldh8a1;
GO:0071310	cellular response to organic substance	0.0186658	0.103353	24506;29526;29637;56824;64194;79107;114203;117179;298296;308977	10	Ins2;Pla2g1b;Hmgcs1;Ifit1;Insig1;Duox2;Sh2b2;Cuzd1;Pcsk9;Il21r;
GO:0051049	regulation of transport	0.0352891	0.139351	24232;24451;24506;114628;117274;155192;298296;338457;362506;365581	10	C3;Hmox1;Ins2;Abcg5;Nr0b2;Abcg8;Pcsk9;Tlr9;Ccl19;Edar;
GO:0010557	positive regulation of macromolecule biosynthetic process	0.112493	0.243669	24309;24331;24506;29526;117058;291100;291675;338457;361795;399679	10	Dbp;Cela1;Ins2;Pla2g1b;Pou2f2;Irf4;Mzb1;Tlr9;Ltb;aicda;
GO:0009891	positive regulation of biosynthetic process	0.16536	0.30533	24309;24331;24506;29526;117058;291100;291675;338457;361795;399679	10	Dbp;Cela1;Ins2;Pla2g1b;Pou2f2;Irf4;Mzb1;Tlr9;Ltb;aicda;
GO:0051246	regulation of protein metabolic process	0.174727	0.317917	24232;24506;291100;298006;298296;338457;361795;362506;498232;500453	10	C3;Ins2;Irf4;Ccl21;Pcsk9;Tlr9;Ltb;Ccl19;Lax1;Pax5;
GO:0031325	positive regulation of cellular metabolic process	0.434091	0.544673	24309;24331;24506;29526;117058;291100;298296;338457;361795;399679	10	Dbp;Cela1;Ins2;Pla2g1b;Pou2f2;Irf4;Pcsk9;Tlr9;Ltb;aicda;
GO:0043412	macromolecule modification	0.827286	0.86366	24506;291100;291325;298006;338457;362506;367901;399679;498232;500453	10	Ins2;Irf4;St8sia6;Ccl21;Tlr9;Ccl19;Btk;aicda;Lax1;Pax5;
GO:0002253	activation of immune response	2.70865e-06	0.000250821	24232;114203;171055;252917;287974;289395;338457;365367;498232	9	C3;Sh2b2;Cd79b;Nr1d1;Klhl6;Cr2;Tlr9;Cd19;Lax1;
GO:0008610	lipid biosynthetic process	0.00135047	0.0270325	29526;29637;64194;89784;140910;246074;291325;362282;685750	9	Pla2g1b;Hmgcs1;Insig1;Idi1;Msmo1;Scd1;St8sia6;Pck1;Aldh8a1;
GO:0080134	regulation of response to stress	0.00373765	0.0524835	24232;24506;56824;57302;252917;298006;338457;362506;500318	9	C3;Ins2;Ifit1;Cnr2;Nr1d1;Ccl21;Tlr9;Ccl19;Cd27;
GO:0009607	response to biotic stimulus	0.00792531	0.0676585	24506;56824;57302;79107;246074;246759;252917;338457;367901	9	Ins2;Ifit1;Cnr2;Duox2;Scd1;Cxcl9;Nr1d1;Tlr9;Btk;
GO:0009611	response to wounding	0.0235001	0.115138	24232;24331;24451;24506;24618;24620;57302;84468;367901	9	C3;Cela1;Hmox1;Ins2;Reg3b;Reg3g;Cnr2;Chst3;Btk;
GO:0046903	secretion	0.0262488	0.118039	24254;24451;24506;114628;117058;117274;155192;367901;498232	9	Cel;Hmox1;Ins2;Abcg5;Pou2f2;Nr0b2;Abcg8;Btk;Lax1;
GO:0019752	carboxylic acid metabolic process	0.0346875	0.137268	24506;25618;29526;64194;79107;140910;246074;362282;685750	9	Ins2;Acadsb;Pla2g1b;Insig1;Duox2;Msmo1;Scd1;Pck1;Aldh8a1;
GO:0043436	oxoacid metabolic process	0.0346875	0.137268	24506;25618;29526;64194;79107;140910;246074;362282;685750	9	Ins2;Acadsb;Pla2g1b;Insig1;Duox2;Msmo1;Scd1;Pck1;Aldh8a1;
GO:0042180	cellular ketone metabolic process	0.0411554	0.146295	24506;25618;29526;64194;79107;140910;246074;362282;685750	9	Ins2;Acadsb;Pla2g1b;Insig1;Duox2;Msmo1;Scd1;Pck1;Aldh8a1;
GO:0051704	multi-organism process	0.0476784	0.156561	56824;57302;79107;117179;171075;246074;246759;252917;338457	9	Ifit1;Cnr2;Duox2;Cuzd1;Fcer2;Scd1;Cxcl9;Nr1d1;Tlr9;
GO:0031324	negative regulation of cellular metabolic process	0.203126	0.345926	24331;24506;64194;117274;252917;298296;305341;399679;500453	9	Cela1;Ins2;Insig1;Nr0b2;Nr1d1;Pcsk9;Rhoh;aicda;Pax5;
GO:0031328	positive regulation of cellular biosynthetic process	0.254696	0.391774	24309;24331;24506;29526;117058;291100;338457;361795;399679	9	Dbp;Cela1;Ins2;Pla2g1b;Pou2f2;Irf4;Tlr9;Ltb;aicda;
GO:0009892	negative regulation of metabolic process	0.283453	0.414984	24331;24506;64194;117274;252917;298296;305341;399679;500453	9	Cela1;Ins2;Insig1;Nr0b2;Nr1d1;Pcsk9;Rhoh;aicda;Pax5;
GO:0006464	protein modification process	0.871107	0.90128	24506;291100;291325;298006;338457;362506;367901;498232;500453	9	Ins2;Irf4;St8sia6;Ccl21;Tlr9;Ccl19;Btk;Lax1;Pax5;
GO:0071842	cellular component organization at cellular level	0.975017	0.981376	24506;29556;84468;114203;155151;291100;298006;399679;500453	9	Ins2;Myh6;Chst3;Sh2b2;Coro1a;Irf4;Ccl21;aicda;Pax5;
GO:0071841	cellular component organization or biogenesis at cellular level	0.983004	0.987214	24506;29556;84468;114203;155151;291100;298006;399679;500453	9	Ins2;Myh6;Chst3;Sh2b2;Coro1a;Irf4;Ccl21;aicda;Pax5;
GO:0002757	immune response-activating signal transduction	4.21024e-06	0.000339016	114203;171055;252917;287974;289395;338457;365367;498232	8	Sh2b2;Cd79b;Nr1d1;Klhl6;Cr2;Tlr9;Cd19;Lax1;
GO:0002764	immune response-regulating signaling pathway	5.50663e-06	0.000424929	114203;171055;252917;287974;289395;338457;365367;498232	8	Sh2b2;Cd79b;Nr1d1;Klhl6;Cr2;Tlr9;Cd19;Lax1;
GO:0002697	regulation of immune effector process	1.82255e-05	0.00108883	24232;24451;24506;29185;56824;171075;291675;317578	8	C3;Hmox1;Ins2;Cd37;Ifit1;Fcer2;Mzb1;Sash3;
GO:0042110	T cell activation	0.000328342	0.00938202	24506;24984;155151;298006;305341;317578;362506;498232	8	Ins2;RT1-DOa;Coro1a;Ccl21;Rhoh;Sash3;Ccl19;Lax1;
GO:0006954	inflammatory response	0.00147608	0.0284761	24232;24331;24451;24506;24618;24620;57302;367901	8	C3;Cela1;Hmox1;Ins2;Reg3b;Reg3g;Cnr2;Btk;
GO:0032787	monocarboxylic acid metabolic process	0.00250919	0.0404088	24506;25618;29526;64194;140910;246074;362282;685750	8	Ins2;Acadsb;Pla2g1b;Insig1;Msmo1;Scd1;Pck1;Aldh8a1;
GO:0071702	organic substance transport	0.00980745	0.0759975	24506;25303;25634;25702;29526;114628;155192;367901	8	Ins2;Abcc2;G6pc;Pnlip;Pla2g1b;Abcg5;Abcg8;Btk;
GO:0048534	hemopoietic or lymphoid organ development	0.0104648	0.0800858	24984;29363;117058;155151;291100;305341;317578;361795	8	RT1-DOa;Cxcr5;Pou2f2;Coro1a;Irf4;Rhoh;Sash3;Ltb;
GO:0031667	response to nutrient levels	0.0139188	0.0901315	24291;24451;25634;29637;114628;117554;155192;298296	8	Ctrb1;Hmox1;G6pc;Hmgcs1;Abcg5;Pnliprp2;Abcg8;Pcsk9;
GO:0009991	response to extracellular stimulus	0.0185514	0.103353	24291;24451;25634;29637;114628;117554;155192;298296	8	Ctrb1;Hmox1;G6pc;Hmgcs1;Abcg5;Pnliprp2;Abcg8;Pcsk9;
GO:0055114	oxidation-reduction process	0.0200269	0.103353	24451;24506;25618;25634;114106;287610;362282;685750	8	Hmox1;Ins2;Acadsb;G6pc;Bcmo1;Lpo;Pck1;Aldh8a1;
GO:0005975	carbohydrate metabolic process	0.0249565	0.118039	24203;24505;24506;25634;84468;291325;362282;497039	8	Amy1a;Ins1;Ins2;G6pc;Chst3;St8sia6;Pck1;Amy2a3;
GO:0050801	ion homeostasis	0.0303938	0.127064	24451;24567;25303;57302;84395;298006;362506;689415	8	Hmox1;Mt1a;Abcc2;Cnr2;Slc34a2;Ccl21;Ccl19;Mt2A;
GO:0044283	small molecule biosynthetic process	0.047055	0.155636	25634;29526;64194;140910;246074;314649;362282;685750	8	G6pc;Pla2g1b;Insig1;Msmo1;Scd1;S1pr4;Pck1;Aldh8a1;
GO:0046483	heterocycle metabolic process	0.183954	0.326638	24451;25634;29556;114628;155192;298006;314649;399679	8	Hmox1;G6pc;Myh6;Abcg5;Abcg8;Ccl21;S1pr4;aicda;
GO:0006357	regulation of transcription from RNA polymerase II promoter	0.258676	0.394295	24309;24331;24451;24506;117274;252917;291100;500453	8	Dbp;Cela1;Hmox1;Ins2;Nr0b2;Nr1d1;Irf4;Pax5;
GO:0006366	transcription from RNA polymerase II promoter	0.314171	0.440299	24309;24331;24451;24506;117274;252917;291100;500453	8	Dbp;Cela1;Hmox1;Ins2;Nr0b2;Nr1d1;Irf4;Pax5;
GO:0050793	regulation of developmental process	0.503687	0.59682	24232;24331;24451;24506;24984;64194;155151;317578	8	C3;Cela1;Hmox1;Ins2;RT1-DOa;Insig1;Coro1a;Sash3;
GO:0006796	phosphate metabolic process	0.557963	0.639843	24506;25634;298006;305341;338457;362506;367901;498232	8	Ins2;G6pc;Ccl21;Rhoh;Tlr9;Ccl19;Btk;Lax1;
GO:0006793	phosphorus metabolic process	0.559967	0.641347	24506;25634;298006;305341;338457;362506;367901;498232	8	Ins2;G6pc;Ccl21;Rhoh;Tlr9;Ccl19;Btk;Lax1;
GO:0006996	organelle organization	0.784482	0.831632	24506;29556;114203;155151;291100;298006;399679;500453	8	Ins2;Myh6;Sh2b2;Coro1a;Irf4;Ccl21;aicda;Pax5;
GO:0007586	digestion	6.49737e-07	7.70112e-05	24254;24291;25702;29526;114628;117554;155192	7	Cel;Ctrb1;Pnlip;Pla2g1b;Abcg5;Pnliprp2;Abcg8;
GO:0016125	sterol metabolic process	2.5134e-06	0.000244991	24254;29230;29637;64194;89784;140910;298296	7	Cel;Sqle;Hmgcs1;Insig1;Idi1;Msmo1;Pcsk9;
GO:0002440	production of molecular mediator of immune response	3.6313e-06	0.00030569	24451;29185;117058;291675;317578;399679;498232	7	Hmox1;Cd37;Pou2f2;Mzb1;Sash3;aicda;Lax1;
GO:0002683	negative regulation of immune system process	9.39375e-05	0.00355045	24451;24506;56824;57302;252917;338457;498232	7	Hmox1;Ins2;Ifit1;Cnr2;Nr1d1;Tlr9;Lax1;
GO:0002443	leukocyte mediated immunity	0.000149603	0.00522764	24232;24451;117058;171075;317578;367901;399679	7	C3;Hmox1;Pou2f2;Fcer2;Sash3;Btk;aicda;
GO:0032868	response to insulin stimulus	0.000254032	0.00797404	24300;24506;29526;64194;114203;298296;362282	7	Cyp2b1;Ins2;Pla2g1b;Insig1;Sh2b2;Pcsk9;Pck1;
GO:0043408	regulation of MAPKKK cascade	0.00177755	0.0332528	24232;24506;298006;338457;362506;498232;500318	7	C3;Ins2;Ccl21;Tlr9;Ccl19;Lax1;Cd27;
GO:0051241	negative regulation of multicellular organismal process	0.00226117	0.0377269	24451;24506;57302;114628;155192;298296;338457	7	Hmox1;Ins2;Cnr2;Abcg5;Abcg8;Pcsk9;Tlr9;
GO:0001817	regulation of cytokine production	0.00230972	0.0381929	24232;24451;24506;291100;317578;338457;361795	7	C3;Hmox1;Ins2;Irf4;Sash3;Tlr9;Ltb;
GO:0010038	response to metal ion	0.00410394	0.0531504	24232;24300;24567;29360;29637;338457;689415	7	C3;Cyp2b1;Mt1a;Sepp1;Hmgcs1;Tlr9;Mt2A;
GO:0001816	cytokine production	0.00466344	0.0560824	24232;24451;24506;291100;317578;338457;361795	7	C3;Hmox1;Ins2;Irf4;Sash3;Tlr9;Ltb;
GO:0032870	cellular response to hormone stimulus	0.00466344	0.0560824	24506;29526;29637;64194;114203;117179;298296	7	Ins2;Pla2g1b;Hmgcs1;Insig1;Sh2b2;Cuzd1;Pcsk9;
GO:0010740	positive regulation of intracellular protein kinase cascade	0.00474785	0.0567292	24232;24451;24506;298006;338457;362506;500318	7	C3;Hmox1;Ins2;Ccl21;Tlr9;Ccl19;Cd27;
GO:0034097	response to cytokine stimulus	0.00595359	0.0626711	24291;24505;56824;79107;114203;155151;308977	7	Ctrb1;Ins1;Ifit1;Duox2;Sh2b2;Coro1a;Il21r;
GO:0071495	cellular response to endogenous stimulus	0.0122782	0.0890291	24506;29526;29637;64194;114203;117179;298296	7	Ins2;Pla2g1b;Hmgcs1;Insig1;Sh2b2;Cuzd1;Pcsk9;
GO:0051050	positive regulation of transport	0.0194367	0.103353	24232;24506;117274;298296;338457;362506;365581	7	C3;Ins2;Nr0b2;Pcsk9;Tlr9;Ccl19;Edar;
GO:0043086	negative regulation of catalytic activity	0.0209077	0.104935	24506;56824;57302;298296;367090;498232;500318	7	Ins2;Ifit1;Cnr2;Pcsk9;Neil1;Lax1;Cd27;
GO:0048545	response to steroid hormone stimulus	0.0381562	0.144687	24232;24451;25303;64194;84028;84395;117554	7	C3;Hmox1;Abcc2;Insig1;Pnliprp1;Slc34a2;Pnliprp2;
GO:0051707	response to other organism	0.0428881	0.150473	56824;57302;79107;246074;246759;252917;338457	7	Ifit1;Cnr2;Duox2;Scd1;Cxcl9;Nr1d1;Tlr9;
GO:0006873	cellular ion homeostasis	0.0506781	0.161704	24567;25303;57302;84395;298006;362506;689415	7	Mt1a;Abcc2;Cnr2;Slc34a2;Ccl21;Ccl19;Mt2A;
GO:0048585	negative regulation of response to stimulus	0.0671789	0.181364	24506;56824;57302;252917;305341;338457;498232	7	Ins2;Ifit1;Cnr2;Nr1d1;Rhoh;Tlr9;Lax1;
GO:0009967	positive regulation of signal transduction	0.0693773	0.185987	24232;24451;24506;298006;338457;362506;500318	7	C3;Hmox1;Ins2;Ccl21;Tlr9;Ccl19;Cd27;
GO:0055082	cellular chemical homeostasis	0.0704927	0.186708	24567;25303;57302;84395;298006;362506;689415	7	Mt1a;Abcc2;Cnr2;Slc34a2;Ccl21;Ccl19;Mt2A;
GO:0010647	positive regulation of cell communication	0.0977567	0.221826	24232;24451;24506;298006;338457;362506;500318	7	C3;Hmox1;Ins2;Ccl21;Tlr9;Ccl19;Cd27;
GO:0023056	positive regulation of signaling	0.101876	0.228418	24232;24451;24506;298006;338457;362506;500318	7	C3;Hmox1;Ins2;Ccl21;Tlr9;Ccl19;Cd27;
GO:0044282	small molecule catabolic process	0.106801	0.236314	24506;25618;29556;114628;155192;298006;399679	7	Ins2;Acadsb;Myh6;Abcg5;Abcg8;Ccl21;aicda;
GO:0019725	cellular homeostasis	0.117033	0.248276	24567;25303;57302;84395;298006;362506;689415	7	Mt1a;Abcc2;Cnr2;Slc34a2;Ccl21;Ccl19;Mt2A;
GO:0040007	growth	0.174496	0.317917	24232;24331;25634;29360;79107;246074;317578	7	C3;Cela1;G6pc;Sepp1;Duox2;Scd1;Sash3;
GO:0031327	negative regulation of cellular biosynthetic process	0.257708	0.393415	24331;24506;64194;117274;252917;399679;500453	7	Cela1;Ins2;Insig1;Nr0b2;Nr1d1;aicda;Pax5;
GO:0055085	transmembrane transport	0.268359	0.404724	24506;25303;84395;116642;338457;362506;365581	7	Ins2;Abcc2;Slc34a2;Slc28a1;Tlr9;Ccl19;Edar;
GO:0006508	proteolysis	0.272655	0.405297	24269;24271;24291;24331;24506;296959;362347	7	Cpa1;Cpb1;Ctrb1;Cela1;Ins2;Cpa2;Try4;
GO:0009890	negative regulation of biosynthetic process	0.27697	0.408851	24331;24506;64194;117274;252917;399679;500453	7	Cela1;Ins2;Insig1;Nr0b2;Nr1d1;aicda;Pax5;
GO:0015031	protein transport	0.31991	0.443011	24506;56824;117058;338457;362506;365581;498232	7	Ins2;Ifit1;Pou2f2;Tlr9;Ccl19;Edar;Lax1;
GO:0044093	positive regulation of molecular function	0.321029	0.443011	24506;171075;291100;298006;314649;338457;362506	7	Ins2;Fcer2;Irf4;Ccl21;S1pr4;Tlr9;Ccl19;
GO:0045184	establishment of protein localization	0.358298	0.476017	24506;56824;117058;338457;362506;365581;498232	7	Ins2;Ifit1;Pou2f2;Tlr9;Ccl19;Edar;Lax1;
GO:0051128	regulation of cellular component organization	0.428069	0.539308	24232;24506;155151;298006;298296;399679;500453	7	C3;Ins2;Coro1a;Ccl21;Pcsk9;aicda;Pax5;
GO:0032268	regulation of cellular protein metabolic process	0.437212	0.547106	24506;298006;298296;338457;362506;498232;500453	7	Ins2;Ccl21;Pcsk9;Tlr9;Ccl19;Lax1;Pax5;
GO:0045935	positive regulation of nucleobase-containing compound metabolic process	0.473572	0.57504	24309;24331;24506;29526;117058;291100;399679	7	Dbp;Cela1;Ins2;Pla2g1b;Pou2f2;Irf4;aicda;
GO:0051173	positive regulation of nitrogen compound metabolic process	0.49492	0.59135	24309;24331;24506;29526;117058;291100;399679	7	Dbp;Cela1;Ins2;Pla2g1b;Pou2f2;Irf4;aicda;
GO:0010605	negative regulation of macromolecule metabolic process	0.497154	0.593253	24331;24506;117274;252917;298296;399679;500453	7	Cela1;Ins2;Nr0b2;Nr1d1;Pcsk9;aicda;Pax5;
GO:0042981	regulation of apoptosis	0.514918	0.605479	24291;24451;24506;298006;298296;362506;500318	7	Ctrb1;Hmox1;Ins2;Ccl21;Pcsk9;Ccl19;Cd27;
GO:0043067	regulation of programmed cell death	0.525918	0.614571	24291;24451;24506;298006;298296;362506;500318	7	Ctrb1;Hmox1;Ins2;Ccl21;Pcsk9;Ccl19;Cd27;
GO:0016310	phosphorylation	0.554089	0.636189	24506;298006;305341;338457;362506;367901;498232	7	Ins2;Ccl21;Rhoh;Tlr9;Ccl19;Btk;Lax1;
GO:0010941	regulation of cell death	0.564742	0.644823	24291;24451;24506;298006;298296;362506;500318	7	Ctrb1;Hmox1;Ins2;Ccl21;Pcsk9;Ccl19;Cd27;
GO:0008104	protein localization	0.605192	0.676005	24506;56824;117058;338457;362506;365581;498232	7	Ins2;Ifit1;Pou2f2;Tlr9;Ccl19;Edar;Lax1;
GO:0006915	apoptosis	0.669989	0.734648	24291;24451;24506;298006;298296;362506;500318	7	Ctrb1;Hmox1;Ins2;Ccl21;Pcsk9;Ccl19;Cd27;
GO:0012501	programmed cell death	0.6827	0.745495	24291;24451;24506;298006;298296;362506;500318	7	Ctrb1;Hmox1;Ins2;Ccl21;Pcsk9;Ccl19;Cd27;
GO:0008219	cell death	0.732894	0.792364	24291;24451;24506;298006;298296;362506;500318	7	Ctrb1;Hmox1;Ins2;Ccl21;Pcsk9;Ccl19;Cd27;
GO:0016265	death	0.736892	0.794368	24291;24451;24506;298006;298296;362506;500318	7	Ctrb1;Hmox1;Ins2;Ccl21;Pcsk9;Ccl19;Cd27;
GO:0003008	system process	0.998968	0.999508	24254;24451;25702;29556;57302;114628;155192	7	Cel;Hmox1;Pnlip;Myh6;Cnr2;Abcg5;Abcg8;
GO:0002377	immunoglobulin production	5.84304e-06	0.000432852	29185;117058;291675;317578;399679;498232	6	Cd37;Pou2f2;Mzb1;Sash3;aicda;Lax1;
GO:0002429	immune response-activating cell surface receptor signaling pathway	9.72083e-06	0.000666777	114203;171055;287974;289395;365367;498232	6	Sh2b2;Cd79b;Klhl6;Cr2;Cd19;Lax1;
GO:0002768	immune response-regulating cell surface receptor signaling pathway	1.33056e-05	0.00084972	114203;171055;287974;289395;365367;498232	6	Sh2b2;Cd79b;Klhl6;Cr2;Cd19;Lax1;
GO:0008203	cholesterol metabolic process	2.21035e-05	0.00124048	24254;29230;29637;64194;89784;298296	6	Cel;Sqle;Hmgcs1;Insig1;Idi1;Pcsk9;
GO:0033993	response to lipid	2.53312e-05	0.00135625	25702;29637;64194;117554;298006;362506	6	Pnlip;Hmgcs1;Insig1;Pnliprp2;Ccl21;Ccl19;
GO:0002274	myeloid leukocyte activation	3.97397e-05	0.00193679	24451;57302;291100;305341;338457;367901	6	Hmox1;Cnr2;Irf4;Rhoh;Tlr9;Btk;
GO:0042113	B cell activation	0.000401667	0.011271	29363;117058;289395;317578;399679;498232	6	Cxcr5;Pou2f2;Cr2;Sash3;aicda;Lax1;
GO:0002460	adaptive immune response based on somatic recombination of immune receptors built from immunoglobulin superfamily domains	0.000417225	0.0115328	24232;117058;171075;287974;317578;399679	6	C3;Pou2f2;Fcer2;Klhl6;Sash3;aicda;
GO:0002250	adaptive immune response	0.000484225	0.0124311	24232;117058;171075;287974;317578;399679	6	C3;Pou2f2;Fcer2;Klhl6;Sash3;aicda;
GO:0007249	I-kappaB kinase/NF-kappaB cascade	0.000867589	0.0191283	24451;298006;305341;338457;362506;367901	6	Hmox1;Ccl21;Rhoh;Tlr9;Ccl19;Btk;
GO:0016042	lipid catabolic process	0.00162464	0.0307024	24254;24506;25618;25702;29526;117554	6	Cel;Ins2;Acadsb;Pnlip;Pla2g1b;Pnliprp2;
GO:0002694	regulation of leukocyte activation	0.0072177	0.0645758	24451;24984;57302;155151;317578;498232	6	Hmox1;RT1-DOa;Cnr2;Coro1a;Sash3;Lax1;
GO:0006979	response to oxidative stress	0.00778174	0.0670315	24451;25303;79107;287610;367090;367901	6	Hmox1;Abcc2;Duox2;Lpo;Neil1;Btk;
GO:0031347	regulation of defense response	0.00792759	0.0676585	24232;24506;56824;57302;252917;338457	6	C3;Ins2;Ifit1;Cnr2;Nr1d1;Tlr9;
GO:0050865	regulation of cell activation	0.00884448	0.0714541	24451;24984;57302;155151;317578;498232	6	Hmox1;RT1-DOa;Cnr2;Coro1a;Sash3;Lax1;
GO:0002521	leukocyte differentiation	0.00949659	0.0748412	24984;117058;155151;291100;305341;317578	6	RT1-DOa;Pou2f2;Coro1a;Irf4;Rhoh;Sash3;
GO:0006631	fatty acid metabolic process	0.00966485	0.0755245	24506;25618;29526;64194;140910;246074	6	Ins2;Acadsb;Pla2g1b;Insig1;Msmo1;Scd1;
GO:0032101	regulation of response to external stimulus	0.0101824	0.0782485	24232;24506;57302;246759;298006;362506	6	C3;Ins2;Cnr2;Cxcl9;Ccl21;Ccl19;
GO:0000165	MAPKKK cascade	0.0330525	0.134975	24232;24506;298006;338457;362506;500318	6	C3;Ins2;Ccl21;Tlr9;Ccl19;Cd27;
GO:0046700	heterocycle catabolic process	0.0443747	0.154478	24451;29556;114628;155192;298006;399679	6	Hmox1;Myh6;Abcg5;Abcg8;Ccl21;aicda;
GO:0044270	cellular nitrogen compound catabolic process	0.0453352	0.155636	24451;29556;114628;155192;298006;399679	6	Hmox1;Myh6;Abcg5;Abcg8;Ccl21;aicda;
GO:0030097	hemopoiesis	0.0624862	0.176679	24984;117058;155151;291100;305341;317578	6	RT1-DOa;Pou2f2;Coro1a;Irf4;Rhoh;Sash3;
GO:0023057	negative regulation of signaling	0.0844299	0.201907	57302;252917;298296;305341;338457;498232	6	Cnr2;Nr1d1;Pcsk9;Rhoh;Tlr9;Lax1;
GO:0060341	regulation of cellular localization	0.110971	0.241219	24451;24506;117274;338457;362506;365581	6	Hmox1;Ins2;Nr0b2;Tlr9;Ccl19;Edar;
GO:0042493	response to drug	0.111787	0.242423	24300;25303;29637;83808;114628;155192	6	Cyp2b1;Abcc2;Hmgcs1;Ugt2b15;Abcg5;Abcg8;
GO:0007610	behavior	0.122669	0.254603	24506;29360;57302;246759;298006;362506	6	Ins2;Sepp1;Cnr2;Cxcl9;Ccl21;Ccl19;
GO:0032940	secretion by cell	0.136761	0.272345	24451;24506;117058;117274;367901;498232	6	Hmox1;Ins2;Pou2f2;Nr0b2;Btk;Lax1;
GO:0045892	negative regulation of transcription, DNA-dependent	0.2723	0.405297	24331;24506;117274;252917;399679;500453	6	Cela1;Ins2;Nr0b2;Nr1d1;aicda;Pax5;
GO:0042325	regulation of phosphorylation	0.282972	0.414984	24506;298006;305341;338457;362506;498232	6	Ins2;Ccl21;Rhoh;Tlr9;Ccl19;Lax1;
GO:0051253	negative regulation of RNA metabolic process	0.293741	0.425339	24331;24506;117274;252917;399679;500453	6	Cela1;Ins2;Nr0b2;Nr1d1;aicda;Pax5;
GO:0043085	positive regulation of catalytic activity	0.314312	0.440299	24506;171075;298006;314649;338457;362506	6	Ins2;Fcer2;Ccl21;S1pr4;Tlr9;Ccl19;
GO:0019220	regulation of phosphate metabolic process	0.315531	0.440299	24506;298006;305341;338457;362506;498232	6	Ins2;Ccl21;Rhoh;Tlr9;Ccl19;Lax1;
GO:0051174	regulation of phosphorus metabolic process	0.315531	0.440299	24506;298006;305341;338457;362506;498232	6	Ins2;Ccl21;Rhoh;Tlr9;Ccl19;Lax1;
GO:0010629	negative regulation of gene expression	0.354879	0.474197	24331;24506;117274;252917;399679;500453	6	Cela1;Ins2;Nr0b2;Nr1d1;aicda;Pax5;
GO:0045934	negative regulation of nucleobase-containing compound metabolic process	0.357357	0.475363	24331;24506;117274;252917;399679;500453	6	Cela1;Ins2;Nr0b2;Nr1d1;aicda;Pax5;
GO:2000113	negative regulation of cellular macromolecule biosynthetic process	0.357357	0.475363	24331;24506;117274;252917;399679;500453	6	Cela1;Ins2;Nr0b2;Nr1d1;aicda;Pax5;
GO:0009887	organ morphogenesis	0.366039	0.483511	24331;29556;64194;79107;117274;365581	6	Cela1;Myh6;Insig1;Duox2;Nr0b2;Edar;
GO:0051172	negative regulation of nitrogen compound metabolic process	0.36728	0.48413	24331;24506;117274;252917;399679;500453	6	Cela1;Ins2;Nr0b2;Nr1d1;aicda;Pax5;
GO:0031399	regulation of protein modification process	0.387171	0.50354	24506;298006;338457;362506;498232;500453	6	Ins2;Ccl21;Tlr9;Ccl19;Lax1;Pax5;
GO:0010558	negative regulation of macromolecule biosynthetic process	0.390904	0.50724	24331;24506;117274;252917;399679;500453	6	Cela1;Ins2;Nr0b2;Nr1d1;aicda;Pax5;
GO:0006468	protein phosphorylation	0.571722	0.649589	24506;298006;338457;362506;367901;498232	6	Ins2;Ccl21;Tlr9;Ccl19;Btk;Lax1;
GO:0000003	reproduction	0.588529	0.66098	29360;29637;56824;79107;117179;338457	6	Sepp1;Hmgcs1;Ifit1;Duox2;Cuzd1;Tlr9;
GO:0007399	nervous system development	0.919513	0.939811	29360;29637;79107;84468;114203;298296	6	Sepp1;Hmgcs1;Duox2;Chst3;Sh2b2;Pcsk9;
GO:0050851	antigen receptor-mediated signaling pathway	6.04445e-05	0.00248763	114203;171055;287974;365367;498232	5	Sh2b2;Cd79b;Klhl6;Cd19;Lax1;
GO:0055088	lipid homeostasis	6.04445e-05	0.00248763	24506;25634;114628;155192;298296	5	Ins2;G6pc;Abcg5;Abcg8;Pcsk9;
GO:0002699	positive regulation of immune effector process	0.000489994	0.0124311	24232;24451;29185;171075;317578	5	C3;Hmox1;Cd37;Fcer2;Sash3;
GO:0032869	cellular response to insulin stimulus	0.00135746	0.0270325	24506;29526;64194;114203;298296	5	Ins2;Pla2g1b;Insig1;Sh2b2;Pcsk9;
GO:0043122	regulation of I-kappaB kinase/NF-kappaB cascade	0.00200553	0.0354541	24451;298006;305341;338457;362506	5	Hmox1;Ccl21;Rhoh;Tlr9;Ccl19;
GO:0002449	lymphocyte mediated immunity	0.00236484	0.0387582	24232;117058;171075;317578;399679	5	C3;Pou2f2;Fcer2;Sash3;aicda;
GO:0043410	positive regulation of MAPKKK cascade	0.00322085	0.0488935	24232;24506;298006;362506;500318	5	C3;Ins2;Ccl21;Ccl19;Cd27;
GO:0016051	carbohydrate biosynthetic process	0.00341572	0.0494405	24506;25634;84468;291325;362282	5	Ins2;G6pc;Chst3;St8sia6;Pck1;
GO:0048872	homeostasis of number of cells	0.00489493	0.057376	24451;84468;114203;155151;317578	5	Hmox1;Chst3;Sh2b2;Coro1a;Sash3;
GO:0071375	cellular response to peptide hormone stimulus	0.00711092	0.0639292	24506;29526;64194;114203;298296	5	Ins2;Pla2g1b;Insig1;Sh2b2;Pcsk9;
GO:0030098	lymphocyte differentiation	0.00835327	0.0687567	24984;117058;155151;305341;317578	5	RT1-DOa;Pou2f2;Coro1a;Rhoh;Sash3;
GO:0046486	glycerolipid metabolic process	0.0124698	0.0890291	25634;29526;64194;298296;362282	5	G6pc;Pla2g1b;Insig1;Pcsk9;Pck1;
GO:0043627	response to estrogen stimulus	0.0197357	0.103353	24232;24451;25303;64194;84395	5	C3;Hmox1;Abcc2;Insig1;Slc34a2;
GO:0006935	chemotaxis	0.0399195	0.144687	24232;155151;246759;298006;362506	5	C3;Coro1a;Cxcl9;Ccl21;Ccl19;
GO:0042330	taxis	0.0404484	0.144687	24232;155151;246759;298006;362506	5	C3;Coro1a;Cxcl9;Ccl21;Ccl19;
GO:0031329	regulation of cellular catabolic process	0.0570054	0.16947	24506;29556;298006;298296;338457	5	Ins2;Myh6;Ccl21;Pcsk9;Tlr9;
GO:0010817	regulation of hormone levels	0.0658474	0.180252	25303;79107;117274;367901;685750	5	Abcc2;Duox2;Nr0b2;Btk;Aldh8a1;
GO:0033043	regulation of organelle organization	0.0679918	0.183291	24506;155151;298006;399679;500453	5	Ins2;Coro1a;Ccl21;aicda;Pax5;
GO:0007584	response to nutrient	0.0694429	0.185987	24291;24451;29637;114628;155192	5	Ctrb1;Hmox1;Hmgcs1;Abcg5;Abcg8;
GO:0014070	response to organic cyclic compound	0.0816681	0.199012	24300;24451;25303;29637;362506	5	Cyp2b1;Hmox1;Abcc2;Hmgcs1;Ccl19;
GO:0055080	cation homeostasis	0.0915465	0.212921	24451;24567;298006;362506;689415	5	Hmox1;Mt1a;Ccl21;Ccl19;Mt2A;
GO:0009894	regulation of catabolic process	0.097584	0.221826	24506;29556;298006;298296;338457	5	Ins2;Myh6;Ccl21;Pcsk9;Tlr9;
GO:0034655	nucleobase-containing catabolic process	0.100233	0.225706	29556;114628;155192;298006;399679	5	Myh6;Abcg5;Abcg8;Ccl21;aicda;
GO:0000122	negative regulation of transcription from RNA polymerase II promoter	0.113067	0.244627	24331;24506;117274;252917;500453	5	Cela1;Ins2;Nr0b2;Nr1d1;Pax5;
GO:0051130	positive regulation of cellular component organization	0.126661	0.260351	24232;24506;155151;298006;298296	5	C3;Ins2;Coro1a;Ccl21;Pcsk9;
GO:0044262	cellular carbohydrate metabolic process	0.133731	0.269001	24505;24506;25634;291325;362282	5	Ins1;Ins2;G6pc;St8sia6;Pck1;
GO:0045859	regulation of protein kinase activity	0.153793	0.292427	24506;298006;338457;362506;498232	5	Ins2;Ccl21;Tlr9;Ccl19;Lax1;
GO:0043549	regulation of kinase activity	0.178498	0.321573	24506;298006;338457;362506;498232	5	Ins2;Ccl21;Tlr9;Ccl19;Lax1;
GO:0010648	negative regulation of cell communication	0.189021	0.331817	57302;252917;305341;338457;498232	5	Cnr2;Nr1d1;Rhoh;Tlr9;Lax1;
GO:0051247	positive regulation of protein metabolic process	0.196161	0.338574	24232;24506;291100;338457;361795	5	C3;Ins2;Irf4;Tlr9;Ltb;
GO:0051338	regulation of transferase activity	0.199767	0.342246	24506;298006;338457;362506;498232	5	Ins2;Ccl21;Tlr9;Ccl19;Lax1;
GO:0051336	regulation of hydrolase activity	0.23447	0.371887	29556;56824;298006;367090;500318	5	Myh6;Ifit1;Ccl21;Neil1;Cd27;
GO:0009057	macromolecule catabolic process	0.313652	0.440299	24269;24291;24506;25634;298296	5	Cpa1;Ctrb1;Ins2;G6pc;Pcsk9;
GO:0006163	purine nucleotide metabolic process	0.316368	0.440299	29556;114628;155192;298006;314649	5	Myh6;Abcg5;Abcg8;Ccl21;S1pr4;
GO:0072521	purine-containing compound metabolic process	0.372567	0.488665	29556;114628;155192;298006;314649	5	Myh6;Abcg5;Abcg8;Ccl21;S1pr4;
GO:0001932	regulation of protein phosphorylation	0.383589	0.499402	24506;298006;338457;362506;498232	5	Ins2;Ccl21;Tlr9;Ccl19;Lax1;
GO:0007155	cell adhesion	0.412484	0.525589	25258;29259;155151;171149;298006	5	Glycam1;Sell;Coro1a;Serpini2;Ccl21;
GO:0022610	biological adhesion	0.416601	0.529663	25258;29259;155151;171149;298006	5	Glycam1;Sell;Coro1a;Serpini2;Ccl21;
GO:0016192	vesicle-mediated transport	0.430296	0.540643	24232;24451;155151;298296;367901	5	C3;Hmox1;Coro1a;Pcsk9;Btk;
GO:0048646	anatomical structure formation involved in morphogenesis	0.443933	0.551905	24232;24451;24506;29556;365581	5	C3;Hmox1;Ins2;Myh6;Edar;
GO:0006753	nucleoside phosphate metabolic process	0.46425	0.568363	29556;114628;155192;298006;314649	5	Myh6;Abcg5;Abcg8;Ccl21;S1pr4;
GO:0009117	nucleotide metabolic process	0.46425	0.568363	29556;114628;155192;298006;314649	5	Myh6;Abcg5;Abcg8;Ccl21;S1pr4;
GO:0046907	intracellular transport	0.509471	0.601477	56824;298296;338457;362506;365581	5	Ifit1;Pcsk9;Tlr9;Ccl19;Edar;
GO:0006928	cellular component movement	0.615081	0.684985	29556;84468;155151;298006;362506	5	Myh6;Chst3;Coro1a;Ccl21;Ccl19;
GO:0040011	locomotion	0.616246	0.68587	24232;155151;246759;298006;362506	5	C3;Coro1a;Cxcl9;Ccl21;Ccl19;
GO:0045595	regulation of cell differentiation	0.657904	0.723968	24331;24506;24984;64194;317578	5	Cela1;Ins2;RT1-DOa;Insig1;Sash3;
GO:0045893	positive regulation of transcription, DNA-dependent	0.677122	0.740714	24309;24331;117058;291100;399679	5	Dbp;Cela1;Pou2f2;Irf4;aicda;
GO:0006811	ion transport	0.692595	0.755409	25303;84395;155151;298006;362506	5	Abcc2;Slc34a2;Coro1a;Ccl21;Ccl19;
GO:0051254	positive regulation of RNA metabolic process	0.693608	0.75607	24309;24331;117058;291100;399679	5	Dbp;Cela1;Pou2f2;Irf4;aicda;
GO:0010628	positive regulation of gene expression	0.736006	0.794368	24309;24331;117058;291100;399679	5	Dbp;Cela1;Pou2f2;Irf4;aicda;
GO:0022414	reproductive process	0.74055	0.797383	29637;56824;79107;117179;338457	5	Hmgcs1;Ifit1;Duox2;Cuzd1;Tlr9;
GO:0042127	regulation of cell proliferation	0.778931	0.827167	24331;24451;24506;155151;317578	5	Cela1;Hmox1;Ins2;Coro1a;Sash3;
GO:0009888	tissue development	0.832527	0.867176	24506;29556;79107;361795;365581	5	Ins2;Myh6;Duox2;Ltb;Edar;
GO:0008283	cell proliferation	0.904876	0.927923	24331;24451;24506;155151;317578	5	Cela1;Hmox1;Ins2;Coro1a;Sash3;
GO:0048468	cell development	0.907677	0.929767	24506;29556;84468;117058;367901	5	Ins2;Myh6;Chst3;Pou2f2;Btk;
GO:0044241	lipid digestion	6.65323e-07	7.70112e-05	25702;29526;114628;155192	4	Pnlip;Pla2g1b;Abcg5;Abcg8;
GO:0045576	mast cell activation	4.99932e-05	0.0021532	24451;57302;305341;367901	4	Hmox1;Cnr2;Rhoh;Btk;
GO:0016126	sterol biosynthetic process	0.000174372	0.00598031	29637;64194;89784;140910	4	Hmgcs1;Insig1;Idi1;Msmo1;
GO:0042632	cholesterol homeostasis	0.000251222	0.00797404	25634;114628;155192;298296	4	G6pc;Abcg5;Abcg8;Pcsk9;
GO:0055092	sterol homeostasis	0.000251222	0.00797404	25634;114628;155192;298296	4	G6pc;Abcg5;Abcg8;Pcsk9;
GO:0022600	digestive system process	0.00047347	0.0123502	24254;25702;114628;155192	4	Cel;Pnlip;Abcg5;Abcg8;
GO:0002700	regulation of production of molecular mediator of immune response	0.000760106	0.0175929	24451;29185;291675;317578	4	Hmox1;Cd37;Mzb1;Sash3;
GO:0006720	isoprenoid metabolic process	0.00135647	0.0270325	29637;89784;114106;685750	4	Hmgcs1;Idi1;Bcmo1;Aldh8a1;
GO:0006641	triglyceride metabolic process	0.00142998	0.027877	25634;64194;298296;362282	4	G6pc;Insig1;Pcsk9;Pck1;
GO:0006639	acylglycerol metabolic process	0.00202405	0.0354541	25634;64194;298296;362282	4	G6pc;Insig1;Pcsk9;Pck1;
GO:0016064	immunoglobulin mediated immune response	0.00202405	0.0354541	24232;117058;171075;399679	4	C3;Pou2f2;Fcer2;aicda;
GO:0006638	neutral lipid metabolic process	0.00222094	0.0375166	25634;64194;298296;362282	4	G6pc;Insig1;Pcsk9;Pck1;
GO:0019724	B cell mediated immunity	0.00222094	0.0375166	24232;117058;171075;399679	4	C3;Pou2f2;Fcer2;aicda;
GO:0006662	glycerol ether metabolic process	0.00398145	0.0525706	25634;64194;298296;362282	4	G6pc;Insig1;Pcsk9;Pck1;
GO:0002703	regulation of leukocyte mediated immunity	0.00413492	0.0531797	24232;24451;171075;317578	4	C3;Hmox1;Fcer2;Sash3;
GO:0009791	post-embryonic development	0.00445378	0.0560824	24331;25702;29360;117554	4	Cela1;Pnlip;Sepp1;Pnliprp2;
GO:0046328	regulation of JNK cascade	0.00461925	0.0560824	298006;338457;362506;500318	4	Ccl21;Tlr9;Ccl19;Cd27;
GO:0002526	acute inflammatory response	0.00514043	0.0591301	24232;24506;24618;24620	4	C3;Ins2;Reg3b;Reg3g;
GO:0002263	cell activation involved in immune response	0.00569968	0.0624604	24451;338457;367901;399679	4	Hmox1;Tlr9;Btk;aicda;
GO:0002366	leukocyte activation involved in immune response	0.00569968	0.0624604	24451;338457;367901;399679	4	Hmox1;Tlr9;Btk;aicda;
GO:0018904	organic ether metabolic process	0.00569968	0.0624604	25634;64194;298296;362282	4	G6pc;Insig1;Pcsk9;Pck1;
GO:0070302	regulation of stress-activated protein kinase signaling cascade	0.00650663	0.0626711	298006;338457;362506;500318	4	Ccl21;Tlr9;Ccl19;Cd27;
GO:0006694	steroid biosynthetic process	0.00693713	0.0626711	29637;64194;89784;140910	4	Hmgcs1;Insig1;Idi1;Msmo1;
GO:0050795	regulation of behavior	0.00693713	0.0626711	24506;246759;298006;362506	4	Ins2;Cxcl9;Ccl21;Ccl19;
GO:0032103	positive regulation of response to external stimulus	0.00809488	0.067744	24232;246759;298006;362506	4	C3;Cxcl9;Ccl21;Ccl19;
GO:0051222	positive regulation of protein transport	0.00809488	0.067744	24506;338457;362506;365581	4	Ins2;Tlr9;Ccl19;Edar;
GO:0006633	fatty acid biosynthetic process	0.0085914	0.0697863	29526;64194;140910;246074	4	Pla2g1b;Insig1;Msmo1;Scd1;
GO:0043123	positive regulation of I-kappaB kinase/NF-kappaB cascade	0.0085914	0.0697863	24451;298006;338457;362506	4	Hmox1;Ccl21;Tlr9;Ccl19;
GO:0007254	JNK cascade	0.00964342	0.0755245	298006;338457;362506;500318	4	Ccl21;Tlr9;Ccl19;Cd27;
GO:0009615	response to virus	0.0123083	0.0890291	56824;79107;246759;338457	4	Ifit1;Duox2;Cxcl9;Tlr9;
GO:0051098	regulation of binding	0.0132915	0.0890291	24451;24506;56824;291100	4	Hmox1;Ins2;Ifit1;Irf4;
GO:0030217	T cell differentiation	0.0146784	0.0937394	24984;155151;305341;317578	4	RT1-DOa;Coro1a;Rhoh;Sash3;
GO:0031098	stress-activated protein kinase signaling cascade	0.0150389	0.0947349	298006;338457;362506;500318	4	Ccl21;Tlr9;Ccl19;Cd27;
GO:0006869	lipid transport	0.0225023	0.111429	25303;25702;114628;155192	4	Abcc2;Pnlip;Abcg5;Abcg8;
GO:0050863	regulation of T cell activation	0.0225023	0.111429	24984;155151;317578;498232	4	RT1-DOa;Coro1a;Sash3;Lax1;
GO:0006006	glucose metabolic process	0.0280047	0.118956	24505;24506;25634;362282	4	Ins1;Ins2;G6pc;Pck1;
GO:0019216	regulation of lipid metabolic process	0.0307489	0.128259	24506;64194;298006;362506	4	Ins2;Insig1;Ccl21;Ccl19;
GO:0010876	lipid localization	0.0330551	0.134975	25303;25702;114628;155192	4	Abcc2;Pnlip;Abcg5;Abcg8;
GO:0080135	regulation of cellular response to stress	0.0354602	0.139728	298006;338457;362506;500318	4	Ccl21;Tlr9;Ccl19;Cd27;
GO:0034762	regulation of transmembrane transport	0.0392542	0.144687	24506;338457;362506;365581	4	Ins2;Tlr9;Ccl19;Edar;
GO:0071345	cellular response to cytokine stimulus	0.0425872	0.149946	56824;79107;114203;308977	4	Ifit1;Duox2;Sh2b2;Il21r;
GO:0019318	hexose metabolic process	0.0453657	0.155636	24505;24506;25634;362282	4	Ins1;Ins2;G6pc;Pck1;
GO:0006644	phospholipid metabolic process	0.0460759	0.155636	24451;29526;117554;298296	4	Hmox1;Pla2g1b;Pnliprp2;Pcsk9;
GO:0051272	positive regulation of cellular component movement	0.0497202	0.161704	84468;155151;298006;362506	4	Chst3;Coro1a;Ccl21;Ccl19;
GO:0040017	positive regulation of locomotion	0.0504678	0.161704	155151;246759;298006;362506	4	Coro1a;Cxcl9;Ccl21;Ccl19;
GO:0051223	regulation of protein transport	0.0550829	0.164804	24506;338457;362506;365581	4	Ins2;Tlr9;Ccl19;Edar;
GO:0051249	regulation of lymphocyte activation	0.0607474	0.172288	24984;155151;317578;498232	4	RT1-DOa;Coro1a;Sash3;Lax1;
GO:0016053	organic acid biosynthetic process	0.0641187	0.180252	29526;64194;140910;246074	4	Pla2g1b;Insig1;Msmo1;Scd1;
GO:0046394	carboxylic acid biosynthetic process	0.0641187	0.180252	29526;64194;140910;246074	4	Pla2g1b;Insig1;Msmo1;Scd1;
GO:0019637	organophosphate metabolic process	0.0658408	0.180252	24451;29526;117554;298296	4	Hmox1;Pla2g1b;Pnliprp2;Pcsk9;
GO:0005996	monosaccharide metabolic process	0.0684691	0.184042	24505;24506;25634;362282	4	Ins1;Ins2;G6pc;Pck1;
GO:0070201	regulation of establishment of protein localization	0.0702512	0.186708	24506;338457;362506;365581	4	Ins2;Tlr9;Ccl19;Edar;
GO:0051090	regulation of sequence-specific DNA binding transcription factor activity	0.0729692	0.186708	24451;24506;117274;338457	4	Hmox1;Ins2;Nr0b2;Tlr9;
GO:0072503	cellular divalent inorganic cation homeostasis	0.0738871	0.188224	24567;298006;362506;689415	4	Mt1a;Ccl21;Ccl19;Mt2A;
GO:0045087	innate immune response	0.076676	0.194526	24232;24506;56824;338457	4	C3;Ins2;Ifit1;Tlr9;
GO:0072507	divalent inorganic cation homeostasis	0.0795177	0.195383	24567;298006;362506;689415	4	Mt1a;Ccl21;Ccl19;Mt2A;
GO:0051051	negative regulation of transport	0.0804766	0.197146	24451;24506;114628;155192	4	Hmox1;Ins2;Abcg5;Abcg8;
GO:0032880	regulation of protein localization	0.109604	0.24092	24506;338457;362506;365581	4	Ins2;Tlr9;Ccl19;Edar;
GO:0045860	positive regulation of protein kinase activity	0.122189	0.254603	24506;298006;338457;362506	4	Ins2;Ccl21;Tlr9;Ccl19;
GO:0030036	actin cytoskeleton organization	0.123363	0.255272	29556;114203;155151;298006	4	Myh6;Sh2b2;Coro1a;Ccl21;
GO:0009203	ribonucleoside triphosphate catabolic process	0.134146	0.269001	29556;114628;155192;298006	4	Myh6;Abcg5;Abcg8;Ccl21;
GO:0009207	purine ribonucleoside triphosphate catabolic process	0.134146	0.269001	29556;114628;155192;298006	4	Myh6;Abcg5;Abcg8;Ccl21;
GO:0009146	purine nucleoside triphosphate catabolic process	0.137825	0.273289	29556;114628;155192;298006	4	Myh6;Abcg5;Abcg8;Ccl21;
GO:0030029	actin filament-based process	0.137825	0.273289	29556;114203;155151;298006	4	Myh6;Sh2b2;Coro1a;Ccl21;
GO:0033674	positive regulation of kinase activity	0.137825	0.273289	24506;298006;338457;362506	4	Ins2;Ccl21;Tlr9;Ccl19;
GO:0009154	purine ribonucleotide catabolic process	0.1403	0.275534	29556;114628;155192;298006	4	Myh6;Abcg5;Abcg8;Ccl21;
GO:0009261	ribonucleotide catabolic process	0.142793	0.278665	29556;114628;155192;298006	4	Myh6;Abcg5;Abcg8;Ccl21;
GO:0009143	nucleoside triphosphate catabolic process	0.144047	0.280434	29556;114628;155192;298006	4	Myh6;Abcg5;Abcg8;Ccl21;
GO:0051347	positive regulation of transferase activity	0.152942	0.291267	24506;298006;338457;362506	4	Ins2;Ccl21;Tlr9;Ccl19;
GO:0030003	cellular cation homeostasis	0.155521	0.294806	24567;298006;362506;689415	4	Mt1a;Ccl21;Ccl19;Mt2A;
GO:0006195	purine nucleotide catabolic process	0.184936	0.328067	29556;114628;155192;298006	4	Myh6;Abcg5;Abcg8;Ccl21;
GO:0072523	purine-containing compound catabolic process	0.193263	0.334821	29556;114628;155192;298006	4	Myh6;Abcg5;Abcg8;Ccl21;
GO:0051270	regulation of cellular component movement	0.194662	0.336301	84468;155151;298006;362506	4	Chst3;Coro1a;Ccl21;Ccl19;
GO:0040012	regulation of locomotion	0.201708	0.344933	155151;246759;298006;362506	4	Coro1a;Cxcl9;Ccl21;Ccl19;
GO:0009166	nucleotide catabolic process	0.207399	0.347593	29556;114628;155192;298006	4	Myh6;Abcg5;Abcg8;Ccl21;
GO:0009617	response to bacterium	0.216025	0.355309	57302;246074;252917;338457	4	Cnr2;Scd1;Nr1d1;Tlr9;
GO:0009205	purine ribonucleoside triphosphate metabolic process	0.22475	0.36411	29556;114628;155192;298006	4	Myh6;Abcg5;Abcg8;Ccl21;
GO:0009199	ribonucleoside triphosphate metabolic process	0.227679	0.366981	29556;114628;155192;298006	4	Myh6;Abcg5;Abcg8;Ccl21;
GO:0009144	purine nucleoside triphosphate metabolic process	0.233567	0.371887	29556;114628;155192;298006	4	Myh6;Abcg5;Abcg8;Ccl21;
GO:0009141	nucleoside triphosphate metabolic process	0.248449	0.384476	29556;114628;155192;298006	4	Myh6;Abcg5;Abcg8;Ccl21;
GO:0009150	purine ribonucleotide metabolic process	0.25748	0.393415	29556;114628;155192;298006	4	Myh6;Abcg5;Abcg8;Ccl21;
GO:0030163	protein catabolic process	0.271151	0.405297	24269;24291;24506;298296	4	Cpa1;Ctrb1;Ins2;Pcsk9;
GO:0009259	ribonucleotide metabolic process	0.272679	0.405297	29556;114628;155192;298006	4	Myh6;Abcg5;Abcg8;Ccl21;
GO:0007264	small GTPase mediated signal transduction	0.289577	0.421617	24451;114203;305341;306760	4	Hmox1;Sh2b2;Rhoh;Dok3;
GO:0009968	negative regulation of signal transduction	0.303517	0.434065	252917;305341;338457;498232	4	Nr1d1;Rhoh;Tlr9;Lax1;
GO:0044057	regulation of system process	0.333181	0.455389	29556;57302;114628;155192	4	Myh6;Cnr2;Abcg5;Abcg8;
GO:0006886	intracellular protein transport	0.334749	0.456058	56824;338457;362506;365581	4	Ifit1;Tlr9;Ccl19;Edar;
GO:0009308	amine metabolic process	0.359867	0.477759	24506;29526;79107;84468	4	Ins2;Pla2g1b;Duox2;Chst3;
GO:0043065	positive regulation of apoptosis	0.43947	0.549312	24291;24451;298296;500318	4	Ctrb1;Hmox1;Pcsk9;Cd27;
GO:0043068	positive regulation of programmed cell death	0.444088	0.551905	24291;24451;298296;500318	4	Ctrb1;Hmox1;Pcsk9;Cd27;
GO:0010942	positive regulation of cell death	0.47004	0.572707	24291;24451;298296;500318	4	Ctrb1;Hmox1;Pcsk9;Cd27;
GO:0043066	negative regulation of apoptosis	0.476086	0.576659	24451;298006;362506;500318	4	Hmox1;Ccl21;Ccl19;Cd27;
GO:0043069	negative regulation of programmed cell death	0.48361	0.582723	24451;298006;362506;500318	4	Hmox1;Ccl21;Ccl19;Cd27;
GO:0007010	cytoskeleton organization	0.502975	0.596424	29556;114203;155151;298006	4	Myh6;Sh2b2;Coro1a;Ccl21;
GO:0060548	negative regulation of cell death	0.51474	0.605479	24451;298006;362506;500318	4	Hmox1;Ccl21;Ccl19;Cd27;
GO:0008284	positive regulation of cell proliferation	0.524933	0.614571	24451;24506;155151;317578	4	Hmox1;Ins2;Coro1a;Sash3;
GO:0030001	metal ion transport	0.526381	0.614571	84395;155151;298006;362506	4	Slc34a2;Coro1a;Ccl21;Ccl19;
GO:0034613	cellular protein localization	0.567442	0.646388	56824;338457;362506;365581	4	Ifit1;Tlr9;Ccl19;Edar;
GO:0070727	cellular macromolecule localization	0.570203	0.64826	56824;338457;362506;365581	4	Ifit1;Tlr9;Ccl19;Edar;
GO:0006259	DNA metabolic process	0.633494	0.701273	24506;29526;367090;399679	4	Ins2;Pla2g1b;Neil1;aicda;
GO:0006812	cation transport	0.647147	0.713403	84395;155151;298006;362506	4	Slc34a2;Coro1a;Ccl21;Ccl19;
GO:2000026	regulation of multicellular organismal development	0.883924	0.910262	24232;24451;24984;317578	4	C3;Hmox1;RT1-DOa;Sash3;
GO:0022607	cellular component assembly	0.951637	0.964131	24451;29556;155151;298006	4	Hmox1;Myh6;Coro1a;Ccl21;
GO:0044085	cellular component biogenesis	0.971565	0.978433	24451;29556;155151;298006	4	Hmox1;Myh6;Coro1a;Ccl21;
GO:0030299	intestinal cholesterol absorption	2.56311e-05	0.00135625	25702;114628;155192	3	Pnlip;Abcg5;Abcg8;
GO:0043552	positive regulation of phosphatidylinositol 3-kinase activity	8.55426e-05	0.00330052	24506;298006;362506	3	Ins2;Ccl21;Ccl19;
GO:0090218	positive regulation of lipid kinase activity	0.000108331	0.00401257	24506;298006;362506	3	Ins2;Ccl21;Ccl19;
GO:0043551	regulation of phosphatidylinositol 3-kinase activity	0.00013474	0.0048929	24506;298006;362506	3	Ins2;Ccl21;Ccl19;
GO:0042346	positive regulation of NF-kappaB import into nucleus	0.000199371	0.00671338	338457;362506;365581	3	Tlr9;Ccl19;Edar;
GO:0050892	intestinal absorption	0.000238057	0.00787287	25702;114628;155192	3	Pnlip;Abcg5;Abcg8;
GO:0043550	regulation of lipid kinase activity	0.000329282	0.00938202	24506;298006;362506	3	Ins2;Ccl21;Ccl19;
GO:0042993	positive regulation of transcription factor import into nucleus	0.000503962	0.0124445	338457;362506;365581	3	Tlr9;Ccl19;Edar;
GO:0050853	B cell receptor signaling pathway	0.000503962	0.0124445	171055;287974;365367	3	Cd79b;Klhl6;Cd19;
GO:0002920	regulation of humoral immune response	0.000648017	0.0155861	24232;29185;171075	3	C3;Cd37;Fcer2;
GO:0008299	isoprenoid biosynthetic process	0.000815956	0.0182066	29637;89784;685750	3	Hmgcs1;Idi1;Aldh8a1;
GO:0042345	regulation of NF-kappaB import into nucleus	0.00100924	0.0212399	338457;362506;365581	3	Tlr9;Ccl19;Edar;
GO:0042348	NF-kappaB import into nucleus	0.00111582	0.0232191	338457;362506;365581	3	Tlr9;Ccl19;Edar;
GO:0032094	response to food	0.00134971	0.0270325	24291;25634;117554	3	Ctrb1;G6pc;Pnliprp2;
GO:0002637	regulation of immunoglobulin production	0.00161228	0.0307024	29185;291675;317578	3	Cd37;Mzb1;Sash3;
GO:0006695	cholesterol biosynthetic process	0.00190476	0.0352762	29637;64194;89784	3	Hmgcs1;Insig1;Idi1;
GO:0002444	myeloid leukocyte mediated immunity	0.00222831	0.0375166	24232;24451;367901	3	C3;Hmox1;Btk;
GO:0046330	positive regulation of JNK cascade	0.00222831	0.0375166	298006;362506;500318	3	Ccl21;Ccl19;Cd27;
GO:0006953	acute-phase response	0.00277425	0.0442923	24506;24618;24620	3	Ins2;Reg3b;Reg3g;
GO:0002275	myeloid cell activation involved in immune response	0.0029729	0.0462673	24451;338457;367901	3	Hmox1;Tlr9;Btk;
GO:0051897	positive regulation of protein kinase B signaling cascade	0.0029729	0.0462673	24506;298006;362506	3	Ins2;Ccl21;Ccl19;
GO:0042307	positive regulation of protein import into nucleus	0.0031801	0.0488935	338457;362506;365581	3	Tlr9;Ccl19;Edar;
GO:0002260	lymphocyte homeostasis	0.00339595	0.0494405	84468;114203;155151	3	Chst3;Sh2b2;Coro1a;
GO:0070304	positive regulation of stress-activated protein kinase signaling cascade	0.00339595	0.0494405	298006;362506;500318	3	Ccl21;Ccl19;Cd27;
GO:0001776	leukocyte homeostasis	0.00385408	0.0524835	84468;114203;155151	3	Chst3;Sh2b2;Coro1a;
GO:0006721	terpenoid metabolic process	0.00385408	0.0524835	89784;114106;685750	3	Idi1;Bcmo1;Aldh8a1;
GO:0042990	regulation of transcription factor import into nucleus	0.00385408	0.0524835	338457;362506;365581	3	Tlr9;Ccl19;Edar;
GO:0051341	regulation of oxidoreductase activity	0.00385408	0.0524835	24506;57302;171075	3	Ins2;Cnr2;Fcer2;
GO:0015918	sterol transport	0.00434814	0.0551558	25702;114628;155192	3	Pnlip;Abcg5;Abcg8;
GO:0030301	cholesterol transport	0.00434814	0.0551558	25702;114628;155192	3	Pnlip;Abcg5;Abcg8;
GO:0002821	positive regulation of adaptive immune response	0.0046089	0.0560824	24232;171075;317578	3	C3;Fcer2;Sash3;
GO:0002824	positive regulation of adaptive immune response based on somatic recombination of immune receptors built from immunoglobulin superfamily domains	0.0046089	0.0560824	24232;171075;317578	3	C3;Fcer2;Sash3;
GO:0042108	positive regulation of cytokine biosynthetic process	0.0046089	0.0560824	291100;338457;361795	3	Irf4;Tlr9;Ltb;
GO:0042991	transcription factor import into nucleus	0.0046089	0.0560824	338457;362506;365581	3	Tlr9;Ccl19;Edar;
GO:0002705	positive regulation of leukocyte mediated immunity	0.00487894	0.057376	24232;171075;317578	3	C3;Fcer2;Sash3;
GO:0002708	positive regulation of lymphocyte mediated immunity	0.00487894	0.057376	24232;171075;317578	3	C3;Fcer2;Sash3;
GO:0034764	positive regulation of transmembrane transport	0.00515835	0.0591301	338457;362506;365581	3	Tlr9;Ccl19;Edar;
GO:0046824	positive regulation of nucleocytoplasmic transport	0.00544723	0.0607727	338457;362506;365581	3	Tlr9;Ccl19;Edar;
GO:0002698	negative regulation of immune effector process	0.00637148	0.0626711	24451;24506;56824	3	Hmox1;Ins2;Ifit1;
GO:0051896	regulation of protein kinase B signaling cascade	0.00637148	0.0626711	24506;298006;362506	3	Ins2;Ccl21;Ccl19;
GO:0090316	positive regulation of intracellular protein transport	0.00669904	0.0626711	338457;362506;365581	3	Tlr9;Ccl19;Edar;
GO:0070374	positive regulation of ERK1 and ERK2 cascade	0.00738381	0.0647084	24232;298006;362506	3	C3;Ccl21;Ccl19;
GO:0032388	positive regulation of intracellular transport	0.00774117	0.0669937	338457;362506;365581	3	Tlr9;Ccl19;Edar;
GO:0051607	defense response to virus	0.00774117	0.0669937	56824;246759;338457	3	Ifit1;Cxcl9;Tlr9;
GO:0050921	positive regulation of chemotaxis	0.00848615	0.0695414	246759;298006;362506	3	Cxcl9;Ccl21;Ccl19;
GO:0006959	humoral immune response	0.00887389	0.0714541	24232;29185;171075	3	C3;Cd37;Fcer2;
GO:0043900	regulation of multi-organism process	0.00927189	0.0733826	56824;171075;246074	3	Ifit1;Fcer2;Scd1;
GO:0031348	negative regulation of defense response	0.0118779	0.0887012	24506;56824;57302	3	Ins2;Ifit1;Cnr2;
GO:0043491	protein kinase B signaling cascade	0.0128307	0.0890291	24506;298006;362506	3	Ins2;Ccl21;Ccl19;
GO:0048520	positive regulation of behavior	0.0128307	0.0890291	246759;298006;362506	3	Cxcl9;Ccl21;Ccl19;
GO:0042035	regulation of cytokine biosynthetic process	0.0133231	0.0890291	291100;338457;361795	3	Irf4;Tlr9;Ltb;
GO:0008645	hexose transport	0.0143399	0.0922137	24506;25634;29526	3	Ins2;G6pc;Pla2g1b;
GO:0015758	glucose transport	0.0143399	0.0922137	24506;25634;29526	3	Ins2;G6pc;Pla2g1b;
GO:0006643	membrane lipid metabolic process	0.0148644	0.0939554	24254;117554;291325	3	Cel;Pnliprp2;St8sia6;
GO:0015749	monosaccharide transport	0.0148644	0.0939554	24506;25634;29526	3	Ins2;G6pc;Pla2g1b;
GO:0070372	regulation of ERK1 and ERK2 cascade	0.0148644	0.0939554	24232;298006;362506	3	C3;Ccl21;Ccl19;
GO:0045834	positive regulation of lipid metabolic process	0.0165026	0.102905	24506;298006;362506	3	Ins2;Ccl21;Ccl19;
GO:0050920	regulation of chemotaxis	0.0165026	0.102905	246759;298006;362506	3	Cxcl9;Ccl21;Ccl19;
GO:0002706	regulation of lymphocyte mediated immunity	0.0170703	0.103353	24232;171075;317578	3	C3;Fcer2;Sash3;
GO:0044403	symbiosis, encompassing mutualism through parasitism	0.0176489	0.103353	56824;246074;338457	3	Ifit1;Scd1;Tlr9;
GO:0002822	regulation of adaptive immune response based on somatic recombination of immune receptors built from immunoglobulin superfamily domains	0.0182383	0.103353	24232;171075;317578	3	C3;Fcer2;Sash3;
GO:0019748	secondary metabolic process	0.0182383	0.103353	89784;114106;685750	3	Idi1;Bcmo1;Aldh8a1;
GO:0030595	leukocyte chemotaxis	0.0182383	0.103353	155151;298006;362506	3	Coro1a;Ccl21;Ccl19;
GO:0002819	regulation of adaptive immune response	0.0194497	0.103353	24232;171075;317578	3	C3;Fcer2;Sash3;
GO:0006200	ATP catabolic process	0.0194497	0.103353	29556;114628;155192	3	Myh6;Abcg5;Abcg8;
GO:0042089	cytokine biosynthetic process	0.0194497	0.103353	291100;338457;361795	3	Irf4;Tlr9;Ltb;
GO:0044419	interspecies interaction between organisms	0.0207048	0.104199	56824;246074;338457	3	Ifit1;Scd1;Tlr9;
GO:0070371	ERK1 and ERK2 cascade	0.0213487	0.106859	24232;298006;362506	3	C3;Ccl21;Ccl19;
GO:0042107	cytokine metabolic process	0.0220035	0.109544	291100;338457;361795	3	Irf4;Tlr9;Ltb;
GO:0043433	negative regulation of sequence-specific DNA binding transcription factor activity	0.0220035	0.109544	24451;117274;338457	3	Hmox1;Nr0b2;Tlr9;
GO:0042306	regulation of protein import into nucleus	0.024732	0.118039	338457;362506;365581	3	Tlr9;Ccl19;Edar;
GO:0002695	negative regulation of leukocyte activation	0.0254414	0.118039	24451;57302;498232	3	Hmox1;Cnr2;Lax1;
GO:0008643	carbohydrate transport	0.0261617	0.118039	24506;25634;29526	3	Ins2;G6pc;Pla2g1b;
GO:0033500	carbohydrate homeostasis	0.027635	0.118956	24506;25634;362282	3	Ins2;G6pc;Pck1;
GO:0034637	cellular carbohydrate biosynthetic process	0.027635	0.118956	24506;25634;362282	3	Ins2;G6pc;Pck1;
GO:0042593	glucose homeostasis	0.027635	0.118956	24506;25634;362282	3	Ins2;G6pc;Pck1;
GO:0016485	protein processing	0.028388	0.11976	24232;117179;298296	3	C3;Cuzd1;Pcsk9;
GO:0050866	negative regulation of cell activation	0.028388	0.11976	24451;57302;498232	3	Hmox1;Cnr2;Lax1;
GO:0060326	cell chemotaxis	0.0291519	0.122425	155151;298006;362506	3	Coro1a;Ccl21;Ccl19;
GO:0071216	cellular response to biotic stimulus	0.0291519	0.122425	24506;252917;338457	3	Ins2;Nr1d1;Tlr9;
GO:0051604	protein maturation	0.0339625	0.134975	24232;117179;298296	3	C3;Cuzd1;Pcsk9;
GO:0044242	cellular lipid catabolic process	0.0373846	0.144687	24254;25618;117554	3	Cel;Acadsb;Pnliprp2;
GO:0010639	negative regulation of organelle organization	0.0391597	0.144687	155151;399679;500453	3	Coro1a;aicda;Pax5;
GO:0033157	regulation of intracellular protein transport	0.0391597	0.144687	338457;362506;365581	3	Tlr9;Ccl19;Edar;
GO:0001889	liver development	0.0400632	0.144687	24309;29637;298296	3	Dbp;Hmgcs1;Pcsk9;
GO:0046822	regulation of nucleocytoplasmic transport	0.0409772	0.145942	338457;362506;365581	3	Tlr9;Ccl19;Edar;
GO:0061008	hepaticobiliary system development	0.0419017	0.147813	24309;29637;298296	3	Dbp;Hmgcs1;Pcsk9;
GO:0035264	multicellular organism growth	0.0437822	0.152702	24331;25634;79107	3	Cela1;G6pc;Duox2;
GO:0019221	cytokine-mediated signaling pathway	0.047668	0.156561	79107;114203;308977	3	Duox2;Sh2b2;Il21r;
GO:0045088	regulation of innate immune response	0.047668	0.156561	24506;252917;338457	3	Ins2;Nr1d1;Tlr9;
GO:0009306	protein secretion	0.0496728	0.161704	24506;117058;498232	3	Ins2;Pou2f2;Lax1;
GO:0045444	fat cell differentiation	0.0506905	0.161704	64194;114203;246074	3	Insig1;Sh2b2;Scd1;
GO:0005976	polysaccharide metabolic process	0.0517183	0.161704	24506;25634;84468	3	Ins2;G6pc;Chst3;
GO:0009636	response to toxin	0.0548624	0.164448	24291;24567;689415	3	Ctrb1;Mt1a;Mt2A;
GO:0016052	carbohydrate catabolic process	0.0559305	0.16707	24506;25634;497039	3	Ins2;G6pc;Amy2a3;
GO:0050900	leukocyte migration	0.0570085	0.16947	155151;298006;362506	3	Coro1a;Ccl21;Ccl19;
GO:0000302	response to reactive oxygen species	0.0603016	0.171286	24451;79107;367901	3	Hmox1;Duox2;Btk;
GO:0032386	regulation of intracellular transport	0.0603016	0.171286	338457;362506;365581	3	Tlr9;Ccl19;Edar;
GO:0050727	regulation of inflammatory response	0.0659846	0.180252	24232;24506;57302	3	C3;Ins2;Cnr2;
GO:0015980	energy derivation by oxidation of organic compounds	0.0683246	0.18392	24506;25634;362282	3	Ins2;G6pc;Pck1;
GO:0046034	ATP metabolic process	0.071905	0.186708	29556;114628;155192	3	Myh6;Abcg5;Abcg8;
GO:0031349	positive regulation of defense response	0.0768077	0.194593	24232;252917;338457	3	C3;Nr1d1;Tlr9;
GO:0001819	positive regulation of cytokine production	0.078056	0.195383	24232;317578;338457	3	C3;Sash3;Tlr9;
GO:0032355	response to estradiol stimulus	0.078056	0.195383	24232;64194;84395	3	C3;Insig1;Slc34a2;
GO:0010638	positive regulation of organelle organization	0.0818545	0.199204	24506;155151;298006	3	Ins2;Coro1a;Ccl21;
GO:0051346	negative regulation of hydrolase activity	0.0870417	0.20457	56824;367090;500318	3	Ifit1;Neil1;Cd27;
GO:0006606	protein import into nucleus	0.0937172	0.216414	338457;362506;365581	3	Tlr9;Ccl19;Edar;
GO:0051170	nuclear import	0.0964455	0.221335	338457;362506;365581	3	Tlr9;Ccl19;Edar;
GO:0043405	regulation of MAP kinase activity	0.117905	0.24984	24506;338457;498232	3	Ins2;Tlr9;Lax1;
GO:0009914	hormone transport	0.125426	0.258099	25303;117274;367901	3	Abcc2;Nr0b2;Btk;
GO:0034504	protein localization to nucleus	0.130021	0.263455	338457;362506;365581	3	Tlr9;Ccl19;Edar;
GO:0060627	regulation of vesicle-mediated transport	0.13781	0.273289	24232;24451;298296	3	C3;Hmox1;Pcsk9;
GO:0006725	cellular aromatic compound metabolic process	0.144154	0.280434	29230;79107;83808	3	Sqle;Duox2;Ugt2b15;
GO:0030335	positive regulation of cell migration	0.144154	0.280434	155151;298006;362506	3	Coro1a;Ccl21;Ccl19;
GO:0017038	protein import	0.147363	0.283402	338457;362506;365581	3	Tlr9;Ccl19;Edar;
GO:2000147	positive regulation of cell motility	0.147363	0.283402	155151;298006;362506	3	Coro1a;Ccl21;Ccl19;
GO:0006816	calcium ion transport	0.157127	0.297437	155151;298006;362506	3	Coro1a;Ccl21;Ccl19;
GO:0071705	nitrogen compound transport	0.177232	0.319743	25303;116642;367901	3	Abcc2;Slc28a1;Btk;
GO:0051384	response to glucocorticoid stimulus	0.180652	0.323135	24232;84028;117554	3	C3;Pnliprp1;Pnliprp2;
GO:0016569	covalent chromatin modification	0.192759	0.334261	291100;399679;500453	3	Irf4;aicda;Pax5;
GO:0031960	response to corticosteroid stimulus	0.201532	0.344933	24232;84028;117554	3	C3;Pnliprp1;Pnliprp2;
GO:0070838	divalent metal ion transport	0.205068	0.347471	155151;298006;362506	3	Coro1a;Ccl21;Ccl19;
GO:0016055	Wnt receptor signaling pathway	0.206842	0.347593	24331;24506;29556	3	Cela1;Ins2;Myh6;
GO:0072511	divalent inorganic cation transport	0.210399	0.348844	155151;298006;362506	3	Coro1a;Ccl21;Ccl19;
GO:0051129	negative regulation of cellular component organization	0.215761	0.355191	155151;399679;500453	3	Coro1a;aicda;Pax5;
GO:0032496	response to lipopolysaccharide	0.228385	0.36748	57302;252917;338457	3	Cnr2;Nr1d1;Tlr9;
GO:0042060	wound healing	0.228385	0.36748	24232;24451;24506	3	C3;Hmox1;Ins2;
GO:0006091	generation of precursor metabolites and energy	0.235663	0.371887	24506;25634;362282	3	Ins2;G6pc;Pck1;
GO:0006913	nucleocytoplasmic transport	0.239318	0.376245	338457;362506;365581	3	Tlr9;Ccl19;Edar;
GO:0051169	nuclear transport	0.246657	0.382587	338457;362506;365581	3	Tlr9;Ccl19;Edar;
GO:0071900	regulation of protein serine/threonine kinase activity	0.248498	0.384476	24506;338457;498232	3	Ins2;Tlr9;Lax1;
GO:0002237	response to molecule of bacterial origin	0.252186	0.388236	57302;252917;338457	3	Cnr2;Nr1d1;Tlr9;
GO:0006897	endocytosis	0.257733	0.393415	24232;155151;298296	3	C3;Coro1a;Pcsk9;
GO:0010324	membrane invagination	0.257733	0.393415	24232;155151;298296	3	C3;Coro1a;Pcsk9;
GO:0006875	cellular metal ion homeostasis	0.287575	0.42002	24567;298006;362506	3	Mt1a;Ccl21;Ccl19;
GO:0006605	protein targeting	0.289451	0.421617	338457;362506;365581	3	Tlr9;Ccl19;Edar;
GO:0033365	protein localization to organelle	0.304495	0.435127	338457;362506;365581	3	Tlr9;Ccl19;Edar;
GO:0006917	induction of apoptosis	0.312033	0.440299	24451;298296;500318	3	Hmox1;Pcsk9;Cd27;
GO:0006140	regulation of nucleotide metabolic process	0.313919	0.440299	29556;298006;314649	3	Myh6;Ccl21;S1pr4;
GO:0012502	induction of programmed cell death	0.313919	0.440299	24451;298296;500318	3	Hmox1;Pcsk9;Cd27;
GO:0055065	metal ion homeostasis	0.313919	0.440299	24567;298006;362506	3	Mt1a;Ccl21;Ccl19;
GO:0016568	chromatin modification	0.315805	0.440299	291100;399679;500453	3	Irf4;aicda;Pax5;
GO:0030334	regulation of cell migration	0.342224	0.462965	155151;298006;362506	3	Coro1a;Ccl21;Ccl19;
GO:2000145	regulation of cell motility	0.357302	0.475363	155151;298006;362506	3	Coro1a;Ccl21;Ccl19;
GO:0051046	regulation of secretion	0.46425	0.568363	24451;24506;117274	3	Hmox1;Ins2;Nr0b2;
GO:0044106	cellular amine metabolic process	0.471379	0.572831	24506;29526;79107	3	Ins2;Pla2g1b;Duox2;
GO:0006325	chromatin organization	0.489017	0.585818	291100;399679;500453	3	Irf4;aicda;Pax5;
GO:0051240	positive regulation of multicellular organismal process	0.551691	0.635406	24232;317578;338457	3	C3;Sash3;Tlr9;
GO:0040008	regulation of growth	0.553323	0.635704	24232;246074;317578	3	C3;Scd1;Sash3;
GO:0018193	peptidyl-amino acid modification	0.567858	0.646388	24506;291100;367901	3	Ins2;Irf4;Btk;
GO:0022603	regulation of anatomical structure morphogenesis	0.588346	0.66098	24232;24451;155151	3	C3;Hmox1;Coro1a;
GO:0016044	cellular membrane organization	0.634681	0.702168	24232;155151;298296	3	C3;Coro1a;Pcsk9;
GO:0061024	membrane organization	0.637545	0.704915	24232;155151;298296	3	C3;Coro1a;Pcsk9;
GO:0007167	enzyme linked receptor protein signaling pathway	0.640394	0.707221	24506;29556;114203	3	Ins2;Myh6;Sh2b2;
GO:0051276	chromosome organization	0.66263	0.728735	291100;399679;500453	3	Irf4;aicda;Pax5;
GO:0007420	brain development	0.673376	0.737052	29360;29637;79107	3	Sepp1;Hmgcs1;Duox2;
GO:0051094	positive regulation of developmental process	0.750471	0.806143	24232;24451;317578	3	C3;Hmox1;Sash3;
GO:0045944	positive regulation of transcription from RNA polymerase II promoter	0.761121	0.814796	24309;24331;291100	3	Dbp;Cela1;Irf4;
GO:0006461	protein complex assembly	0.776416	0.826392	24451;155151;298006	3	Hmox1;Coro1a;Ccl21;
GO:0009628	response to abiotic stimulus	0.778394	0.827072	25303;29637;114628	3	Abcc2;Hmgcs1;Abcg5;
GO:0070271	protein complex biogenesis	0.778394	0.827072	24451;155151;298006	3	Hmox1;Coro1a;Ccl21;
GO:0016477	cell migration	0.784245	0.831632	155151;298006;362506	3	Coro1a;Ccl21;Ccl19;
GO:0072358	cardiovascular system development	0.800142	0.84533	24232;24451;29556	3	C3;Hmox1;Myh6;
GO:0072359	circulatory system development	0.800142	0.84533	24232;24451;29556	3	C3;Hmox1;Myh6;
GO:0071822	protein complex subunit organization	0.806402	0.850488	24451;155151;298006	3	Hmox1;Coro1a;Ccl21;
GO:0048870	cell motility	0.823399	0.861545	155151;298006;362506	3	Coro1a;Ccl21;Ccl19;
GO:0051674	localization of cell	0.823399	0.861545	155151;298006;362506	3	Coro1a;Ccl21;Ccl19;
GO:0007417	central nervous system development	0.825028	0.862762	29360;29637;79107	3	Sepp1;Hmgcs1;Duox2;
GO:0032989	cellular component morphogenesis	0.831417	0.866996	29556;84468;155151	3	Myh6;Chst3;Coro1a;
GO:0007267	cell-cell signaling	0.832202	0.867176	57302;117274;367901	3	Cnr2;Nr0b2;Btk;
GO:0030030	cell projection organization	0.837609	0.87149	84468;155151;298006	3	Chst3;Coro1a;Ccl21;
GO:0065003	macromolecular complex assembly	0.903929	0.927466	24451;155151;298006	3	Hmox1;Coro1a;Ccl21;
GO:0071844	cellular component assembly at cellular level	0.906784	0.929366	29556;155151;298006	3	Myh6;Coro1a;Ccl21;
GO:0009790	embryo development	0.925122	0.944502	29556;64194;84395	3	Myh6;Insig1;Slc34a2;
GO:0043933	macromolecular complex subunit organization	0.93071	0.949683	24451;155151;298006	3	Hmox1;Coro1a;Ccl21;
GO:0007186	G-protein coupled receptor protein signaling pathway	0.999825	0.999825	24506;57302;314649	3	Ins2;Cnr2;S1pr4;
GO:0002408	myeloid dendritic cell chemotaxis	4.6742e-05	0.0020611	298006;362506	2	Ccl21;Ccl19;
GO:0010949	negative regulation of intestinal phytosterol absorption	4.6742e-05	0.0020611	114628;155192	2	Abcg5;Abcg8;
GO:0045796	negative regulation of intestinal cholesterol absorption	4.6742e-05	0.0020611	114628;155192	2	Abcg5;Abcg8;
GO:0060752	intestinal phytosterol absorption	4.6742e-05	0.0020611	114628;155192	2	Abcg5;Abcg8;
GO:0010273	detoxification of copper ion	0.000139597	0.00497181	24567;689415	2	Mt1a;Mt2A;
GO:0001767	establishment of lymphocyte polarity	0.000277943	0.00817064	298006;362506	2	Ccl21;Ccl19;
GO:0001768	establishment of T cell polarity	0.000277943	0.00817064	298006;362506	2	Ccl21;Ccl19;
GO:0002407	dendritic cell chemotaxis	0.000277943	0.00817064	298006;362506	2	Ccl21;Ccl19;
GO:0033004	negative regulation of mast cell activation	0.000277943	0.00817064	24451;57302	2	Hmox1;Cnr2;
GO:0060457	negative regulation of digestive system process	0.000461163	0.0122195	114628;155192	2	Abcg5;Abcg8;
GO:0030300	regulation of intestinal cholesterol absorption	0.000688647	0.016144	114628;155192	2	Abcg5;Abcg8;
GO:0034122	negative regulation of toll-like receptor signaling pathway	0.000688647	0.016144	252917;338457	2	Nr1d1;Tlr9;
GO:0002639	positive regulation of immunoglobulin production	0.000959791	0.0204314	29185;317578	2	Cd37;Sash3;
GO:0032372	negative regulation of sterol transport	0.00202923	0.0354541	114628;155192	2	Abcg5;Abcg8;
GO:0032375	negative regulation of cholesterol transport	0.00202923	0.0354541	114628;155192	2	Abcg5;Abcg8;
GO:0034695	response to prostaglandin E stimulus	0.00202923	0.0354541	298006;362506	2	Ccl21;Ccl19;
GO:0048535	lymph node development	0.0024691	0.040112	29363;361795	2	Cxcr5;Ltb;
GO:0030002	cellular anion homeostasis	0.00294969	0.0462673	25303;84395	2	Abcc2;Slc34a2;
GO:0002922	positive regulation of humoral immune response	0.00347044	0.0494405	24232;171075	2	C3;Fcer2;
GO:0006882	cellular zinc ion homeostasis	0.00347044	0.0494405	24567;689415	2	Mt1a;Mt2A;
GO:0007263	nitric oxide mediated signal transduction	0.00347044	0.0494405	24567;689415	2	Mt1a;Mt2A;
GO:0055069	zinc ion homeostasis	0.00347044	0.0494405	24567;689415	2	Mt1a;Mt2A;
GO:0090023	positive regulation of neutrophil chemotaxis	0.00347044	0.0494405	298006;362506	2	Ccl21;Ccl19;
GO:0002714	positive regulation of B cell mediated immunity	0.00403079	0.0525706	24232;171075	2	C3;Fcer2;
GO:0002891	positive regulation of immunoglobulin mediated immune response	0.00403079	0.0525706	24232;171075	2	C3;Fcer2;
GO:0034121	regulation of toll-like receptor signaling pathway	0.00403079	0.0525706	252917;338457	2	Nr1d1;Tlr9;
GO:0045922	negative regulation of fatty acid metabolic process	0.00403079	0.0525706	24506;64194	2	Ins2;Insig1;
GO:0046466	membrane lipid catabolic process	0.00403079	0.0525706	24254;117554	2	Cel;Pnliprp2;
GO:0032673	regulation of interleukin-4 production	0.00526807	0.0591301	291100;317578	2	Irf4;Sash3;
GO:0034694	response to prostaglandin stimulus	0.00526807	0.0591301	298006;362506	2	Ccl21;Ccl19;
GO:0048305	immunoglobulin secretion	0.00526807	0.0591301	117058;498232	2	Pou2f2;Lax1;
GO:0055081	anion homeostasis	0.00526807	0.0591301	25303;84395	2	Abcc2;Slc34a2;
GO:0090022	regulation of neutrophil chemotaxis	0.00526807	0.0591301	298006;362506	2	Ccl21;Ccl19;
GO:0050999	regulation of nitric-oxide synthase activity	0.0059439	0.0626711	57302;171075	2	Cnr2;Fcer2;
GO:0051354	negative regulation of oxidoreductase activity	0.0059439	0.0626711	24506;57302	2	Ins2;Cnr2;
GO:0032633	interleukin-4 production	0.00665713	0.0626711	291100;317578	2	Irf4;Sash3;
GO:0033003	regulation of mast cell activation	0.00665713	0.0626711	24451;57302	2	Hmox1;Cnr2;
GO:0005980	glycogen catabolic process	0.00740723	0.0647084	24506;25634	2	Ins2;G6pc;
GO:0009251	glucan catabolic process	0.00740723	0.0647084	24506;25634	2	Ins2;G6pc;
GO:0032369	negative regulation of lipid transport	0.00740723	0.0647084	114628;155192	2	Abcg5;Abcg8;
GO:0044247	cellular polysaccharide catabolic process	0.00740723	0.0647084	24506;25634	2	Ins2;G6pc;
GO:0002279	mast cell activation involved in immune response	0.00819366	0.067744	24451;367901	2	Hmox1;Btk;
GO:0002886	regulation of myeloid leukocyte mediated immunity	0.00819366	0.067744	24232;24451	2	C3;Hmox1;
GO:0043303	mast cell degranulation	0.00819366	0.067744	24451;367901	2	Hmox1;Btk;
GO:0044058	regulation of digestive system process	0.00819366	0.067744	114628;155192	2	Abcg5;Abcg8;
GO:0051208	sequestering of calcium ion	0.00819366	0.067744	298006;362506	2	Ccl21;Ccl19;
GO:0002448	mast cell mediated immunity	0.00901592	0.071663	24451;367901	2	Hmox1;Btk;
GO:0002504	antigen processing and presentation of peptide or polysaccharide antigen via MHC class II	0.00901592	0.071663	24984;365542	2	RT1-DOa;RT1-DOb;
GO:2000107	negative regulation of leukocyte apoptosis	0.00901592	0.071663	298006;362506	2	Ccl21;Ccl19;
GO:0048873	homeostasis of number of cells within a tissue	0.00987347	0.0761903	155151;317578	2	Coro1a;Sash3;
GO:0002532	production of molecular mediator involved in inflammatory response	0.0107658	0.0817142	24506;367901	2	Ins2;Btk;
GO:0032653	regulation of interleukin-10 production	0.0107658	0.0817142	291100;317578	2	Irf4;Sash3;
GO:0002702	positive regulation of production of molecular mediator of immune response	0.0116924	0.0876694	29185;317578	2	Cd37;Sash3;
GO:0006664	glycolipid metabolic process	0.0116924	0.0876694	117554;291325	2	Pnliprp2;St8sia6;
GO:0030838	positive regulation of actin filament polymerization	0.0126528	0.0890291	155151;298006	2	Coro1a;Ccl21;
GO:0032371	regulation of sterol transport	0.0126528	0.0890291	114628;155192	2	Abcg5;Abcg8;
GO:0032374	regulation of cholesterol transport	0.0126528	0.0890291	114628;155192	2	Abcg5;Abcg8;
GO:0032613	interleukin-10 production	0.0136465	0.0890291	291100;317578	2	Irf4;Sash3;
GO:0043029	T cell homeostasis	0.0136465	0.0890291	84468;155151	2	Chst3;Coro1a;
GO:0043901	negative regulation of multi-organism process	0.0136465	0.0890291	56824;246074	2	Ifit1;Scd1;
GO:0051238	sequestering of metal ion	0.0136465	0.0890291	298006;362506	2	Ccl21;Ccl19;
GO:0032768	regulation of monooxygenase activity	0.0146729	0.0937394	57302;171075	2	Cnr2;Fcer2;
GO:0050873	brown fat cell differentiation	0.0168222	0.103353	114203;246074	2	Sh2b2;Scd1;
GO:0033344	cholesterol efflux	0.0179441	0.103353	114628;155192	2	Abcg5;Abcg8;
GO:0046688	response to copper ion	0.0179441	0.103353	24567;689415	2	Mt1a;Mt2A;
GO:0043299	leukocyte degranulation	0.0190968	0.103353	24451;367901	2	Hmox1;Btk;
GO:0001523	retinoid metabolic process	0.0202799	0.103353	114106;685750	2	Bcmo1;Aldh8a1;
GO:0002455	humoral immune response mediated by circulating immunoglobulin	0.0202799	0.103353	24232;171075	2	C3;Fcer2;
GO:0002712	regulation of B cell mediated immunity	0.0202799	0.103353	24232;171075	2	C3;Fcer2;
GO:0002889	regulation of immunoglobulin mediated immune response	0.0202799	0.103353	24232;171075	2	C3;Fcer2;
GO:0032663	regulation of interleukin-2 production	0.0202799	0.103353	291100;317578	2	Irf4;Sash3;
GO:0002718	regulation of cytokine production involved in immune response	0.0227356	0.111688	24451;317578	2	Hmox1;Sash3;
GO:0006094	gluconeogenesis	0.0227356	0.111688	25634;362282	2	G6pc;Pck1;
GO:2000106	regulation of leukocyte apoptosis	0.0227356	0.111688	298006;362506	2	Ccl21;Ccl19;
GO:0050918	positive chemotaxis	0.0240071	0.117143	155151;246759	2	Coro1a;Cxcl9;
GO:0000272	polysaccharide catabolic process	0.0253073	0.118039	24506;25634	2	Ins2;G6pc;
GO:0002381	immunoglobulin production involved in immunoglobulin mediated immune response	0.0253073	0.118039	117058;399679	2	Pou2f2;aicda;
GO:0045055	regulated secretory pathway	0.0253073	0.118039	24451;367901	2	Hmox1;Btk;
GO:0002690	positive regulation of leukocyte chemotaxis	0.0266355	0.118039	298006;362506	2	Ccl21;Ccl19;
GO:0032273	positive regulation of protein polymerization	0.0266355	0.118039	155151;298006	2	Coro1a;Ccl21;
GO:0032623	interleukin-2 production	0.0266355	0.118039	291100;317578	2	Irf4;Sash3;
GO:0051209	release of sequestered calcium ion into cytosol	0.0266355	0.118039	298006;362506	2	Ccl21;Ccl19;
GO:0051282	regulation of sequestering of calcium ion	0.0266355	0.118039	298006;362506	2	Ccl21;Ccl19;
GO:0051283	negative regulation of sequestering of calcium ion	0.0266355	0.118039	298006;362506	2	Ccl21;Ccl19;
GO:0006984	ER-nucleus signaling pathway	0.0279915	0.118956	24506;64194	2	Ins2;Insig1;
GO:0007588	excretion	0.0279915	0.118956	114628;155192	2	Abcg5;Abcg8;
GO:0016101	diterpenoid metabolic process	0.0279915	0.118956	114106;685750	2	Bcmo1;Aldh8a1;
GO:0019319	hexose biosynthetic process	0.0279915	0.118956	25634;362282	2	G6pc;Pck1;
GO:0030593	neutrophil chemotaxis	0.0279915	0.118956	298006;362506	2	Ccl21;Ccl19;
GO:0002367	cytokine production involved in immune response	0.0293747	0.123081	24451;317578	2	Hmox1;Sash3;
GO:0002688	regulation of leukocyte chemotaxis	0.0336836	0.134975	298006;362506	2	Ccl21;Ccl19;
GO:0045833	negative regulation of lipid metabolic process	0.0336836	0.134975	24506;64194	2	Ins2;Insig1;
GO:0006672	ceramide metabolic process	0.0366847	0.143333	24254;291325	2	Cel;St8sia6;
GO:0051701	interaction with host	0.0366847	0.143333	56824;338457	2	Ifit1;Tlr9;
GO:0071887	leukocyte apoptosis	0.0366847	0.143333	298006;362506	2	Ccl21;Ccl19;
GO:0032368	regulation of lipid transport	0.0382225	0.144687	114628;155192	2	Abcg5;Abcg8;
GO:0030010	establishment of cell polarity	0.0397847	0.144687	298006;362506	2	Ccl21;Ccl19;
GO:0042440	pigment metabolic process	0.0397847	0.144687	24451;89784	2	Hmox1;Idi1;
GO:0002673	regulation of acute inflammatory response	0.0413709	0.146499	24232;24506	2	C3;Ins2;
GO:0045740	positive regulation of DNA replication	0.0413709	0.146499	24506;29526	2	Ins2;Pla2g1b;
GO:0035272	exocrine system development	0.0429806	0.150473	24331;365581	2	Cela1;Edar;
GO:0046364	monosaccharide biosynthetic process	0.0429806	0.150473	25634;362282	2	G6pc;Pck1;
GO:0046519	sphingoid metabolic process	0.046269	0.155636	24254;291325	2	Cel;St8sia6;
GO:0050728	negative regulation of inflammatory response	0.046269	0.155636	24506;57302	2	Ins2;Cnr2;
GO:0051101	regulation of DNA binding	0.046269	0.155636	24451;291100	2	Hmox1;Irf4;
GO:0032649	regulation of interferon-gamma production	0.047947	0.157164	317578;338457	2	Sash3;Tlr9;
GO:0060402	calcium ion transport into cytosol	0.0513686	0.161704	298006;362506	2	Ccl21;Ccl19;
GO:0002687	positive regulation of leukocyte migration	0.0531115	0.161704	298006;362506	2	Ccl21;Ccl19;
GO:0060401	cytosolic calcium ion transport	0.0531115	0.161704	298006;362506	2	Ccl21;Ccl19;
GO:0032609	interferon-gamma production	0.0548753	0.164448	317578;338457	2	Sash3;Tlr9;
GO:0051100	negative regulation of binding	0.0548753	0.164448	24451;56824	2	Hmox1;Ifit1;
GO:0030833	regulation of actin filament polymerization	0.0566596	0.168975	155151;298006	2	Coro1a;Ccl21;
GO:0005977	glycogen metabolic process	0.058464	0.171286	24506;25634	2	Ins2;G6pc;
GO:0006073	cellular glucan metabolic process	0.058464	0.171286	24506;25634	2	Ins2;G6pc;
GO:0031016	pancreas development	0.058464	0.171286	24331;84028	2	Cela1;Pnliprp1;
GO:0044042	glucan metabolic process	0.058464	0.171286	24506;25634	2	Ins2;G6pc;
GO:0008286	insulin receptor signaling pathway	0.0602883	0.171286	24506;114203	2	Ins2;Sh2b2;
GO:0051092	positive regulation of NF-kappaB transcription factor activity	0.0621321	0.175946	24506;338457	2	Ins2;Tlr9;
GO:0042102	positive regulation of T cell proliferation	0.063995	0.180252	155151;317578	2	Coro1a;Sash3;
GO:0030041	actin filament polymerization	0.0658766	0.180252	155151;298006	2	Coro1a;Ccl21;
GO:0045807	positive regulation of endocytosis	0.0658766	0.180252	24232;298296	2	C3;Pcsk9;
GO:0000271	polysaccharide biosynthetic process	0.0696949	0.185987	24506;84468	2	Ins2;Chst3;
GO:0006112	energy reserve metabolic process	0.0696949	0.185987	24506;25634	2	Ins2;G6pc;
GO:0019217	regulation of fatty acid metabolic process	0.0696949	0.185987	24506;64194	2	Ins2;Insig1;
GO:0002224	toll-like receptor signaling pathway	0.0716309	0.186708	252917;338457	2	Nr1d1;Tlr9;
GO:0002685	regulation of leukocyte migration	0.0716309	0.186708	298006;362506	2	Ccl21;Ccl19;
GO:0071248	cellular response to metal ion	0.0716309	0.186708	24567;338457	2	Mt1a;Tlr9;
GO:0033044	regulation of chromosome organization	0.0755548	0.192208	399679;500453	2	aicda;Pax5;
GO:0008064	regulation of actin polymerization or depolymerization	0.0775421	0.195383	155151;298006	2	Coro1a;Ccl21;
GO:0030832	regulation of actin filament length	0.0775421	0.195383	155151;298006	2	Coro1a;Ccl21;
GO:0002221	pattern recognition receptor signaling pathway	0.0795459	0.195383	252917;338457	2	Nr1d1;Tlr9;
GO:0051495	positive regulation of cytoskeleton organization	0.0795459	0.195383	155151;298006	2	Coro1a;Ccl21;
GO:0031334	positive regulation of protein complex assembly	0.0815658	0.199012	155151;298006	2	Coro1a;Ccl21;
GO:0045580	regulation of T cell differentiation	0.0815658	0.199012	24984;317578	2	RT1-DOa;Sash3;
GO:0045766	positive regulation of angiogenesis	0.0815658	0.199012	24232;24451	2	C3;Hmox1;
GO:0007163	establishment or maintenance of cell polarity	0.0836016	0.201907	298006;362506	2	Ccl21;Ccl19;
GO:0044264	cellular polysaccharide metabolic process	0.0836016	0.201907	24506;25634	2	Ins2;G6pc;
GO:0002758	innate immune response-activating signal transduction	0.0856529	0.201907	252917;338457	2	Nr1d1;Tlr9;
GO:0043393	regulation of protein binding	0.0856529	0.201907	24506;56824	2	Ins2;Ifit1;
GO:0002218	activation of innate immune response	0.089801	0.210255	252917;338457	2	Nr1d1;Tlr9;
GO:0006665	sphingolipid metabolic process	0.089801	0.210255	24254;291325	2	Cel;St8sia6;
GO:0019882	antigen processing and presentation	0.089801	0.210255	24984;365542	2	RT1-DOa;RT1-DOb;
GO:0032271	regulation of protein polymerization	0.0940076	0.216545	155151;298006	2	Coro1a;Ccl21;
GO:0046165	alcohol biosynthetic process	0.0940076	0.216545	25634;362282	2	G6pc;Pck1;
GO:0046631	alpha-beta T cell activation	0.0961322	0.220889	24506;317578	2	Ins2;Sash3;
GO:0071241	cellular response to inorganic substance	0.0961322	0.220889	24567;338457	2	Mt1a;Tlr9;
GO:0006909	phagocytosis	0.100422	0.225706	24232;155151	2	C3;Coro1a;
GO:0031331	positive regulation of cellular catabolic process	0.100422	0.225706	24506;338457	2	Ins2;Tlr9;
GO:0008154	actin polymerization or depolymerization	0.102587	0.229458	155151;298006	2	Coro1a;Ccl21;
GO:0071222	cellular response to lipopolysaccharide	0.102587	0.229458	252917;338457	2	Nr1d1;Tlr9;
GO:0001818	negative regulation of cytokine production	0.104765	0.232341	24451;338457	2	Hmox1;Tlr9;
GO:0043112	receptor metabolic process	0.104765	0.232341	252917;298296	2	Nr1d1;Pcsk9;
GO:0045619	regulation of lymphocyte differentiation	0.111374	0.24181	24984;317578	2	RT1-DOa;Sash3;
GO:0006275	regulation of DNA replication	0.113601	0.245494	24506;29526	2	Ins2;Pla2g1b;
GO:0010741	negative regulation of intracellular protein kinase cascade	0.115839	0.248117	305341;498232	2	Rhoh;Lax1;
GO:0071219	cellular response to molecule of bacterial origin	0.118089	0.249943	252917;338457	2	Nr1d1;Tlr9;
GO:0050671	positive regulation of lymphocyte proliferation	0.122621	0.254603	155151;317578	2	Coro1a;Sash3;
GO:0032102	negative regulation of response to external stimulus	0.124903	0.257309	24506;57302	2	Ins2;Cnr2;
GO:0032946	positive regulation of mononuclear cell proliferation	0.124903	0.257309	155151;317578	2	Coro1a;Sash3;
GO:2000021	regulation of ion homeostasis	0.124903	0.257309	298006;362506	2	Ccl21;Ccl19;
GO:0010565	regulation of cellular ketone metabolic process	0.127196	0.261161	24506;64194	2	Ins2;Insig1;
GO:0034599	cellular response to oxidative stress	0.129498	0.262685	24451;79107	2	Hmox1;Duox2;
GO:0051591	response to cAMP	0.129498	0.262685	24505;79107	2	Ins1;Duox2;
GO:0070665	positive regulation of leukocyte proliferation	0.129498	0.262685	155151;317578	2	Coro1a;Sash3;
GO:0042129	regulation of T cell proliferation	0.131811	0.2665	155151;317578	2	Coro1a;Sash3;
GO:0051054	positive regulation of DNA metabolic process	0.131811	0.2665	24506;29526	2	Ins2;Pla2g1b;
GO:0001894	tissue homeostasis	0.138805	0.274937	155151;317578	2	Coro1a;Sash3;
GO:0045089	positive regulation of innate immune response	0.141154	0.275756	252917;338457	2	Nr1d1;Tlr9;
GO:0008584	male gonad development	0.145878	0.282919	29637;338457	2	Hmgcs1;Tlr9;
GO:0048469	cell maturation	0.153025	0.291267	117058;367901	2	Pou2f2;Btk;
GO:0042542	response to hydrogen peroxide	0.155423	0.294806	24451;79107	2	Hmox1;Duox2;
GO:0009896	positive regulation of catabolic process	0.157828	0.297437	24506;338457	2	Ins2;Tlr9;
GO:0030100	regulation of endocytosis	0.157828	0.297437	24232;298296	2	C3;Pcsk9;
GO:0050870	positive regulation of T cell activation	0.157828	0.297437	155151;317578	2	Coro1a;Sash3;
GO:0044275	cellular carbohydrate catabolic process	0.160241	0.30037	24506;25634	2	Ins2;G6pc;
GO:0032956	regulation of actin cytoskeleton organization	0.165086	0.305129	155151;298006	2	Coro1a;Ccl21;
GO:0032970	regulation of actin filament-based process	0.172402	0.31488	155151;298006	2	Coro1a;Ccl21;
GO:0042742	defense response to bacterium	0.177309	0.319743	246074;338457	2	Scd1;Tlr9;
GO:0022612	gland morphogenesis	0.179771	0.323135	79107;365581	2	Duox2;Edar;
GO:0051235	maintenance of location	0.182238	0.323901	298006;362506	2	Ccl21;Ccl19;
GO:0051258	protein polymerization	0.182238	0.323901	155151;298006	2	Coro1a;Ccl21;
GO:0042098	T cell proliferation	0.187188	0.328911	155151;317578	2	Coro1a;Sash3;
GO:0046546	development of primary male sexual characteristics	0.187188	0.328911	29637;338457	2	Hmgcs1;Tlr9;
GO:0051091	positive regulation of sequence-specific DNA binding transcription factor activity	0.18967	0.332641	24506;338457	2	Ins2;Tlr9;
GO:0045765	regulation of angiogenesis	0.192157	0.334261	24232;24451	2	C3;Hmox1;
GO:0030258	lipid modification	0.194648	0.336301	25618;246074	2	Acadsb;Scd1;
GO:0051048	negative regulation of secretion	0.194648	0.336301	24451;24506	2	Hmox1;Ins2;
GO:0043406	positive regulation of MAP kinase activity	0.199643	0.342246	24506;338457	2	Ins2;Tlr9;
GO:0042176	regulation of protein catabolic process	0.204654	0.347086	24506;298296	2	Ins2;Pcsk9;
GO:0046661	male sex differentiation	0.207164	0.347593	29637;338457	2	Hmgcs1;Tlr9;
GO:0008217	regulation of blood pressure	0.209678	0.347961	24451;29556	2	Hmox1;Myh6;
GO:0045927	positive regulation of growth	0.224825	0.36411	24232;317578	2	C3;Sash3;
GO:0031669	cellular response to nutrient levels	0.227359	0.366784	24451;298296	2	Hmox1;Pcsk9;
GO:0050670	regulation of lymphocyte proliferation	0.229894	0.368552	155151;317578	2	Coro1a;Sash3;
GO:0032944	regulation of mononuclear cell proliferation	0.232432	0.37077	155151;317578	2	Coro1a;Sash3;
GO:0009101	glycoprotein biosynthetic process	0.234971	0.371887	84468;291325	2	Chst3;St8sia6;
GO:0043254	regulation of protein complex assembly	0.234971	0.371887	155151;298006	2	Coro1a;Ccl21;
GO:0070663	regulation of leukocyte proliferation	0.240055	0.377084	155151;317578	2	Coro1a;Sash3;
GO:0009746	response to hexose stimulus	0.242599	0.378512	84395;117274	2	Slc34a2;Nr0b2;
GO:0048839	inner ear development	0.242599	0.378512	64194;79107	2	Insig1;Duox2;
GO:0048871	multicellular organismal homeostasis	0.242599	0.378512	155151;317578	2	Coro1a;Sash3;
GO:0032535	regulation of cellular component size	0.245145	0.382162	155151;298006	2	Coro1a;Ccl21;
GO:0034284	response to monosaccharide stimulus	0.247691	0.38387	84395;117274	2	Slc34a2;Nr0b2;
GO:0051251	positive regulation of lymphocyte activation	0.255337	0.392435	155151;317578	2	Coro1a;Sash3;
GO:0006820	anion transport	0.257887	0.393415	25303;84395	2	Abcc2;Slc34a2;
GO:0018108	peptidyl-tyrosine phosphorylation	0.257887	0.393415	24506;367901	2	Ins2;Btk;
GO:0018212	peptidyl-tyrosine modification	0.257887	0.393415	24506;367901	2	Ins2;Btk;
GO:0060249	anatomical structure homeostasis	0.257887	0.393415	155151;317578	2	Coro1a;Sash3;
GO:0021700	developmental maturation	0.262988	0.398571	117058;367901	2	Pou2f2;Btk;
GO:0042445	hormone metabolic process	0.270641	0.405297	79107;685750	2	Duox2;Aldh8a1;
GO:0007015	actin filament organization	0.273192	0.405736	155151;298006	2	Coro1a;Ccl21;
GO:0007204	elevation of cytosolic calcium ion concentration	0.275743	0.408851	298006;362506	2	Ccl21;Ccl19;
GO:0031589	cell-substrate adhesion	0.280844	0.413781	155151;298006	2	Coro1a;Ccl21;
GO:0006730	one-carbon metabolic process	0.283393	0.414984	399679;500453	2	aicda;Pax5;
GO:0071902	positive regulation of protein serine/threonine kinase activity	0.283393	0.414984	24506;338457	2	Ins2;Tlr9;
GO:0060070	canonical Wnt receptor signaling pathway	0.285942	0.418297	24506;29556	2	Ins2;Myh6;
GO:0043583	ear development	0.296128	0.42846	64194;79107	2	Insig1;Duox2;
GO:0002696	positive regulation of leukocyte activation	0.298672	0.430795	155151;317578	2	Coro1a;Sash3;
GO:0009743	response to carbohydrate stimulus	0.301214	0.432369	84395;117274	2	Slc34a2;Nr0b2;
GO:0031668	cellular response to extracellular stimulus	0.301214	0.432369	24451;298296	2	Hmox1;Pcsk9;
GO:0051052	regulation of DNA metabolic process	0.306295	0.436232	24506;29526	2	Ins2;Pla2g1b;
GO:0030811	regulation of nucleotide catabolic process	0.308832	0.437946	29556;298006	2	Myh6;Ccl21;
GO:0033121	regulation of purine nucleotide catabolic process	0.308832	0.437946	29556;298006	2	Myh6;Ccl21;
GO:0043523	regulation of neuron apoptosis	0.308832	0.437946	24451;298296	2	Hmox1;Pcsk9;
GO:0050867	positive regulation of cell activation	0.316435	0.440299	155151;317578	2	Coro1a;Sash3;
GO:0051480	cytosolic calcium ion homeostasis	0.316435	0.440299	298006;362506	2	Ccl21;Ccl19;
GO:0031099	regeneration	0.318966	0.443011	84468;117274	2	Chst3;Nr0b2;
GO:0046651	lymphocyte proliferation	0.318966	0.443011	155151;317578	2	Coro1a;Sash3;
GO:0032943	mononuclear cell proliferation	0.321494	0.443011	155151;317578	2	Coro1a;Sash3;
GO:0051146	striated muscle cell differentiation	0.321494	0.443011	24506;29556	2	Ins2;Myh6;
GO:0046879	hormone secretion	0.32402	0.44616	117274;367901	2	Nr0b2;Btk;
GO:0006887	exocytosis	0.331585	0.453541	24451;367901	2	Hmox1;Btk;
GO:0070661	leukocyte proliferation	0.334101	0.456058	155151;317578	2	Coro1a;Sash3;
GO:0051402	neuron apoptosis	0.336615	0.457717	24451;298296	2	Hmox1;Pcsk9;
GO:0009100	glycoprotein metabolic process	0.339126	0.459943	84468;291325	2	Chst3;St8sia6;
GO:0008544	epidermis development	0.341635	0.462505	361795;365581	2	Ltb;Edar;
GO:0051493	regulation of cytoskeleton organization	0.346643	0.466896	155151;298006	2	Coro1a;Ccl21;
GO:0070997	neuron death	0.351639	0.471568	24451;298296	2	Hmox1;Pcsk9;
GO:0032844	regulation of homeostatic process	0.354132	0.47354	298006;362506	2	Ccl21;Ccl19;
GO:0010243	response to organic nitrogen	0.366549	0.483511	29637;57302	2	Hmgcs1;Cnr2;
GO:0008406	gonad development	0.369022	0.485735	29637;338457	2	Hmgcs1;Tlr9;
GO:0015837	amine transport	0.369022	0.485735	25303;367901	2	Abcc2;Btk;
GO:0030155	regulation of cell adhesion	0.388668	0.504777	171149;298006	2	Serpini2;Ccl21;
GO:0006260	DNA replication	0.395968	0.511244	24506;29526	2	Ins2;Pla2g1b;
GO:0051047	positive regulation of secretion	0.398393	0.513447	24506;117274	2	Ins2;Nr0b2;
GO:0046578	regulation of Ras protein signal transduction	0.403229	0.518237	114203;298006	2	Sh2b2;Ccl21;
GO:0050878	regulation of body fluid levels	0.412847	0.525589	24232;24254	2	C3;Cel;
GO:0006916	anti-apoptosis	0.420012	0.531864	24451;500318	2	Hmox1;Cd27;
GO:0071496	cellular response to external stimulus	0.420012	0.531864	24451;298296	2	Hmox1;Pcsk9;
GO:0007265	Ras protein signal transduction	0.42239	0.533243	114203;306760	2	Sh2b2;Dok3;
GO:0045137	development of primary sexual characteristics	0.424764	0.535825	29637;338457	2	Hmgcs1;Tlr9;
GO:0016570	histone modification	0.436557	0.547035	291100;500453	2	Irf4;Pax5;
GO:0006874	cellular calcium ion homeostasis	0.4459	0.552748	298006;362506	2	Ccl21;Ccl19;
GO:0032269	negative regulation of cellular protein metabolic process	0.4459	0.552748	24506;500453	2	Ins2;Pax5;
GO:0044087	regulation of cellular component biogenesis	0.455157	0.561967	155151;298006	2	Coro1a;Ccl21;
GO:0048511	rhythmic process	0.459753	0.565478	24309;252917	2	Dbp;Nr1d1;
GO:0055074	calcium ion homeostasis	0.459753	0.565478	298006;362506	2	Ccl21;Ccl19;
GO:0043623	cellular protein complex assembly	0.462043	0.567819	155151;298006	2	Coro1a;Ccl21;
GO:0051186	cofactor metabolic process	0.464327	0.568363	24451;25618	2	Hmox1;Acadsb;
GO:0042692	muscle cell differentiation	0.475664	0.576524	24506;29556	2	Ins2;Myh6;
GO:0051056	regulation of small GTPase mediated signal transduction	0.480158	0.580074	114203;298006	2	Sh2b2;Ccl21;
GO:0007548	sex differentiation	0.486857	0.584733	29637;338457	2	Hmgcs1;Tlr9;
GO:0048608	reproductive structure development	0.497903	0.593765	29637;338457	2	Hmgcs1;Tlr9;
GO:0090066	regulation of anatomical structure size	0.510961	0.602355	155151;298006	2	Coro1a;Ccl21;
GO:0014706	striated muscle tissue development	0.515265	0.605502	24506;29556	2	Ins2;Myh6;
GO:0051248	negative regulation of protein metabolic process	0.519544	0.610143	24506;500453	2	Ins2;Pax5;
GO:0007517	muscle organ development	0.534326	0.6212	24506;29556	2	Ins2;Myh6;
GO:0001525	angiogenesis	0.538493	0.624867	24232;24451	2	C3;Hmox1;
GO:0060537	muscle tissue development	0.538493	0.624867	24506;29556	2	Ins2;Myh6;
GO:0003013	circulatory system process	0.552877	0.635585	24451;29556	2	Hmox1;Myh6;
GO:0008015	blood circulation	0.552877	0.635585	24451;29556	2	Hmox1;Myh6;
GO:0009314	response to radiation	0.576805	0.65416	29637;114628	2	Hmgcs1;Abcg5;
GO:0006520	cellular amino acid metabolic process	0.58842	0.66098	24506;79107	2	Ins2;Duox2;
GO:0048732	gland development	0.596033	0.669002	79107;365581	2	Duox2;Edar;
GO:0003001	generation of a signal involved in cell-cell signaling	0.59792	0.670308	117274;367901	2	Nr0b2;Btk;
GO:0023061	signal release	0.59792	0.670308	117274;367901	2	Nr0b2;Btk;
GO:0001701	in utero embryonic development	0.609106	0.679148	29556;84395	2	Myh6;Slc34a2;
GO:0007169	transmembrane receptor protein tyrosine kinase signaling pathway	0.609106	0.679148	24506;114203	2	Ins2;Sh2b2;
GO:0044257	cellular protein catabolic process	0.644703	0.711131	24269;298296	2	Cpa1;Pcsk9;
GO:0048514	blood vessel morphogenesis	0.656552	0.72291	24232;24451	2	C3;Hmox1;
GO:0061061	muscle structure development	0.718354	0.778917	24506;29556	2	Ins2;Myh6;
GO:0006974	response to DNA damage stimulus	0.733646	0.792715	24451;367090	2	Hmox1;Neil1;
GO:0001568	blood vessel development	0.736351	0.794368	24232;24451	2	C3;Hmox1;
GO:0007423	sensory organ development	0.760909	0.814796	64194;79107	2	Insig1;Duox2;
GO:0001944	vasculature development	0.767039	0.819709	24232;24451	2	C3;Hmox1;
GO:0003006	developmental process involved in reproduction	0.769452	0.821341	29637;338457	2	Hmgcs1;Tlr9;
GO:0034622	cellular macromolecular complex assembly	0.773033	0.824212	155151;298006	2	Coro1a;Ccl21;
GO:0044265	cellular macromolecule catabolic process	0.794614	0.841891	24269;298296	2	Cpa1;Pcsk9;
GO:0019953	sexual reproduction	0.823151	0.861545	29360;79107	2	Sepp1;Duox2;
GO:0034621	cellular macromolecular complex subunit organization	0.826929	0.86366	155151;298006	2	Coro1a;Ccl21;
GO:0043009	chordate embryonic development	0.853042	0.886054	29556;84395	2	Myh6;Slc34a2;
GO:0009792	embryo development ending in birth or egg hatching	0.860155	0.891941	29556;84395	2	Myh6;Slc34a2;
GO:0000902	cell morphogenesis	0.923336	0.943198	84468;155151	2	Chst3;Coro1a;
GO:0030182	neuron differentiation	0.971242	0.978433	84468;298296	2	Chst3;Pcsk9;
GO:0048699	generation of neurons	0.98171	0.986504	84468;298296	2	Chst3;Pcsk9;
GO:0022008	neurogenesis	0.988094	0.990233	84468;298296	2	Chst3;Pcsk9;
GO:0001922	B-1 B cell homeostasis	0.00687361	0.0626711	114203	1	Sh2b2;
GO:0002380	immunoglobulin secretion involved in immune response	0.00687361	0.0626711	117058	1	Pou2f2;
GO:0002640	regulation of immunoglobulin biosynthetic process	0.00687361	0.0626711	291675	1	Mzb1;
GO:0002642	positive regulation of immunoglobulin biosynthetic process	0.00687361	0.0626711	291675	1	Mzb1;
GO:0007522	visceral muscle development	0.00687361	0.0626711	29556	1	Myh6;
GO:0009645	response to low light intensity stimulus	0.00687361	0.0626711	29637	1	Hmgcs1;
GO:0016109	tetraterpenoid biosynthetic process	0.00687361	0.0626711	89784	1	Idi1;
GO:0016117	carotenoid biosynthetic process	0.00687361	0.0626711	89784	1	Idi1;
GO:0019376	galactolipid catabolic process	0.00687361	0.0626711	117554	1	Pnliprp2;
GO:0032023	trypsinogen activation	0.00687361	0.0626711	117179	1	Cuzd1;
GO:0034144	negative regulation of toll-like receptor 4 signaling pathway	0.00687361	0.0626711	252917	1	Nr1d1;
GO:0035759	mesangial cell-matrix adhesion	0.00687361	0.0626711	298006	1	Ccl21;
GO:0042231	interleukin-13 biosynthetic process	0.00687361	0.0626711	291100	1	Irf4;
GO:0045366	regulation of interleukin-13 biosynthetic process	0.00687361	0.0626711	291100	1	Irf4;
GO:0045368	positive regulation of interleukin-13 biosynthetic process	0.00687361	0.0626711	291100	1	Irf4;
GO:0046327	glycerol biosynthetic process from pyruvate	0.00687361	0.0626711	362282	1	Pck1;
GO:0046690	response to tellurium ion	0.00687361	0.0626711	29637	1	Hmgcs1;
GO:0048855	adenohypophysis morphogenesis	0.00687361	0.0626711	79107	1	Duox2;
GO:0051126	negative regulation of actin nucleation	0.00687361	0.0626711	155151	1	Coro1a;
GO:0061113	pancreas morphogenesis	0.00687361	0.0626711	24331	1	Cela1;
GO:2000508	regulation of dendritic cell chemotaxis	0.00687361	0.0626711	298006	1	Ccl21;
GO:2000510	positive regulation of dendritic cell chemotaxis	0.00687361	0.0626711	298006	1	Ccl21;
GO:2000527	regulation of myeloid dendritic cell chemotaxis	0.00687361	0.0626711	298006	1	Ccl21;
GO:2000529	positive regulation of myeloid dendritic cell chemotaxis	0.00687361	0.0626711	298006	1	Ccl21;
GO:0001887	selenium compound metabolic process	0.0137005	0.0890291	29360	1	Sepp1;
GO:0001920	negative regulation of receptor recycling	0.0137005	0.0890291	298296	1	Pcsk9;
GO:0001970	positive regulation of activation of membrane attack complex	0.0137005	0.0890291	24232	1	C3;
GO:0016108	tetraterpenoid metabolic process	0.0137005	0.0890291	89784	1	Idi1;
GO:0016114	terpenoid biosynthetic process	0.0137005	0.0890291	89784	1	Idi1;
GO:0016116	carotenoid metabolic process	0.0137005	0.0890291	89784	1	Idi1;
GO:0032074	negative regulation of nuclease activity	0.0137005	0.0890291	367090	1	Neil1;
GO:0032764	negative regulation of mast cell cytokine production	0.0137005	0.0890291	24451	1	Hmox1;
GO:0032796	uropod organization	0.0137005	0.0890291	155151	1	Coro1a;
GO:0033007	negative regulation of mast cell activation involved in immune response	0.0137005	0.0890291	24451	1	Hmox1;
GO:0033860	regulation of NAD(P)H oxidase activity	0.0137005	0.0890291	24506	1	Ins2;
GO:0033861	negative regulation of NAD(P)H oxidase activity	0.0137005	0.0890291	24506	1	Ins2;
GO:0042335	cuticle development	0.0137005	0.0890291	79107	1	Duox2;
GO:0043305	negative regulation of mast cell degranulation	0.0137005	0.0890291	24451	1	Hmox1;
GO:0044240	multicellular organismal lipid catabolic process	0.0137005	0.0890291	29526	1	Pla2g1b;
GO:0045082	positive regulation of interleukin-10 biosynthetic process	0.0137005	0.0890291	291100	1	Irf4;
GO:0045818	negative regulation of glycogen catabolic process	0.0137005	0.0890291	24506	1	Ins2;
GO:0051097	negative regulation of helicase activity	0.0137005	0.0890291	56824	1	Ifit1;
GO:0060266	negative regulation of respiratory burst involved in inflammatory response	0.0137005	0.0890291	24506	1	Ins2;
GO:0060268	negative regulation of respiratory burst	0.0137005	0.0890291	24506	1	Ins2;
GO:0071247	cellular response to chromate	0.0137005	0.0890291	24567	1	Mt1a;
GO:0090310	negative regulation of methylation-dependent chromatin silencing	0.0137005	0.0890291	399679	1	aicda;
GO:2000252	negative regulation of feeding behavior	0.0137005	0.0890291	24506	1	Ins2;
GO:0001794	type IIa hypersensitivity	0.0204809	0.103353	24232	1	C3;
GO:0001796	regulation of type IIa hypersensitivity	0.0204809	0.103353	24232	1	C3;
GO:0001798	positive regulation of type IIa hypersensitivity	0.0204809	0.103353	24232	1	C3;
GO:0001845	phagolysosome assembly	0.0204809	0.103353	155151	1	Coro1a;
GO:0001905	activation of membrane attack complex	0.0204809	0.103353	24232	1	C3;
GO:0001969	regulation of activation of membrane attack complex	0.0204809	0.103353	24232	1	C3;
GO:0002378	immunoglobulin biosynthetic process	0.0204809	0.103353	291675	1	Mzb1;
GO:0002430	complement receptor mediated signaling pathway	0.0204809	0.103353	289395	1	Cr2;
GO:0002445	type II hypersensitivity	0.0204809	0.103353	24232	1	C3;
GO:0002888	positive regulation of myeloid leukocyte mediated immunity	0.0204809	0.103353	24232	1	C3;
GO:0002892	regulation of type II hypersensitivity	0.0204809	0.103353	24232	1	C3;
GO:0002894	positive regulation of type II hypersensitivity	0.0204809	0.103353	24232	1	C3;
GO:0006113	fermentation	0.0204809	0.103353	362282	1	Pck1;
GO:0006114	glycerol biosynthetic process	0.0204809	0.103353	362282	1	Pck1;
GO:0006216	cytidine catabolic process	0.0204809	0.103353	399679	1	aicda;
GO:0006788	heme oxidation	0.0204809	0.103353	24451	1	Hmox1;
GO:0009972	cytidine deamination	0.0204809	0.103353	399679	1	aicda;
GO:0010477	response to sulfur dioxide	0.0204809	0.103353	24300	1	Cyp2b1;
GO:0015712	hexose phosphate transport	0.0204809	0.103353	25634	1	G6pc;
GO:0015760	glucose-6-phosphate transport	0.0204809	0.103353	25634	1	G6pc;
GO:0019374	galactolipid metabolic process	0.0204809	0.103353	117554	1	Pnliprp2;
GO:0030967	ER-nuclear sterol response pathway	0.0204809	0.103353	64194	1	Insig1;
GO:0031936	negative regulation of chromatin silencing	0.0204809	0.103353	399679	1	aicda;
GO:0032762	mast cell cytokine production	0.0204809	0.103353	24451	1	Hmox1;
GO:0032763	regulation of mast cell cytokine production	0.0204809	0.103353	24451	1	Hmox1;
GO:0035435	phosphate transmembrane transport	0.0204809	0.103353	84395	1	Slc34a2;
GO:0042091	interleukin-10 biosynthetic process	0.0204809	0.103353	291100	1	Irf4;
GO:0042097	interleukin-4 biosynthetic process	0.0204809	0.103353	291100	1	Irf4;
GO:0045074	regulation of interleukin-10 biosynthetic process	0.0204809	0.103353	291100	1	Irf4;
GO:0045349	interferon-alpha biosynthetic process	0.0204809	0.103353	338457	1	Tlr9;
GO:0045354	regulation of interferon-alpha biosynthetic process	0.0204809	0.103353	338457	1	Tlr9;
GO:0045356	positive regulation of interferon-alpha biosynthetic process	0.0204809	0.103353	338457	1	Tlr9;
GO:0045402	regulation of interleukin-4 biosynthetic process	0.0204809	0.103353	291100	1	Irf4;
GO:0045404	positive regulation of interleukin-4 biosynthetic process	0.0204809	0.103353	291100	1	Irf4;
GO:0045759	negative regulation of action potential	0.0204809	0.103353	57302	1	Cnr2;
GO:0045917	positive regulation of complement activation	0.0204809	0.103353	24232	1	C3;
GO:0046087	cytidine metabolic process	0.0204809	0.103353	399679	1	aicda;
GO:0046133	pyrimidine ribonucleoside catabolic process	0.0204809	0.103353	399679	1	aicda;
GO:0048850	hypophysis morphogenesis	0.0204809	0.103353	79107	1	Duox2;
GO:0051125	regulation of actin nucleation	0.0204809	0.103353	155151	1	Coro1a;
GO:0055089	fatty acid homeostasis	0.0204809	0.103353	24506	1	Ins2;
GO:0060264	regulation of respiratory burst involved in inflammatory response	0.0204809	0.103353	24506	1	Ins2;
GO:0060267	positive regulation of respiratory burst	0.0204809	0.103353	24506	1	Ins2;
GO:0071501	cellular response to sterol depletion	0.0204809	0.103353	64194	1	Insig1;
GO:0090308	regulation of methylation-dependent chromatin silencing	0.0204809	0.103353	399679	1	aicda;
GO:0090382	phagosome maturation	0.0204809	0.103353	155151	1	Coro1a;
GO:2000259	positive regulation of protein activation cascade	0.0204809	0.103353	24232	1	C3;
GO:0001574	ganglioside biosynthetic process	0.0272153	0.118039	291325	1	St8sia6;
GO:0002246	wound healing involved in inflammatory response	0.0272153	0.118039	24451	1	Hmox1;
GO:0002349	histamine production involved in inflammatory response	0.0272153	0.118039	367901	1	Btk;
GO:0002441	histamine secretion involved in inflammatory response	0.0272153	0.118039	367901	1	Btk;
GO:0002536	respiratory burst involved in inflammatory response	0.0272153	0.118039	24506	1	Ins2;
GO:0002553	histamine secretion by mast cell	0.0272153	0.118039	367901	1	Btk;
GO:0006521	regulation of cellular amino acid metabolic process	0.0272153	0.118039	24506	1	Ins2;
GO:0006991	response to sterol depletion	0.0272153	0.118039	64194	1	Insig1;
GO:0009642	response to light intensity	0.0272153	0.118039	29637	1	Hmgcs1;
GO:0010989	negative regulation of low-density lipoprotein particle clearance	0.0272153	0.118039	298296	1	Pcsk9;
GO:0015855	pyrimidine base transport	0.0272153	0.118039	116642	1	Slc28a1;
GO:0019060	intracellular transport of viral proteins in host cell	0.0272153	0.118039	56824	1	Ifit1;
GO:0019401	alditol biosynthetic process	0.0272153	0.118039	362282	1	Pck1;
GO:0030581	symbiont intracellular protein transport in host	0.0272153	0.118039	56824	1	Ifit1;
GO:0032802	low-density lipoprotein particle receptor catabolic process	0.0272153	0.118039	298296	1	Pcsk9;
GO:0032803	regulation of low-density lipoprotein particle receptor catabolic process	0.0272153	0.118039	298296	1	Pcsk9;
GO:0035634	response to stilbenoid	0.0272153	0.118039	89784	1	Idi1;
GO:0043902	positive regulation of multi-organism process	0.0272153	0.118039	171075	1	Fcer2;
GO:0045010	actin nucleation	0.0272153	0.118039	155151	1	Coro1a;
GO:0046135	pyrimidine nucleoside catabolic process	0.0272153	0.118039	399679	1	aicda;
GO:0046687	response to chromate	0.0272153	0.118039	24567	1	Mt1a;
GO:0046719	regulation of viral protein levels in host cell	0.0272153	0.118039	56824	1	Ifit1;
GO:0048852	diencephalon morphogenesis	0.0272153	0.118039	79107	1	Duox2;
GO:0050689	negative regulation of defense response to virus by host	0.0272153	0.118039	56824	1	Ifit1;
GO:0051570	regulation of histone H3-K9 methylation	0.0272153	0.118039	500453	1	Pax5;
GO:0051573	negative regulation of histone H3-K9 methylation	0.0272153	0.118039	500453	1	Pax5;
GO:0051708	intracellular protein transport in other organism involved in symbiotic interaction	0.0272153	0.118039	56824	1	Ifit1;
GO:0051709	regulation of killing of cells of other organism	0.0272153	0.118039	171075	1	Fcer2;
GO:0051712	positive regulation of killing of cells of other organism	0.0272153	0.118039	171075	1	Fcer2;
GO:0070874	negative regulation of glycogen metabolic process	0.0272153	0.118039	24506	1	Ins2;
GO:0071294	cellular response to zinc ion	0.0272153	0.118039	24567	1	Mt1a;
GO:2000644	regulation of receptor catabolic process	0.0272153	0.118039	298296	1	Pcsk9;
GO:0010988	regulation of low-density lipoprotein particle clearance	0.0339038	0.134975	298296	1	Pcsk9;
GO:0031427	response to methotrexate	0.0339038	0.134975	25303	1	Abcc2;
GO:0031935	regulation of chromatin silencing	0.0339038	0.134975	399679	1	aicda;
GO:0032717	negative regulation of interleukin-8 production	0.0339038	0.134975	338457	1	Tlr9;
GO:0035455	response to interferon-alpha	0.0339038	0.134975	56824	1	Ifit1;
GO:0035457	cellular response to interferon-alpha	0.0339038	0.134975	56824	1	Ifit1;
GO:0042167	heme catabolic process	0.0339038	0.134975	24451	1	Hmox1;
GO:0043301	negative regulation of leukocyte degranulation	0.0339038	0.134975	24451	1	Hmox1;
GO:0043619	regulation of transcription from RNA polymerase II promoter in response to oxidative stress	0.0339038	0.134975	24451	1	Hmox1;
GO:0044341	sodium-dependent phosphate transport	0.0339038	0.134975	84395	1	Slc34a2;
GO:0045359	positive regulation of interferon-beta biosynthetic process	0.0339038	0.134975	338457	1	Tlr9;
GO:0045821	positive regulation of glycolysis	0.0339038	0.134975	24506	1	Ins2;
GO:0046149	pigment catabolic process	0.0339038	0.134975	24451	1	Hmox1;
GO:0046173	polyol biosynthetic process	0.0339038	0.134975	362282	1	Pck1;
GO:0060605	tube lumen cavitation	0.0339038	0.134975	365581	1	Edar;
GO:0060662	salivary gland cavitation	0.0339038	0.134975	365581	1	Edar;
GO:0060969	negative regulation of gene silencing	0.0339038	0.134975	399679	1	aicda;
GO:0002679	respiratory burst involved in defense response	0.0405468	0.144687	24506	1	Ins2;
GO:0002885	positive regulation of hypersensitivity	0.0405468	0.144687	24232	1	C3;
GO:0003228	atrial cardiac muscle tissue development	0.0405468	0.144687	29556	1	Myh6;
GO:0006707	cholesterol catabolic process	0.0405468	0.144687	24254	1	Cel;
GO:0006787	porphyrin catabolic process	0.0405468	0.144687	24451	1	Hmox1;
GO:0010871	negative regulation of receptor biosynthetic process	0.0405468	0.144687	252917	1	Nr1d1;
GO:0010954	positive regulation of protein processing	0.0405468	0.144687	24232	1	C3;
GO:0016127	sterol catabolic process	0.0405468	0.144687	24254	1	Cel;
GO:0030049	muscle filament sliding	0.0405468	0.144687	29556	1	Myh6;
GO:0030320	cellular monovalent inorganic anion homeostasis	0.0405468	0.144687	25303	1	Abcc2;
GO:0030643	cellular phosphate ion homeostasis	0.0405468	0.144687	84395	1	Slc34a2;
GO:0030644	cellular chloride ion homeostasis	0.0405468	0.144687	25303	1	Abcc2;
GO:0031061	negative regulation of histone methylation	0.0405468	0.144687	500453	1	Pax5;
GO:0033015	tetrapyrrole catabolic process	0.0405468	0.144687	24451	1	Hmox1;
GO:0034143	regulation of toll-like receptor 4 signaling pathway	0.0405468	0.144687	252917	1	Nr1d1;
GO:0035238	vitamin A biosynthetic process	0.0405468	0.144687	685750	1	Aldh8a1;
GO:0042904	9-cis-retinoic acid biosynthetic process	0.0405468	0.144687	685750	1	Aldh8a1;
GO:0042905	9-cis-retinoic acid metabolic process	0.0405468	0.144687	685750	1	Aldh8a1;
GO:0043618	regulation of transcription from RNA polymerase II promoter in response to stress	0.0405468	0.144687	24451	1	Hmox1;
GO:0045350	interferon-beta biosynthetic process	0.0405468	0.144687	338457	1	Tlr9;
GO:0045357	regulation of interferon-beta biosynthetic process	0.0405468	0.144687	338457	1	Tlr9;
GO:0046514	ceramide catabolic process	0.0405468	0.144687	24254	1	Cel;
GO:0046521	sphingoid catabolic process	0.0405468	0.144687	24254	1	Cel;
GO:0046628	positive regulation of insulin receptor signaling pathway	0.0405468	0.144687	24506	1	Ins2;
GO:0046838	phosphorylated carbohydrate dephosphorylation	0.0405468	0.144687	25634	1	G6pc;
GO:0048739	cardiac muscle fiber development	0.0405468	0.144687	29556	1	Myh6;
GO:0051001	negative regulation of nitric-oxide synthase activity	0.0405468	0.144687	57302	1	Cnr2;
GO:0051156	glucose 6-phosphate metabolic process	0.0405468	0.144687	25634	1	G6pc;
GO:0055009	atrial cardiac muscle tissue morphogenesis	0.0405468	0.144687	29556	1	Myh6;
GO:0055064	chloride ion homeostasis	0.0405468	0.144687	25303	1	Abcc2;
GO:0055083	monovalent inorganic anion homeostasis	0.0405468	0.144687	25303	1	Abcc2;
GO:0070327	thyroid hormone transport	0.0405468	0.144687	25303	1	Abcc2;
GO:0072502	cellular trivalent inorganic anion homeostasis	0.0405468	0.144687	84395	1	Slc34a2;
GO:0072531	pyrimidine-containing compound transmembrane transport	0.0405468	0.144687	116642	1	Slc28a1;
GO:0002092	positive regulation of receptor internalization	0.0471446	0.155636	298296	1	Pcsk9;
GO:0002335	mature B cell differentiation	0.0471446	0.155636	117058	1	Pou2f2;
GO:0002726	positive regulation of T cell cytokine production	0.0471446	0.155636	317578	1	Sash3;
GO:0002866	positive regulation of acute inflammatory response to antigenic stimulus	0.0471446	0.155636	24232	1	C3;
GO:0002925	positive regulation of humoral immune response mediated by circulating immunoglobulin	0.0471446	0.155636	171075	1	Fcer2;
GO:0006688	glycosphingolipid biosynthetic process	0.0471446	0.155636	291325	1	St8sia6;
GO:0006957	complement activation, alternative pathway	0.0471446	0.155636	24232	1	C3;
GO:0009247	glycolipid biosynthetic process	0.0471446	0.155636	291325	1	St8sia6;
GO:0010508	positive regulation of autophagy	0.0471446	0.155636	338457	1	Tlr9;
GO:0015851	nucleobase transport	0.0471446	0.155636	116642	1	Slc28a1;
GO:0042454	ribonucleoside catabolic process	0.0471446	0.155636	399679	1	aicda;
GO:0043620	regulation of DNA-dependent transcription in response to stress	0.0471446	0.155636	24451	1	Hmox1;
GO:0045071	negative regulation of viral genome replication	0.0471446	0.155636	56824	1	Ifit1;
GO:0045084	positive regulation of interleukin-12 biosynthetic process	0.0471446	0.155636	361795	1	Ltb;
GO:0045815	positive regulation of gene expression, epigenetic	0.0471446	0.155636	399679	1	aicda;
GO:0050687	negative regulation of defense response to virus	0.0471446	0.155636	56824	1	Ifit1;
GO:0051095	regulation of helicase activity	0.0471446	0.155636	56824	1	Ifit1;
GO:0060263	regulation of respiratory burst	0.0471446	0.155636	24506	1	Ins2;
GO:0071357	cellular response to type I interferon	0.0471446	0.155636	56824	1	Ifit1;
GO:0071360	cellular response to exogenous dsRNA	0.0471446	0.155636	56824	1	Ifit1;
GO:0071731	response to nitric oxide	0.0471446	0.155636	362506	1	Ccl19;
GO:0006346	methylation-dependent chromatin silencing	0.0536976	0.161704	399679	1	aicda;
GO:0006968	cellular defense response	0.0536976	0.161704	117554	1	Pnliprp2;
GO:0009750	response to fructose stimulus	0.0536976	0.161704	84395	1	Slc34a2;
GO:0010985	negative regulation of lipoprotein particle clearance	0.0536976	0.161704	298296	1	Pcsk9;
GO:0019377	glycolipid catabolic process	0.0536976	0.161704	117554	1	Pnliprp2;
GO:0030206	chondroitin sulfate biosynthetic process	0.0536976	0.161704	84468	1	Chst3;
GO:0032069	regulation of nuclease activity	0.0536976	0.161704	367090	1	Neil1;
GO:0032229	negative regulation of synaptic transmission, GABAergic	0.0536976	0.161704	57302	1	Cnr2;
GO:0032607	interferon-alpha production	0.0536976	0.161704	338457	1	Tlr9;
GO:0032616	interleukin-13 production	0.0536976	0.161704	291100	1	Irf4;
GO:0032647	regulation of interferon-alpha production	0.0536976	0.161704	338457	1	Tlr9;
GO:0032656	regulation of interleukin-13 production	0.0536976	0.161704	291100	1	Irf4;
GO:0032753	positive regulation of interleukin-4 production	0.0536976	0.161704	317578	1	Sash3;
GO:0032801	receptor catabolic process	0.0536976	0.161704	298296	1	Pcsk9;
GO:0032933	SREBP-mediated signaling pathway	0.0536976	0.161704	64194	1	Insig1;
GO:0033275	actin-myosin filament sliding	0.0536976	0.161704	29556	1	Myh6;
GO:0034340	response to type I interferon	0.0536976	0.161704	56824	1	Ifit1;
GO:0045070	positive regulation of viral genome replication	0.0536976	0.161704	56824	1	Ifit1;
GO:0048525	negative regulation of viral reproduction	0.0536976	0.161704	56824	1	Ifit1;
GO:0051000	positive regulation of nitric-oxide synthase activity	0.0536976	0.161704	171075	1	Fcer2;
GO:0052031	modulation by symbiont of host defense response	0.0536976	0.161704	338457	1	Tlr9;
GO:0052033	pathogen-associated molecular pattern dependent induction by symbiont of host innate immunity	0.0536976	0.161704	338457	1	Tlr9;
GO:0052166	positive regulation by symbiont of host innate immunity	0.0536976	0.161704	338457	1	Tlr9;
GO:0052167	modulation by symbiont of host innate immunity	0.0536976	0.161704	338457	1	Tlr9;
GO:0052169	pathogen-associated molecular pattern dependent modulation by symbiont of host innate immunity	0.0536976	0.161704	338457	1	Tlr9;
GO:0052255	modulation by organism of defense response of other organism involved in symbiotic interaction	0.0536976	0.161704	338457	1	Tlr9;
GO:0052257	pathogen-associated molecular pattern dependent induction by organism of innate immunity of other organism involved in symbiotic interaction	0.0536976	0.161704	338457	1	Tlr9;
GO:0052305	positive regulation by organism of innate immunity in other organism involved in symbiotic interaction	0.0536976	0.161704	338457	1	Tlr9;
GO:0052306	modulation by organism of innate immunity in other organism involved in symbiotic interaction	0.0536976	0.161704	338457	1	Tlr9;
GO:0052308	pathogen-associated molecular pattern dependent modulation by organism of innate immunity in other organism involved in symbiotic interaction	0.0536976	0.161704	338457	1	Tlr9;
GO:0052509	positive regulation by symbiont of host defense response	0.0536976	0.161704	338457	1	Tlr9;
GO:0052510	positive regulation by organism of defense response of other organism involved in symbiotic interaction	0.0536976	0.161704	338457	1	Tlr9;
GO:0052552	modulation by organism of immune response of other organism involved in symbiotic interaction	0.0536976	0.161704	338457	1	Tlr9;
GO:0052553	modulation by symbiont of host immune response	0.0536976	0.161704	338457	1	Tlr9;
GO:0052555	positive regulation by organism of immune response of other organism involved in symbiotic interaction	0.0536976	0.161704	338457	1	Tlr9;
GO:0052556	positive regulation by symbiont of host immune response	0.0536976	0.161704	338457	1	Tlr9;
GO:0055062	phosphate ion homeostasis	0.0536976	0.161704	84395	1	Slc34a2;
GO:0060259	regulation of feeding behavior	0.0536976	0.161704	24506	1	Ins2;
GO:0071397	cellular response to cholesterol	0.0536976	0.161704	29637	1	Hmgcs1;
GO:0072506	trivalent inorganic anion homeostasis	0.0536976	0.161704	84395	1	Slc34a2;
GO:0001573	ganglioside metabolic process	0.060206	0.171286	291325	1	St8sia6;
GO:0001821	histamine secretion	0.060206	0.171286	367901	1	Btk;
GO:0002282	microglial cell activation involved in immune response	0.060206	0.171286	338457	1	Tlr9;
GO:0002883	regulation of hypersensitivity	0.060206	0.171286	24232	1	C3;
GO:0007252	I-kappaB phosphorylation	0.060206	0.171286	338457	1	Tlr9;
GO:0009164	nucleoside catabolic process	0.060206	0.171286	399679	1	aicda;
GO:0030157	pancreatic juice secretion	0.060206	0.171286	24254	1	Cel;
GO:0031017	exocrine pancreas development	0.060206	0.171286	24331	1	Cela1;
GO:0031274	positive regulation of pseudopodium assembly	0.060206	0.171286	298006	1	Ccl21;
GO:0032743	positive regulation of interleukin-2 production	0.060206	0.171286	317578	1	Sash3;
GO:0032799	low-density lipoprotein receptor particle metabolic process	0.060206	0.171286	298296	1	Pcsk9;
GO:0042090	interleukin-12 biosynthetic process	0.060206	0.171286	361795	1	Ltb;
GO:0042574	retinal metabolic process	0.060206	0.171286	685750	1	Aldh8a1;
GO:0043288	apocarotenoid metabolic process	0.060206	0.171286	685750	1	Aldh8a1;
GO:0045075	regulation of interleukin-12 biosynthetic process	0.060206	0.171286	361795	1	Ltb;
GO:0045078	positive regulation of interferon-gamma biosynthetic process	0.060206	0.171286	338457	1	Tlr9;
GO:0045717	negative regulation of fatty acid biosynthetic process	0.060206	0.171286	64194	1	Insig1;
GO:0046415	urate metabolic process	0.060206	0.171286	25634	1	G6pc;
GO:0052564	response to immune response of other organism involved in symbiotic interaction	0.060206	0.171286	338457	1	Tlr9;
GO:0052572	response to host immune response	0.060206	0.171286	338457	1	Tlr9;
GO:0060968	regulation of gene silencing	0.060206	0.171286	399679	1	aicda;
GO:0080111	DNA demethylation	0.060206	0.171286	399679	1	aicda;
GO:0002090	regulation of receptor internalization	0.06667	0.180252	298296	1	Pcsk9;
GO:0002524	hypersensitivity	0.06667	0.180252	24232	1	C3;
GO:0002674	negative regulation of acute inflammatory response	0.06667	0.180252	24506	1	Ins2;
GO:0002719	negative regulation of cytokine production involved in immune response	0.06667	0.180252	24451	1	Hmox1;
GO:0002724	regulation of T cell cytokine production	0.06667	0.180252	317578	1	Sash3;
GO:0002923	regulation of humoral immune response mediated by circulating immunoglobulin	0.06667	0.180252	171075	1	Fcer2;
GO:0006983	ER overload response	0.06667	0.180252	24506	1	Ins2;
GO:0016540	protein autoprocessing	0.06667	0.180252	298296	1	Pcsk9;
GO:0031272	regulation of pseudopodium assembly	0.06667	0.180252	298006	1	Ccl21;
GO:0031529	ruffle organization	0.06667	0.180252	298006	1	Ccl21;
GO:0032769	negative regulation of monooxygenase activity	0.06667	0.180252	57302	1	Cnr2;
GO:0034123	positive regulation of toll-like receptor signaling pathway	0.06667	0.180252	338457	1	Tlr9;
GO:0035510	DNA dealkylation	0.06667	0.180252	399679	1	aicda;
GO:0043124	negative regulation of I-kappaB kinase/NF-kappaB cascade	0.06667	0.180252	305341	1	Rhoh;
GO:0045072	regulation of interferon-gamma biosynthetic process	0.06667	0.180252	338457	1	Tlr9;
GO:0045086	positive regulation of interleukin-2 biosynthetic process	0.06667	0.180252	291100	1	Irf4;
GO:0045351	type I interferon biosynthetic process	0.06667	0.180252	338457	1	Tlr9;
GO:0051491	positive regulation of filopodium assembly	0.06667	0.180252	298006	1	Ccl21;
GO:0051567	histone H3-K9 methylation	0.06667	0.180252	500453	1	Pax5;
GO:0055094	response to lipoprotein stimulus	0.06667	0.180252	29637	1	Hmgcs1;
GO:0060363	cranial suture morphogenesis	0.06667	0.180252	64194	1	Insig1;
GO:0097094	craniofacial suture morphogenesis	0.06667	0.180252	64194	1	Insig1;
GO:0002701	negative regulation of production of molecular mediator of immune response	0.0730901	0.186708	24451	1	Hmox1;
GO:0002863	positive regulation of inflammatory response to antigenic stimulus	0.0730901	0.186708	24232	1	C3;
GO:0005981	regulation of glycogen catabolic process	0.0730901	0.186708	24506	1	Ins2;
GO:0006107	oxaloacetate metabolic process	0.0730901	0.186708	362282	1	Pck1;
GO:0006590	thyroid hormone generation	0.0730901	0.186708	79107	1	Duox2;
GO:0007520	myoblast fusion	0.0730901	0.186708	24506	1	Ins2;
GO:0010575	positive regulation vascular endothelial growth factor production	0.0730901	0.186708	24232	1	C3;
GO:0010984	regulation of lipoprotein particle clearance	0.0730901	0.186708	298296	1	Pcsk9;
GO:0030449	regulation of complement activation	0.0730901	0.186708	24232	1	C3;
GO:0031269	pseudopodium assembly	0.0730901	0.186708	298006	1	Ccl21;
GO:0032862	activation of Rho GTPase activity	0.0730901	0.186708	298006	1	Ccl21;
GO:0033630	positive regulation of cell adhesion mediated by integrin	0.0730901	0.186708	298006	1	Ccl21;
GO:0034142	toll-like receptor 4 signaling pathway	0.0730901	0.186708	252917	1	Nr1d1;
GO:0035456	response to interferon-beta	0.0730901	0.186708	56824	1	Ifit1;
GO:0035458	cellular response to interferon-beta	0.0730901	0.186708	56824	1	Ifit1;
GO:0042095	interferon-gamma biosynthetic process	0.0730901	0.186708	338457	1	Tlr9;
GO:0050650	chondroitin sulfate proteoglycan biosynthetic process	0.0730901	0.186708	84468	1	Chst3;
GO:0051608	histamine transport	0.0730901	0.186708	367901	1	Btk;
GO:0052173	response to defenses of other organism involved in symbiotic interaction	0.0730901	0.186708	338457	1	Tlr9;
GO:0052200	response to host defenses	0.0730901	0.186708	338457	1	Tlr9;
GO:0070252	actin-mediated cell contraction	0.0730901	0.186708	29556	1	Myh6;
GO:0071372	cellular response to follicle-stimulating hormone stimulus	0.0730901	0.186708	29637	1	Hmgcs1;
GO:0075136	response to host	0.0730901	0.186708	338457	1	Tlr9;
GO:2000257	regulation of protein activation cascade	0.0730901	0.186708	24232	1	C3;
GO:0002281	macrophage activation involved in immune response	0.0794665	0.195383	338457	1	Tlr9;
GO:0002832	negative regulation of response to biotic stimulus	0.0794665	0.195383	56824	1	Ifit1;
GO:0002864	regulation of acute inflammatory response to antigenic stimulus	0.0794665	0.195383	24232	1	C3;
GO:0006855	drug transmembrane transport	0.0794665	0.195383	25303	1	Abcc2;
GO:0007512	adult heart development	0.0794665	0.195383	29556	1	Myh6;
GO:0014012	peripheral nervous system axon regeneration	0.0794665	0.195383	84468	1	Chst3;
GO:0015732	prostaglandin transport	0.0794665	0.195383	25303	1	Abcc2;
GO:0031060	regulation of histone methylation	0.0794665	0.195383	500453	1	Pax5;
GO:0031268	pseudopodium organization	0.0794665	0.195383	298006	1	Ccl21;
GO:0032148	activation of protein kinase B activity	0.0794665	0.195383	24506	1	Ins2;
GO:0034433	steroid esterification	0.0794665	0.195383	246074	1	Scd1;
GO:0034434	sterol esterification	0.0794665	0.195383	246074	1	Scd1;
GO:0034435	cholesterol esterification	0.0794665	0.195383	246074	1	Scd1;
GO:0043011	myeloid dendritic cell differentiation	0.0794665	0.195383	291100	1	Irf4;
GO:0048853	forebrain morphogenesis	0.0794665	0.195383	79107	1	Duox2;
GO:0050872	white fat cell differentiation	0.0794665	0.195383	246074	1	Scd1;
GO:0001773	myeloid dendritic cell activation	0.0857996	0.201907	291100	1	Irf4;
GO:0001774	microglial cell activation	0.0857996	0.201907	338457	1	Tlr9;
GO:0002369	T cell cytokine production	0.0857996	0.201907	317578	1	Sash3;
GO:0002467	germinal center formation	0.0857996	0.201907	287974	1	Klhl6;
GO:0006817	phosphate transport	0.0857996	0.201907	84395	1	Slc34a2;
GO:0010869	regulation of receptor biosynthetic process	0.0857996	0.201907	252917	1	Nr1d1;
GO:0010894	negative regulation of steroid biosynthetic process	0.0857996	0.201907	64194	1	Insig1;
GO:0019886	antigen processing and presentation of exogenous peptide antigen via MHC class II	0.0857996	0.201907	24984	1	RT1-DOa;
GO:0030149	sphingolipid catabolic process	0.0857996	0.201907	24254	1	Cel;
GO:0031057	negative regulation of histone modification	0.0857996	0.201907	500453	1	Pax5;
GO:0031638	zymogen activation	0.0857996	0.201907	117179	1	Cuzd1;
GO:0032770	positive regulation of monooxygenase activity	0.0857996	0.201907	171075	1	Fcer2;
GO:0033006	regulation of mast cell activation involved in immune response	0.0857996	0.201907	24451	1	Hmox1;
GO:0034383	low-density lipoprotein particle clearance	0.0857996	0.201907	298296	1	Pcsk9;
GO:0042362	fat-soluble vitamin biosynthetic process	0.0857996	0.201907	685750	1	Aldh8a1;
GO:0043304	regulation of mast cell degranulation	0.0857996	0.201907	24451	1	Hmox1;
GO:0043372	positive regulation of CD4-positive, alpha-beta T cell differentiation	0.0857996	0.201907	317578	1	Sash3;
GO:0045725	positive regulation of glycogen biosynthetic process	0.0857996	0.201907	24506	1	Ins2;
GO:0046622	positive regulation of organ growth	0.0857996	0.201907	317578	1	Sash3;
GO:0072337	modified amino acid transport	0.0857996	0.201907	25303	1	Abcc2;
GO:2000516	positive regulation of CD4-positive, alpha-beta T cell activation	0.0857996	0.201907	317578	1	Sash3;
GO:0006110	regulation of glycolysis	0.0920895	0.212921	24506	1	Ins2;
GO:0010677	negative regulation of cellular carbohydrate metabolic process	0.0920895	0.212921	24506	1	Ins2;
GO:0031640	killing of cells of other organism	0.0920895	0.212921	171075	1	Fcer2;
GO:0045912	negative regulation of carbohydrate metabolic process	0.0920895	0.212921	24506	1	Ins2;
GO:0045920	negative regulation of exocytosis	0.0920895	0.212921	24451	1	Hmox1;
GO:0045939	negative regulation of steroid metabolic process	0.0920895	0.212921	64194	1	Insig1;
GO:0050691	regulation of defense response to virus by host	0.0920895	0.212921	56824	1	Ifit1;
GO:0050930	induction of positive chemotaxis	0.0920895	0.212921	246759	1	Cxcl9;
GO:0051489	regulation of filopodium assembly	0.0920895	0.212921	298006	1	Ccl21;
GO:0000768	syncytium formation by plasma membrane fusion	0.0983366	0.221826	24506	1	Ins2;
GO:0002495	antigen processing and presentation of peptide antigen via MHC class II	0.0983366	0.221826	24984	1	RT1-DOa;
GO:0002507	tolerance induction	0.0983366	0.221826	24232	1	C3;
GO:0010269	response to selenium ion	0.0983366	0.221826	29360	1	Sepp1;
GO:0010573	vascular endothelial growth factor production	0.0983366	0.221826	24232	1	C3;
GO:0010574	regulation of vascular endothelial growth factor production	0.0983366	0.221826	24232	1	C3;
GO:0021984	adenohypophysis development	0.0983366	0.221826	79107	1	Duox2;
GO:0032733	positive regulation of interleukin-10 production	0.0983366	0.221826	317578	1	Sash3;
GO:0045069	regulation of viral genome replication	0.0983366	0.221826	56824	1	Ifit1;
GO:0045076	regulation of interleukin-2 biosynthetic process	0.0983366	0.221826	291100	1	Irf4;
GO:0045824	negative regulation of innate immune response	0.0983366	0.221826	24506	1	Ins2;
GO:0061082	myeloid leukocyte cytokine production	0.0983366	0.221826	24451	1	Hmox1;
GO:0006493	protein O-linked glycosylation	0.104541	0.232341	291325	1	St8sia6;
GO:0032354	response to follicle-stimulating hormone stimulus	0.104541	0.232341	29637	1	Hmgcs1;
GO:0032856	activation of Ras GTPase activity	0.104541	0.232341	298006	1	Ccl21;
GO:0044243	multicellular organismal catabolic process	0.104541	0.232341	29526	1	Pla2g1b;
GO:0070723	response to cholesterol	0.104541	0.232341	29637	1	Hmgcs1;
GO:0000188	inactivation of MAPK activity	0.110703	0.24092	498232	1	Lax1;
GO:0001954	positive regulation of cell-matrix adhesion	0.110703	0.24092	298006	1	Ccl21;
GO:0003209	cardiac atrium morphogenesis	0.110703	0.24092	29556	1	Myh6;
GO:0006949	syncytium formation	0.110703	0.24092	24506	1	Ins2;
GO:0019079	viral genome replication	0.110703	0.24092	56824	1	Ifit1;
GO:0030204	chondroitin sulfate metabolic process	0.110703	0.24092	84468	1	Chst3;
GO:0032757	positive regulation of interleukin-8 production	0.110703	0.24092	338457	1	Tlr9;
GO:0032800	receptor biosynthetic process	0.110703	0.24092	252917	1	Nr1d1;
GO:0042094	interleukin-2 biosynthetic process	0.110703	0.24092	291100	1	Irf4;
GO:0042573	retinoic acid metabolic process	0.110703	0.24092	685750	1	Aldh8a1;
GO:0045730	respiratory burst	0.110703	0.24092	24506	1	Ins2;
GO:0070875	positive regulation of glycogen metabolic process	0.110703	0.24092	24506	1	Ins2;
GO:0072529	pyrimidine-containing compound catabolic process	0.110703	0.24092	399679	1	aicda;
GO:0001919	regulation of receptor recycling	0.116824	0.248117	298296	1	Pcsk9;
GO:0002478	antigen processing and presentation of exogenous peptide antigen	0.116824	0.248117	24984	1	RT1-DOa;
GO:0002720	positive regulation of cytokine production involved in immune response	0.116824	0.248117	317578	1	Sash3;
GO:0003230	cardiac atrium development	0.116824	0.248117	29556	1	Myh6;
GO:0006024	glycosaminoglycan biosynthetic process	0.116824	0.248117	84468	1	Chst3;
GO:0010506	regulation of autophagy	0.116824	0.248117	338457	1	Tlr9;
GO:0015893	drug transport	0.116824	0.248117	25303	1	Abcc2;
GO:0030048	actin filament-based movement	0.116824	0.248117	29556	1	Myh6;
GO:0032648	regulation of interferon-beta production	0.116824	0.248117	338457	1	Tlr9;
GO:0042474	middle ear morphogenesis	0.116824	0.248117	64194	1	Insig1;
GO:0043300	regulation of leukocyte degranulation	0.116824	0.248117	24451	1	Hmox1;
GO:0043330	response to exogenous dsRNA	0.116824	0.248117	56824	1	Ifit1;
GO:0044003	modification by symbiont of host morphology or physiology	0.116824	0.248117	338457	1	Tlr9;
GO:0071371	cellular response to gonadotropin stimulus	0.116824	0.248117	29637	1	Hmgcs1;
GO:0002438	acute inflammatory response to antigenic stimulus	0.122903	0.254603	24232	1	C3;
GO:0006958	complement activation, classical pathway	0.122903	0.254603	24232	1	C3;
GO:0032026	response to magnesium ion	0.122903	0.254603	24232	1	C3;
GO:0032608	interferon-beta production	0.122903	0.254603	338457	1	Tlr9;
GO:0033197	response to vitamin E	0.122903	0.254603	29637	1	Hmgcs1;
GO:0042744	hydrogen peroxide catabolic process	0.122903	0.254603	79107	1	Duox2;
GO:0044110	growth involved in symbiotic interaction	0.122903	0.254603	246074	1	Scd1;
GO:0044116	growth of symbiont involved in interaction with host	0.122903	0.254603	246074	1	Scd1;
GO:0044117	growth of symbiont in host	0.122903	0.254603	246074	1	Scd1;
GO:0044126	regulation of growth of symbiont in host	0.122903	0.254603	246074	1	Scd1;
GO:0044130	negative regulation of growth of symbiont in host	0.122903	0.254603	246074	1	Scd1;
GO:0044144	modulation of growth of symbiont involved in interaction with host	0.122903	0.254603	246074	1	Scd1;
GO:0044146	negative regulation of growth of symbiont involved in interaction with host	0.122903	0.254603	246074	1	Scd1;
GO:0048260	positive regulation of receptor-mediated endocytosis	0.122903	0.254603	298296	1	Pcsk9;
GO:0006023	aminoglycan biosynthetic process	0.12894	0.262414	84468	1	Chst3;
GO:0006706	steroid catabolic process	0.12894	0.262414	24254	1	Cel;
GO:0014074	response to purine-containing compound	0.12894	0.262414	29637	1	Hmgcs1;
GO:0033238	regulation of cellular amine metabolic process	0.12894	0.262414	24506	1	Ins2;
GO:0042403	thyroid hormone metabolic process	0.12894	0.262414	79107	1	Duox2;
GO:0043370	regulation of CD4-positive, alpha-beta T cell differentiation	0.12894	0.262414	317578	1	Sash3;
GO:0043462	regulation of ATPase activity	0.12894	0.262414	29556	1	Myh6;
GO:0045214	sarcomere organization	0.12894	0.262414	29556	1	Myh6;
GO:0001782	B cell homeostasis	0.134936	0.269001	114203	1	Sh2b2;
GO:0006687	glycosphingolipid metabolic process	0.134936	0.269001	291325	1	St8sia6;
GO:0030878	thyroid gland development	0.134936	0.269001	79107	1	Duox2;
GO:0032479	regulation of type I interferon production	0.134936	0.269001	338457	1	Tlr9;
GO:0033198	response to ATP	0.134936	0.269001	29259	1	Sell;
GO:0043903	regulation of symbiosis, encompassing mutualism through parasitism	0.134936	0.269001	246074	1	Scd1;
GO:0046685	response to arsenic-containing substance	0.134936	0.269001	25303	1	Abcc2;
GO:0050654	chondroitin sulfate proteoglycan metabolic process	0.134936	0.269001	84468	1	Chst3;
GO:0070613	regulation of protein processing	0.134936	0.269001	24232	1	C3;
GO:2000514	regulation of CD4-positive, alpha-beta T cell activation	0.134936	0.269001	317578	1	Sash3;
GO:0002026	regulation of the force of heart contraction	0.140891	0.275534	29556	1	Myh6;
GO:0005979	regulation of glycogen biosynthetic process	0.140891	0.275534	24506	1	Ins2;
GO:0006637	acyl-CoA metabolic process	0.140891	0.275534	25618	1	Acadsb;
GO:0010962	regulation of glucan biosynthetic process	0.140891	0.275534	24506	1	Ins2;
GO:0032885	regulation of polysaccharide biosynthetic process	0.140891	0.275534	24506	1	Ins2;
GO:0033628	regulation of cell adhesion mediated by integrin	0.140891	0.275534	298006	1	Ccl21;
GO:0035383	thioester metabolic process	0.140891	0.275534	25618	1	Acadsb;
GO:0043388	positive regulation of DNA binding	0.140891	0.275534	291100	1	Irf4;
GO:0046131	pyrimidine ribonucleoside metabolic process	0.140891	0.275534	399679	1	aicda;
GO:0048521	negative regulation of behavior	0.140891	0.275534	24506	1	Ins2;
GO:0048854	brain morphogenesis	0.140891	0.275534	79107	1	Duox2;
GO:0002861	regulation of inflammatory response to antigenic stimulus	0.146806	0.282919	24232	1	C3;
GO:0006071	glycerol metabolic process	0.146806	0.282919	362282	1	Pck1;
GO:0006090	pyruvate metabolic process	0.146806	0.282919	362282	1	Pck1;
GO:0009110	vitamin biosynthetic process	0.146806	0.282919	685750	1	Aldh8a1;
GO:0019884	antigen processing and presentation of exogenous antigen	0.146806	0.282919	24984	1	RT1-DOa;
GO:0048524	positive regulation of viral reproduction	0.146806	0.282919	56824	1	Ifit1;
GO:0050927	positive regulation of positive chemotaxis	0.146806	0.282919	246759	1	Cxcl9;
GO:0071359	cellular response to dsRNA	0.146806	0.282919	56824	1	Ifit1;
GO:0001881	receptor recycling	0.152681	0.29121	298296	1	Pcsk9;
GO:0002675	positive regulation of acute inflammatory response	0.152681	0.29121	24232	1	C3;
GO:0030166	proteoglycan biosynthetic process	0.152681	0.29121	84468	1	Chst3;
GO:0032228	regulation of synaptic transmission, GABAergic	0.152681	0.29121	57302	1	Cnr2;
GO:0042304	regulation of fatty acid biosynthetic process	0.152681	0.29121	64194	1	Insig1;
GO:0050926	regulation of positive chemotaxis	0.152681	0.29121	246759	1	Cxcl9;
GO:0051055	negative regulation of lipid biosynthetic process	0.152681	0.29121	64194	1	Insig1;
GO:0032606	type I interferon production	0.158515	0.297437	338457	1	Tlr9;
GO:0043392	negative regulation of DNA binding	0.158515	0.297437	24451	1	Hmox1;
GO:0043470	regulation of carbohydrate catabolic process	0.158515	0.297437	24506	1	Ins2;
GO:0043471	regulation of cellular carbohydrate catabolic process	0.158515	0.297437	24506	1	Ins2;
GO:0046626	regulation of insulin receptor signaling pathway	0.158515	0.297437	24506	1	Ins2;
GO:0048662	negative regulation of smooth muscle cell proliferation	0.158515	0.297437	24451	1	Hmox1;
GO:0006213	pyrimidine nucleoside metabolic process	0.16431	0.303998	399679	1	aicda;
GO:0006342	chromatin silencing	0.16431	0.303998	399679	1	aicda;
GO:0019048	virus-host interaction	0.16431	0.303998	56824	1	Ifit1;
GO:0019400	alditol metabolic process	0.16431	0.303998	362282	1	Pck1;
GO:0032881	regulation of polysaccharide metabolic process	0.16431	0.303998	24506	1	Ins2;
GO:0034381	plasma lipoprotein particle clearance	0.16431	0.303998	298296	1	Pcsk9;
GO:0042168	heme metabolic process	0.16431	0.303998	24451	1	Hmox1;
GO:0046470	phosphatidylcholine metabolic process	0.16431	0.303998	29526	1	Pla2g1b;
GO:0050688	regulation of defense response to virus	0.16431	0.303998	56824	1	Ifit1;
GO:0051353	positive regulation of oxidoreductase activity	0.16431	0.303998	171075	1	Fcer2;
GO:0070873	regulation of glycogen metabolic process	0.16431	0.303998	24506	1	Ins2;
GO:0006284	base-excision repair	0.170065	0.310919	367090	1	Neil1;
GO:0010907	positive regulation of glucose metabolic process	0.170065	0.310919	24506	1	Ins2;
GO:0019439	aromatic compound catabolic process	0.170065	0.310919	83808	1	Ugt2b15;
GO:0032722	positive regulation of chemokine production	0.170065	0.310919	338457	1	Tlr9;
GO:0032760	positive regulation of tumor necrosis factor production	0.170065	0.310919	317578	1	Sash3;
GO:0045599	negative regulation of fat cell differentiation	0.170065	0.310919	64194	1	Insig1;
GO:0046326	positive regulation of glucose import	0.170065	0.310919	24506	1	Ins2;
GO:0046638	positive regulation of alpha-beta T cell differentiation	0.170065	0.310919	317578	1	Sash3;
GO:0071715	icosanoid transport	0.170065	0.310919	25303	1	Abcc2;
GO:0002711	positive regulation of T cell mediated immunity	0.175781	0.317917	317578	1	Sash3;
GO:0006776	vitamin A metabolic process	0.175781	0.317917	685750	1	Aldh8a1;
GO:0006906	vesicle fusion	0.175781	0.317917	155151	1	Coro1a;
GO:0015914	phospholipid transport	0.175781	0.317917	155192	1	Abcg8;
GO:0032091	negative regulation of protein binding	0.175781	0.317917	56824	1	Ifit1;
GO:0042177	negative regulation of protein catabolic process	0.175781	0.317917	24506	1	Ins2;
GO:0050709	negative regulation of protein secretion	0.175781	0.317917	24506	1	Ins2;
GO:0051932	synaptic transmission, GABAergic	0.175781	0.317917	57302	1	Cnr2;
GO:0014068	positive regulation of phosphatidylinositol 3-kinase cascade	0.181458	0.323135	24506	1	Ins2;
GO:0014902	myotube differentiation	0.181458	0.323135	24506	1	Ins2;
GO:0017144	drug metabolic process	0.181458	0.323135	24300	1	Cyp2b1;
GO:0030239	myofibril assembly	0.181458	0.323135	29556	1	Myh6;
GO:0032729	positive regulation of interferon-gamma production	0.181458	0.323135	317578	1	Sash3;
GO:0033627	cell adhesion mediated by integrin	0.181458	0.323135	298006	1	Ccl21;
GO:0043367	CD4-positive, alpha-beta T cell differentiation	0.181458	0.323135	317578	1	Sash3;
GO:0048259	regulation of receptor-mediated endocytosis	0.181458	0.323135	298296	1	Pcsk9;
GO:0050766	positive regulation of phagocytosis	0.181458	0.323135	24232	1	C3;
GO:0007041	lysosomal transport	0.187097	0.328911	298296	1	Pcsk9;
GO:0009395	phospholipid catabolic process	0.187097	0.328911	117554	1	Pnliprp2;
GO:0032677	regulation of interleukin-8 production	0.187097	0.328911	338457	1	Tlr9;
GO:0035710	CD4-positive, alpha-beta T cell activation	0.187097	0.328911	317578	1	Sash3;
GO:0035914	skeletal muscle cell differentiation	0.187097	0.328911	24506	1	Ins2;
GO:0045814	negative regulation of gene expression, epigenetic	0.187097	0.328911	399679	1	aicda;
GO:0045840	positive regulation of mitosis	0.187097	0.328911	24506	1	Ins2;
GO:0051785	positive regulation of nuclear division	0.187097	0.328911	24506	1	Ins2;
GO:0002204	somatic recombination of immunoglobulin genes involved in immune response	0.192697	0.334261	399679	1	aicda;
GO:0002208	somatic diversification of immunoglobulins involved in immune response	0.192697	0.334261	399679	1	aicda;
GO:0030148	sphingolipid biosynthetic process	0.192697	0.334261	291325	1	St8sia6;
GO:0032637	interleukin-8 production	0.192697	0.334261	338457	1	Tlr9;
GO:0045190	isotype switching	0.192697	0.334261	399679	1	aicda;
GO:0046467	membrane lipid biosynthetic process	0.192697	0.334261	291325	1	St8sia6;
GO:0055010	ventricular cardiac muscle tissue morphogenesis	0.192697	0.334261	29556	1	Myh6;
GO:0070988	demethylation	0.192697	0.334261	399679	1	aicda;
GO:0071396	cellular response to lipid	0.192697	0.334261	29637	1	Hmgcs1;
GO:0010828	positive regulation of glucose transport	0.198259	0.340292	24506	1	Ins2;
GO:0030890	positive regulation of B cell proliferation	0.198259	0.340292	317578	1	Sash3;
GO:0045861	negative regulation of proteolysis	0.198259	0.340292	24506	1	Ins2;
GO:0048002	antigen processing and presentation of peptide antigen	0.198259	0.340292	24984	1	RT1-DOa;
GO:0050792	regulation of viral reproduction	0.198259	0.340292	56824	1	Ifit1;
GO:2000242	negative regulation of reproductive process	0.198259	0.340292	56824	1	Ifit1;
GO:0001975	response to amphetamine	0.203783	0.345926	57302	1	Cnr2;
GO:0006081	cellular aldehyde metabolic process	0.203783	0.345926	685750	1	Aldh8a1;
GO:0009755	hormone-mediated signaling pathway	0.203783	0.345926	117179	1	Cuzd1;
GO:0019432	triglyceride biosynthetic process	0.203783	0.345926	362282	1	Pck1;
GO:0032755	positive regulation of interleukin-6 production	0.203783	0.345926	338457	1	Tlr9;
GO:0042743	hydrogen peroxide metabolic process	0.203783	0.345926	79107	1	Duox2;
GO:0051187	cofactor catabolic process	0.203783	0.345926	24451	1	Hmox1;
GO:0002027	regulation of heart rate	0.209269	0.347593	29556	1	Myh6;
GO:0003229	ventricular cardiac muscle tissue development	0.209269	0.347593	29556	1	Myh6;
GO:0005978	glycogen biosynthetic process	0.209269	0.347593	24506	1	Ins2;
GO:0006956	complement activation	0.209269	0.347593	24232	1	C3;
GO:0007034	vacuolar transport	0.209269	0.347593	298296	1	Pcsk9;
GO:0007435	salivary gland morphogenesis	0.209269	0.347593	365581	1	Edar;
GO:0008630	DNA damage response, signal transduction resulting in induction of apoptosis	0.209269	0.347593	24451	1	Hmox1;
GO:0009250	glucan biosynthetic process	0.209269	0.347593	24506	1	Ins2;
GO:0010676	positive regulation of cellular carbohydrate metabolic process	0.209269	0.347593	24506	1	Ins2;
GO:0019751	polyol metabolic process	0.209269	0.347593	362282	1	Pck1;
GO:0031032	actomyosin structure organization	0.209269	0.347593	29556	1	Myh6;
GO:0031330	negative regulation of cellular catabolic process	0.209269	0.347593	24506	1	Ins2;
GO:0032655	regulation of interleukin-12 production	0.209269	0.347593	361795	1	Ltb;
GO:0034698	response to gonadotropin stimulus	0.209269	0.347593	29637	1	Hmgcs1;
GO:0042116	macrophage activation	0.209269	0.347593	338457	1	Tlr9;
GO:0045913	positive regulation of carbohydrate metabolic process	0.209269	0.347593	24506	1	Ins2;
GO:0046637	regulation of alpha-beta T cell differentiation	0.209269	0.347593	317578	1	Sash3;
GO:0046847	filopodium assembly	0.209269	0.347593	298006	1	Ccl21;
GO:0050805	negative regulation of synaptic transmission	0.209269	0.347593	57302	1	Cnr2;
GO:0031103	axon regeneration	0.214718	0.353788	84468	1	Chst3;
GO:0031623	receptor internalization	0.214718	0.353788	298296	1	Pcsk9;
GO:0035821	modification of morphology or physiology of other organism	0.214718	0.353788	338457	1	Tlr9;
GO:0043331	response to dsRNA	0.214718	0.353788	56824	1	Ifit1;
GO:0046460	neutral lipid biosynthetic process	0.214718	0.353788	362282	1	Pck1;
GO:0046463	acylglycerol biosynthetic process	0.214718	0.353788	362282	1	Pck1;
GO:0051817	modification of morphology or physiology of other organism involved in symbiotic interaction	0.214718	0.353788	338457	1	Tlr9;
GO:0002312	B cell activation involved in immune response	0.220129	0.359823	399679	1	aicda;
GO:0030035	microspike assembly	0.220129	0.359823	298006	1	Ccl21;
GO:0032615	interleukin-12 production	0.220129	0.359823	361795	1	Ltb;
GO:0034968	histone lysine methylation	0.220129	0.359823	500453	1	Pax5;
GO:0043967	histone H4 acetylation	0.220129	0.359823	291100	1	Irf4;
GO:0046148	pigment biosynthetic process	0.220129	0.359823	89784	1	Idi1;
GO:0060491	regulation of cell projection assembly	0.220129	0.359823	298006	1	Ccl21;
GO:0002709	regulation of T cell mediated immunity	0.225504	0.36411	317578	1	Sash3;
GO:0006778	porphyrin metabolic process	0.225504	0.36411	24451	1	Hmox1;
GO:0016447	somatic recombination of immunoglobulin gene segments	0.225504	0.36411	399679	1	aicda;
GO:0031343	positive regulation of cell killing	0.225504	0.36411	171075	1	Fcer2;
GO:0032024	positive regulation of insulin secretion	0.225504	0.36411	117274	1	Nr0b2;
GO:0032321	positive regulation of Rho GTPase activity	0.225504	0.36411	298006	1	Ccl21;
GO:0032642	regulation of chemokine production	0.225504	0.36411	338457	1	Tlr9;
GO:0046324	regulation of glucose import	0.225504	0.36411	24506	1	Ins2;
GO:0046504	glycerol ether biosynthetic process	0.225504	0.36411	362282	1	Pck1;
GO:0048639	positive regulation of developmental growth	0.225504	0.36411	24232	1	C3;
GO:0070542	response to fatty acid	0.225504	0.36411	64194	1	Insig1;
GO:0001952	regulation of cell-matrix adhesion	0.230842	0.368552	298006	1	Ccl21;
GO:0010043	response to zinc ion	0.230842	0.368552	24567	1	Mt1a;
GO:0014066	regulation of phosphatidylinositol 3-kinase cascade	0.230842	0.368552	24506	1	Ins2;
GO:0033013	tetrapyrrole metabolic process	0.230842	0.368552	24451	1	Hmox1;
GO:0050715	positive regulation of cytokine secretion	0.230842	0.368552	24506	1	Ins2;
GO:0050764	regulation of phagocytosis	0.230842	0.368552	24232	1	C3;
GO:0050830	defense response to Gram-positive bacterium	0.230842	0.368552	246074	1	Scd1;
GO:0051970	negative regulation of transmission of nerve impulse	0.230842	0.368552	57302	1	Cnr2;
GO:0002437	inflammatory response to antigenic stimulus	0.236144	0.371887	24232	1	C3;
GO:0006029	proteoglycan metabolic process	0.236144	0.371887	84468	1	Chst3;
GO:0007431	salivary gland development	0.236144	0.371887	365581	1	Edar;
GO:0016445	somatic diversification of immunoglobulins	0.236144	0.371887	399679	1	aicda;
GO:0031056	regulation of histone modification	0.236144	0.371887	500453	1	Pax5;
GO:0032088	negative regulation of NF-kappaB transcription factor activity	0.236144	0.371887	338457	1	Tlr9;
GO:0032602	chemokine production	0.236144	0.371887	338457	1	Tlr9;
GO:0043507	positive regulation of JUN kinase activity	0.236144	0.371887	338457	1	Tlr9;
GO:0045768	positive regulation of anti-apoptosis	0.236144	0.371887	24451	1	Hmox1;
GO:0046635	positive regulation of alpha-beta T cell activation	0.236144	0.371887	317578	1	Sash3;
GO:0009311	oligosaccharide metabolic process	0.24141	0.377611	291325	1	St8sia6;
GO:0031102	neuron projection regeneration	0.24141	0.377611	84468	1	Chst3;
GO:0034976	response to endoplasmic reticulum stress	0.24141	0.377611	24506	1	Ins2;
GO:0055008	cardiac muscle tissue morphogenesis	0.24141	0.377611	29556	1	Myh6;
GO:0097006	regulation of plasma lipoprotein particle levels	0.24141	0.377611	298296	1	Pcsk9;
GO:0042439	ethanolamine-containing compound metabolic process	0.24664	0.382587	29526	1	Pla2g1b;
GO:0043467	regulation of generation of precursor metabolites and energy	0.24664	0.382587	24506	1	Ins2;
GO:0043525	positive regulation of neuron apoptosis	0.24664	0.382587	298296	1	Pcsk9;
GO:0043966	histone H3 acetylation	0.24664	0.382587	291100	1	Irf4;
GO:0046323	glucose import	0.24664	0.382587	24506	1	Ins2;
GO:0006635	fatty acid beta-oxidation	0.251834	0.388017	25618	1	Acadsb;
GO:0031645	negative regulation of neurological system process	0.251834	0.388017	57302	1	Cnr2;
GO:0043255	regulation of carbohydrate biosynthetic process	0.251834	0.388017	24506	1	Ins2;
GO:0048284	organelle fusion	0.251834	0.388017	155151	1	Coro1a;
GO:0072376	protein activation cascade	0.251834	0.388017	24232	1	C3;
GO:2000243	positive regulation of reproductive process	0.256992	0.393415	56824	1	Ifit1;
GO:0002562	somatic diversification of immune receptors via germline recombination within a single locus	0.262116	0.397851	399679	1	aicda;
GO:0002831	regulation of response to biotic stimulus	0.262116	0.397851	56824	1	Ifit1;
GO:0016444	somatic cell DNA recombination	0.262116	0.397851	399679	1	aicda;
GO:0031341	regulation of cell killing	0.262116	0.397851	171075	1	Fcer2;
GO:0032570	response to progesterone stimulus	0.262116	0.397851	24232	1	C3;
GO:0007189	activation of adenylate cyclase activity by G-protein signaling pathway	0.267204	0.403311	314649	1	S1pr4;
GO:0010578	regulation of adenylate cyclase activity involved in G-protein signaling pathway	0.267204	0.403311	314649	1	S1pr4;
GO:0010579	positive regulation of adenylate cyclase activity by G-protein signaling pathway	0.267204	0.403311	314649	1	S1pr4;
GO:0010827	regulation of glucose transport	0.267204	0.403311	24506	1	Ins2;
GO:0021983	pituitary gland development	0.267204	0.403311	79107	1	Duox2;
GO:0002200	somatic diversification of immune receptors	0.272258	0.405297	399679	1	aicda;
GO:0002456	T cell mediated immunity	0.272258	0.405297	317578	1	Sash3;
GO:0003208	cardiac ventricle morphogenesis	0.272258	0.405297	29556	1	Myh6;
GO:0006304	DNA modification	0.272258	0.405297	399679	1	aicda;
GO:0030203	glycosaminoglycan metabolic process	0.272258	0.405297	84468	1	Chst3;
GO:0030888	regulation of B cell proliferation	0.272258	0.405297	317578	1	Sash3;
GO:0033692	cellular polysaccharide biosynthetic process	0.272258	0.405297	24506	1	Ins2;
GO:0035094	response to nicotine	0.272258	0.405297	24451	1	Hmox1;
GO:0045582	positive regulation of T cell differentiation	0.272258	0.405297	317578	1	Sash3;
GO:0060415	muscle tissue morphogenesis	0.272258	0.405297	29556	1	Myh6;
GO:0070301	cellular response to hydrogen peroxide	0.272258	0.405297	79107	1	Duox2;
GO:0072527	pyrimidine-containing compound metabolic process	0.272258	0.405297	399679	1	aicda;
GO:0090277	positive regulation of peptide hormone secretion	0.272258	0.405297	117274	1	Nr0b2;
GO:0006775	fat-soluble vitamin metabolic process	0.277277	0.408851	685750	1	Aldh8a1;
GO:0010469	regulation of receptor activity	0.277277	0.408851	298296	1	Pcsk9;
GO:0010811	positive regulation of cell-substrate adhesion	0.277277	0.408851	298006	1	Ccl21;
GO:0016571	histone methylation	0.277277	0.408851	500453	1	Pax5;
GO:0019058	viral infectious cycle	0.277277	0.408851	56824	1	Ifit1;
GO:0032319	regulation of Rho GTPase activity	0.277277	0.408851	298006	1	Ccl21;
GO:0043154	negative regulation of caspase activity	0.277277	0.408851	500318	1	Cd27;
GO:0002793	positive regulation of peptide secretion	0.282262	0.414552	117274	1	Nr0b2;
GO:0014065	phosphatidylinositol 3-kinase cascade	0.282262	0.414552	24506	1	Ins2;
GO:0050810	regulation of steroid biosynthetic process	0.282262	0.414552	64194	1	Insig1;
GO:0071407	cellular response to organic cyclic compound	0.282262	0.414552	29637	1	Hmgcs1;
GO:0043588	skin development	0.287213	0.419826	361795	1	Ltb;
GO:0007190	activation of adenylate cyclase activity	0.29213	0.423669	314649	1	S1pr4;
GO:0042446	hormone biosynthetic process	0.29213	0.423669	79107	1	Duox2;
GO:0043506	regulation of JUN kinase activity	0.29213	0.423669	338457	1	Tlr9;
GO:0044272	sulfur compound biosynthetic process	0.29213	0.423669	84468	1	Chst3;
GO:0046620	regulation of organ growth	0.29213	0.423669	317578	1	Sash3;
GO:0008360	regulation of cell shape	0.297014	0.428737	155151	1	Coro1a;
GO:0046634	regulation of alpha-beta T cell activation	0.297014	0.428737	317578	1	Sash3;
GO:0050871	positive regulation of B cell activation	0.297014	0.428737	317578	1	Sash3;
GO:0006289	nucleotide-excision repair	0.301864	0.432369	367090	1	Neil1;
GO:0008629	induction of apoptosis by intracellular signals	0.301864	0.432369	24451	1	Hmox1;
GO:0043648	dicarboxylic acid metabolic process	0.301864	0.432369	362282	1	Pck1;
GO:0045621	positive regulation of lymphocyte differentiation	0.301864	0.432369	317578	1	Sash3;
GO:0045762	positive regulation of adenylate cyclase activity	0.301864	0.432369	314649	1	S1pr4;
GO:0045767	regulation of anti-apoptosis	0.301864	0.432369	24451	1	Hmox1;
GO:0032640	tumor necrosis factor production	0.306682	0.436232	317578	1	Sash3;
GO:0032680	regulation of tumor necrosis factor production	0.306682	0.436232	317578	1	Sash3;
GO:0043407	negative regulation of MAP kinase activity	0.306682	0.436232	498232	1	Lax1;
GO:0048644	muscle organ morphogenesis	0.306682	0.436232	29556	1	Myh6;
GO:0050707	regulation of cytokine secretion	0.306682	0.436232	24506	1	Ins2;
GO:0006914	autophagy	0.311466	0.439996	338457	1	Tlr9;
GO:0031281	positive regulation of cyclase activity	0.311466	0.439996	314649	1	S1pr4;
GO:0045598	regulation of fat cell differentiation	0.311466	0.439996	64194	1	Insig1;
GO:0048661	positive regulation of smooth muscle cell proliferation	0.311466	0.439996	24451	1	Hmox1;
GO:0050729	positive regulation of inflammatory response	0.311466	0.439996	24232	1	C3;
GO:0006022	aminoglycan metabolic process	0.316218	0.440299	84468	1	Chst3;
GO:0009062	fatty acid catabolic process	0.316218	0.440299	25618	1	Acadsb;
GO:0042100	B cell proliferation	0.316218	0.440299	317578	1	Sash3;
GO:0046632	alpha-beta T cell differentiation	0.316218	0.440299	317578	1	Sash3;
GO:0050777	negative regulation of immune response	0.316218	0.440299	24506	1	Ins2;
GO:0071706	tumor necrosis factor superfamily cytokine production	0.316218	0.440299	317578	1	Sash3;
GO:0006096	glycolysis	0.320937	0.443011	24506	1	Ins2;
GO:0009895	negative regulation of catabolic process	0.320937	0.443011	24506	1	Ins2;
GO:0044236	multicellular organismal metabolic process	0.320937	0.443011	29526	1	Pla2g1b;
GO:0051099	positive regulation of binding	0.320937	0.443011	291100	1	Irf4;
GO:0051349	positive regulation of lyase activity	0.320937	0.443011	314649	1	S1pr4;
GO:0055072	iron ion homeostasis	0.320937	0.443011	24451	1	Hmox1;
GO:0060349	bone morphogenesis	0.320937	0.443011	64194	1	Insig1;
GO:0006944	cellular membrane fusion	0.325624	0.447371	155151	1	Coro1a;
GO:0014823	response to activity	0.325624	0.447371	362282	1	Pck1;
GO:0015908	fatty acid transport	0.325624	0.447371	25303	1	Abcc2;
GO:0046425	regulation of JAK-STAT cascade	0.330279	0.452758	114203	1	Sh2b2;
GO:0060021	palate development	0.330279	0.452758	64194	1	Insig1;
GO:0072329	monocarboxylic acid catabolic process	0.330279	0.452758	25618	1	Acadsb;
GO:0006941	striated muscle contraction	0.334902	0.456058	29556	1	Myh6;
GO:0032675	regulation of interleukin-6 production	0.334902	0.456058	338457	1	Tlr9;
GO:0061025	membrane fusion	0.334902	0.456058	155151	1	Coro1a;
GO:0010906	regulation of glucose metabolic process	0.339494	0.459943	24506	1	Ins2;
GO:0032635	interleukin-6 production	0.339494	0.459943	338457	1	Tlr9;
GO:0043409	negative regulation of MAPKKK cascade	0.339494	0.459943	498232	1	Lax1;
GO:0051494	negative regulation of cytoskeleton organization	0.339494	0.459943	155151	1	Coro1a;
GO:0007088	regulation of mitosis	0.344054	0.463747	24506	1	Ins2;
GO:0015711	organic anion transport	0.344054	0.463747	25303	1	Abcc2;
GO:0030183	B cell differentiation	0.344054	0.463747	117058	1	Pou2f2;
GO:0032320	positive regulation of Ras GTPase activity	0.344054	0.463747	298006	1	Ccl21;
GO:0051783	regulation of nuclear division	0.344054	0.463747	24506	1	Ins2;
GO:0022898	regulation of transmembrane transporter activity	0.348583	0.467809	24506	1	Ins2;
GO:0043473	pigmentation	0.348583	0.467809	365581	1	Edar;
GO:0050663	cytokine secretion	0.348583	0.467809	24506	1	Ins2;
GO:0050714	positive regulation of protein secretion	0.348583	0.467809	24506	1	Ins2;
GO:0009267	cellular response to starvation	0.353082	0.472476	298296	1	Pcsk9;
GO:0034614	cellular response to reactive oxygen species	0.353082	0.472476	79107	1	Duox2;
GO:0050868	negative regulation of T cell activation	0.353082	0.472476	498232	1	Lax1;
GO:0002285	lymphocyte activation involved in immune response	0.357549	0.475363	399679	1	aicda;
GO:0003231	cardiac ventricle development	0.357549	0.475363	29556	1	Myh6;
GO:0019218	regulation of steroid metabolic process	0.357549	0.475363	64194	1	Insig1;
GO:0042475	odontogenesis of dentine-containing tooth	0.357549	0.475363	365581	1	Edar;
GO:0007259	JAK-STAT cascade	0.361986	0.479541	114203	1	Sh2b2;
GO:0018958	phenol-containing compound metabolic process	0.361986	0.479541	79107	1	Duox2;
GO:0031670	cellular response to nutrient	0.361986	0.479541	24451	1	Hmox1;
GO:0009119	ribonucleoside metabolic process	0.366393	0.483511	399679	1	aicda;
GO:0021536	diencephalon development	0.366393	0.483511	79107	1	Duox2;
GO:0048678	response to axon injury	0.366393	0.483511	84468	1	Chst3;
GO:0070925	organelle assembly	0.366393	0.483511	155151	1	Coro1a;
GO:0016458	gene silencing	0.370769	0.486996	399679	1	aicda;
GO:0030282	bone mineralization	0.370769	0.486996	79107	1	Duox2;
GO:0001906	cell killing	0.375116	0.490617	171075	1	Fcer2;
GO:0006479	protein methylation	0.375116	0.490617	500453	1	Pax5;
GO:0008213	protein alkylation	0.375116	0.490617	500453	1	Pax5;
GO:0046887	positive regulation of hormone secretion	0.375116	0.490617	117274	1	Nr0b2;
GO:0003206	cardiac chamber morphogenesis	0.38372	0.499402	29556	1	Myh6;
GO:0006007	glucose catabolic process	0.38372	0.499402	24506	1	Ins2;
GO:0006766	vitamin metabolic process	0.38372	0.499402	685750	1	Aldh8a1;
GO:0010675	regulation of cellular carbohydrate metabolic process	0.38372	0.499402	24506	1	Ins2;
GO:0032409	regulation of transporter activity	0.38372	0.499402	24506	1	Ins2;
GO:0051224	negative regulation of protein transport	0.38372	0.499402	24506	1	Ins2;
GO:0022415	viral reproductive process	0.387978	0.504235	56824	1	Ifit1;
GO:0006109	regulation of carbohydrate metabolic process	0.392207	0.50724	24506	1	Ins2;
GO:0009566	fertilization	0.392207	0.50724	79107	1	Duox2;
GO:0015718	monocarboxylic acid transport	0.392207	0.50724	25303	1	Abcc2;
GO:0019395	fatty acid oxidation	0.392207	0.50724	25618	1	Acadsb;
GO:0042770	signal transduction in response to DNA damage	0.392207	0.50724	24451	1	Hmox1;
GO:0016050	vesicle organization	0.396407	0.511244	155151	1	Coro1a;
GO:0035265	organ growth	0.396407	0.511244	317578	1	Sash3;
GO:0006898	receptor-mediated endocytosis	0.400579	0.515189	298296	1	Pcsk9;
GO:0019320	hexose catabolic process	0.400579	0.515189	24506	1	Ins2;
GO:0034440	lipid oxidation	0.400579	0.515189	25618	1	Acadsb;
GO:0046365	monosaccharide catabolic process	0.404721	0.519435	24506	1	Ins2;
GO:0050864	regulation of B cell activation	0.404721	0.519435	317578	1	Sash3;
GO:0000187	activation of MAPK activity	0.408836	0.522182	24506	1	Ins2;
GO:0001942	hair follicle development	0.408836	0.522182	365581	1	Edar;
GO:0003205	cardiac chamber development	0.408836	0.522182	29556	1	Myh6;
GO:0010810	regulation of cell-substrate adhesion	0.408836	0.522182	298006	1	Ccl21;
GO:0022404	molting cycle process	0.408836	0.522182	365581	1	Edar;
GO:0022405	hair cycle process	0.408836	0.522182	365581	1	Edar;
GO:0048747	muscle fiber development	0.408836	0.522182	29556	1	Myh6;
GO:0071901	negative regulation of protein serine/threonine kinase activity	0.412922	0.525589	498232	1	Lax1;
GO:2000241	regulation of reproductive process	0.412922	0.525589	56824	1	Ifit1;
GO:0009116	nucleoside metabolic process	0.416981	0.529663	399679	1	aicda;
GO:0042157	lipoprotein metabolic process	0.416981	0.529663	298296	1	Pcsk9;
GO:0042303	molting cycle	0.421011	0.531864	365581	1	Edar;
GO:0042326	negative regulation of phosphorylation	0.421011	0.531864	305341	1	Rhoh;
GO:0042633	hair cycle	0.421011	0.531864	365581	1	Edar;
GO:0060348	bone development	0.421011	0.531864	64194	1	Insig1;
GO:0090068	positive regulation of cell cycle process	0.421011	0.531864	24506	1	Ins2;
GO:0007589	body fluid secretion	0.425015	0.535825	24254	1	Cel;
GO:0009408	response to heat	0.42899	0.539369	25303	1	Abcc2;
GO:0034101	erythrocyte homeostasis	0.42899	0.539369	24451	1	Hmox1;
GO:0042537	benzene-containing compound metabolic process	0.42899	0.539369	79107	1	Duox2;
GO:0008016	regulation of heart contraction	0.432939	0.543595	29556	1	Myh6;
GO:0048660	regulation of smooth muscle cell proliferation	0.43686	0.547035	24451	1	Hmox1;
GO:0051250	negative regulation of lymphocyte activation	0.43686	0.547035	498232	1	Lax1;
GO:0010563	negative regulation of phosphorus metabolic process	0.440755	0.549312	305341	1	Rhoh;
GO:0017157	regulation of exocytosis	0.440755	0.549312	24451	1	Hmox1;
GO:0030509	BMP signaling pathway	0.440755	0.549312	29556	1	Myh6;
GO:0045936	negative regulation of phosphate metabolic process	0.440755	0.549312	305341	1	Rhoh;
GO:0050731	positive regulation of peptidyl-tyrosine phosphorylation	0.440755	0.549312	24506	1	Ins2;
GO:0045761	regulation of adenylate cyclase activity	0.444623	0.551905	314649	1	S1pr4;
GO:0046890	regulation of lipid biosynthetic process	0.444623	0.551905	64194	1	Insig1;
GO:0050796	regulation of insulin secretion	0.444623	0.551905	117274	1	Nr0b2;
GO:0031100	organ regeneration	0.448465	0.554814	117274	1	Nr0b2;
GO:0034754	cellular hormone metabolic process	0.448465	0.554814	685750	1	Aldh8a1;
GO:0048659	smooth muscle cell proliferation	0.448465	0.554814	24451	1	Hmox1;
GO:0015931	nucleobase-containing compound transport	0.45228	0.558788	116642	1	Slc28a1;
GO:0031214	biomineral tissue development	0.45228	0.558788	79107	1	Duox2;
GO:0015698	inorganic anion transport	0.456069	0.561969	84395	1	Slc34a2;
GO:0019233	sensory perception of pain	0.456069	0.561969	57302	1	Cnr2;
GO:0031279	regulation of cyclase activity	0.456069	0.561969	314649	1	S1pr4;
GO:0042472	inner ear morphogenesis	0.459832	0.565478	64194	1	Insig1;
GO:0016573	histone acetylation	0.46357	0.568363	291100	1	Irf4;
GO:0043524	negative regulation of neuron apoptosis	0.46357	0.568363	24451	1	Hmox1;
GO:0051339	regulation of lyase activity	0.467282	0.571602	314649	1	S1pr4;
GO:0006475	internal protein amino acid acetylation	0.470968	0.572707	291100	1	Irf4;
GO:0006486	protein glycosylation	0.470968	0.572707	291325	1	St8sia6;
GO:0007160	cell-matrix adhesion	0.470968	0.572707	298006	1	Ccl21;
GO:0007188	G-protein signaling, coupled to cAMP nucleotide second messenger	0.470968	0.572707	314649	1	S1pr4;
GO:0007631	feeding behavior	0.470968	0.572707	24506	1	Ins2;
GO:0018393	internal peptidyl-lysine acetylation	0.470968	0.572707	291100	1	Irf4;
GO:0043413	macromolecule glycosylation	0.470968	0.572707	291325	1	St8sia6;
GO:0051592	response to calcium ion	0.470968	0.572707	24300	1	Cyp2b1;
GO:0050708	regulation of protein secretion	0.47463	0.575648	24506	1	Ins2;
GO:0018394	peptidyl-lysine acetylation	0.478266	0.578165	291100	1	Irf4;
GO:0042594	response to starvation	0.478266	0.578165	298296	1	Pcsk9;
GO:0048638	regulation of developmental growth	0.478266	0.578165	24232	1	C3;
GO:0032318	regulation of Ras GTPase activity	0.481877	0.581013	298006	1	Ccl21;
GO:0070085	glycosylation	0.481877	0.581013	291325	1	St8sia6;
GO:0090276	regulation of peptide hormone secretion	0.481877	0.581013	117274	1	Nr0b2;
GO:0007270	neuron-neuron synaptic transmission	0.485464	0.583438	57302	1	Cnr2;
GO:0010927	cellular component assembly involved in morphogenesis	0.485464	0.583438	29556	1	Myh6;
GO:0040029	regulation of gene expression, epigenetic	0.485464	0.583438	399679	1	aicda;
GO:0046164	alcohol catabolic process	0.485464	0.583438	24506	1	Ins2;
GO:0042476	odontogenesis	0.489026	0.585818	365581	1	Edar;
GO:0048738	cardiac muscle tissue development	0.489026	0.585818	29556	1	Myh6;
GO:0072593	reactive oxygen species metabolic process	0.489026	0.585818	79107	1	Duox2;
GO:0002791	regulation of peptide secretion	0.492563	0.588914	117274	1	Nr0b2;
GO:0043414	macromolecule methylation	0.492563	0.588914	500453	1	Pax5;
GO:0090087	regulation of peptide transport	0.492563	0.588914	117274	1	Nr0b2;
GO:0007596	blood coagulation	0.496077	0.592349	24232	1	C3;
GO:0006473	protein acetylation	0.499566	0.594217	291100	1	Irf4;
GO:0007187	G-protein signaling, coupled to cyclic nucleotide second messenger	0.499566	0.594217	314649	1	S1pr4;
GO:0007599	hemostasis	0.499566	0.594217	24232	1	C3;
GO:0043547	positive regulation of GTPase activity	0.499566	0.594217	298006	1	Ccl21;
GO:0007623	circadian rhythm	0.503031	0.596424	252917	1	Nr1d1;
GO:0016032	viral reproduction	0.503031	0.596424	56824	1	Ifit1;
GO:0045785	positive regulation of cell adhesion	0.503031	0.596424	298006	1	Ccl21;
GO:0045787	positive regulation of cell cycle	0.503031	0.596424	24506	1	Ins2;
GO:0050817	coagulation	0.506473	0.599736	24232	1	C3;
GO:0002573	myeloid leukocyte differentiation	0.509891	0.601477	291100	1	Irf4;
GO:0032259	methylation	0.509891	0.601477	500453	1	Pax5;
GO:0042471	ear morphogenesis	0.509891	0.601477	64194	1	Insig1;
GO:0055002	striated muscle cell development	0.509891	0.601477	29556	1	Myh6;
GO:0003015	heart process	0.513286	0.604326	29556	1	Myh6;
GO:0060047	heart contraction	0.513286	0.604326	29556	1	Myh6;
GO:0045017	glycerolipid biosynthetic process	0.523331	0.613423	362282	1	Pck1;
GO:0006576	cellular biogenic amine metabolic process	0.526633	0.614571	29526	1	Pla2g1b;
GO:0030817	regulation of cAMP biosynthetic process	0.526633	0.614571	314649	1	S1pr4;
GO:0035148	tube formation	0.526633	0.614571	365581	1	Edar;
GO:0001508	regulation of action potential	0.529913	0.617621	57302	1	Cnr2;
GO:0006865	amino acid transport	0.533171	0.620246	25303	1	Abcc2;
GO:0030814	regulation of cAMP metabolic process	0.533171	0.620246	314649	1	S1pr4;
GO:0050730	regulation of peptidyl-tyrosine phosphorylation	0.533171	0.620246	24506	1	Ins2;
GO:0055123	digestive system development	0.536406	0.623227	24331	1	Cela1;
GO:0006171	cAMP biosynthetic process	0.539619	0.624999	314649	1	S1pr4;
GO:0030073	insulin secretion	0.539619	0.624999	117274	1	Nr0b2;
GO:0035023	regulation of Rho protein signal transduction	0.539619	0.624999	298006	1	Ccl21;
GO:0001101	response to acid	0.54281	0.627518	29637	1	Hmgcs1;
GO:0010466	negative regulation of peptidase activity	0.54281	0.627518	500318	1	Cd27;
GO:0033002	muscle cell proliferation	0.54281	0.627518	24451	1	Hmox1;
GO:0019933	cAMP-mediated signaling	0.545979	0.630394	314649	1	S1pr4;
GO:0043543	protein acylation	0.545979	0.630394	291100	1	Irf4;
GO:0010212	response to ionizing radiation	0.549126	0.632845	114628	1	Abcg5;
GO:0035270	endocrine system development	0.549126	0.632845	79107	1	Duox2;
GO:0006469	negative regulation of protein kinase activity	0.552252	0.635585	498232	1	Lax1;
GO:0043279	response to alkaloid	0.558439	0.639993	24451	1	Hmox1;
GO:0030802	regulation of cyclic nucleotide biosynthetic process	0.561501	0.64231	314649	1	S1pr4;
GO:0030808	regulation of nucleotide biosynthetic process	0.561501	0.64231	314649	1	S1pr4;
GO:0006575	cellular modified amino acid metabolic process	0.564541	0.644823	79107	1	Duox2;
GO:0018205	peptidyl-lysine modification	0.564541	0.644823	291100	1	Irf4;
GO:0031346	positive regulation of cell projection organization	0.567561	0.646388	298006	1	Ccl21;
GO:0032147	activation of protein kinase activity	0.567561	0.646388	24506	1	Ins2;
GO:0055001	muscle cell development	0.567561	0.646388	29556	1	Myh6;
GO:0006310	DNA recombination	0.573539	0.650855	399679	1	aicda;
GO:0043281	regulation of cysteine-type endopeptidase activity involved in apoptotic process	0.573539	0.650855	500318	1	Cd27;
GO:0030799	regulation of cyclic nucleotide metabolic process	0.579435	0.655938	314649	1	S1pr4;
GO:0033673	negative regulation of kinase activity	0.579435	0.655938	498232	1	Lax1;
GO:2000116	regulation of cysteine-type endopeptidase activity	0.579435	0.655938	500318	1	Cd27;
GO:0009266	response to temperature stimulus	0.582353	0.658436	25303	1	Abcc2;
GO:0019935	cyclic-nucleotide-mediated signaling	0.582353	0.658436	314649	1	S1pr4;
GO:0006650	glycerophospholipid metabolic process	0.585251	0.6601	29526	1	Pla2g1b;
GO:0016054	organic acid catabolic process	0.585251	0.6601	25618	1	Acadsb;
GO:0046058	cAMP metabolic process	0.585251	0.6601	314649	1	S1pr4;
GO:0046395	carboxylic acid catabolic process	0.585251	0.6601	25618	1	Acadsb;
GO:0014075	response to amine stimulus	0.588129	0.66098	57302	1	Cnr2;
GO:0030072	peptide hormone secretion	0.588129	0.66098	117274	1	Nr0b2;
GO:0046777	protein autophosphorylation	0.588129	0.66098	367901	1	Btk;
GO:0046883	regulation of hormone secretion	0.588129	0.66098	117274	1	Nr0b2;
GO:0009749	response to glucose stimulus	0.599444	0.671609	117274	1	Nr0b2;
GO:0051348	negative regulation of transferase activity	0.602224	0.674316	498232	1	Lax1;
GO:0002790	peptide secretion	0.604986	0.676005	117274	1	Nr0b2;
GO:0003007	heart morphogenesis	0.604986	0.676005	29556	1	Myh6;
GO:0006790	sulfur compound metabolic process	0.604986	0.676005	84468	1	Chst3;
GO:0009190	cyclic nucleotide biosynthetic process	0.607728	0.678428	314649	1	S1pr4;
GO:0006814	sodium ion transport	0.610451	0.680238	84395	1	Slc34a2;
GO:0030031	cell projection assembly	0.61851	0.687977	298006	1	Ccl21;
GO:0007626	locomotory behavior	0.62116	0.689681	29360	1	Sepp1;
GO:0030162	regulation of proteolysis	0.62116	0.689681	24506	1	Ins2;
GO:0043087	regulation of GTPase activity	0.62116	0.689681	298006	1	Ccl21;
GO:0007565	female pregnancy	0.623791	0.691773	117179	1	Cuzd1;
GO:0031400	negative regulation of protein modification process	0.623791	0.691773	500453	1	Pax5;
GO:0033124	regulation of GTP catabolic process	0.626404	0.69384	298006	1	Ccl21;
GO:0045471	response to ethanol	0.626404	0.69384	500318	1	Cd27;
GO:0015833	peptide transport	0.6442	0.711	117274	1	Nr0b2;
GO:0007519	skeletal muscle tissue development	0.65399	0.720517	24506	1	Ins2;
GO:0009416	response to light stimulus	0.663513	0.729274	29637	1	Hmgcs1;
GO:0009187	cyclic nucleotide metabolic process	0.665853	0.731412	314649	1	S1pr4;
GO:0006936	muscle contraction	0.668177	0.733095	29556	1	Myh6;
GO:0060538	skeletal muscle organ development	0.668177	0.733095	24506	1	Ins2;
GO:0009124	nucleoside monophosphate biosynthetic process	0.672777	0.736832	314649	1	S1pr4;
GO:0048705	skeletal system morphogenesis	0.672777	0.736832	64194	1	Insig1;
GO:0045926	negative regulation of growth	0.679559	0.742942	246074	1	Scd1;
GO:0051260	protein homooligomerization	0.681789	0.74494	24451	1	Hmox1;
GO:0001822	kidney development	0.688386	0.751262	298296	1	Pcsk9;
GO:0072001	renal system development	0.703258	0.765687	298296	1	Pcsk9;
GO:0007178	transmembrane receptor protein serine/threonine kinase signaling pathway	0.709414	0.771936	29556	1	Myh6;
GO:0006732	coenzyme metabolic process	0.713449	0.77587	25618	1	Acadsb;
GO:0000280	nuclear division	0.715445	0.777128	24506	1	Ins2;
GO:0007067	mitosis	0.715445	0.777128	24506	1	Ins2;
GO:0016311	dephosphorylation	0.717427	0.778369	25634	1	G6pc;
GO:0046942	carboxylic acid transport	0.717427	0.778369	25303	1	Abcc2;
GO:0015849	organic acid transport	0.721351	0.78171	25303	1	Abcc2;
GO:0003012	muscle system process	0.723293	0.783356	29556	1	Myh6;
GO:0007346	regulation of mitotic cell cycle	0.730927	0.791161	24506	1	Ins2;
GO:0052548	regulation of endopeptidase activity	0.732803	0.792364	500318	1	Cd27;
GO:0000087	M phase of mitotic cell cycle	0.736515	0.794368	24506	1	Ins2;
GO:0009123	nucleoside monophosphate metabolic process	0.740177	0.797383	314649	1	S1pr4;
GO:0048285	organelle fission	0.743788	0.79994	24506	1	Ins2;
GO:0048562	embryonic organ morphogenesis	0.74735	0.803304	64194	1	Insig1;
GO:0030099	myeloid cell differentiation	0.750863	0.806143	291100	1	Irf4;
GO:0022604	regulation of cell morphogenesis	0.757744	0.81306	155151	1	Coro1a;
GO:0006184	GTP catabolic process	0.759434	0.814402	298006	1	Ccl21;
GO:0052547	regulation of peptidase activity	0.761113	0.814796	500318	1	Cd27;
GO:0033273	response to vitamin	0.764437	0.817872	29637	1	Hmgcs1;
GO:0042391	regulation of membrane potential	0.767714	0.819958	57302	1	Cnr2;
GO:0050804	regulation of synaptic transmission	0.770946	0.822461	57302	1	Cnr2;
GO:0001934	positive regulation of protein phosphorylation	0.775712	0.826118	24506	1	Ins2;
GO:0046039	GTP metabolic process	0.777278	0.826835	298006	1	Ccl21;
GO:0001655	urogenital system development	0.783437	0.831476	298296	1	Pcsk9;
GO:0051969	regulation of transmission of nerve impulse	0.795254	0.842087	57302	1	Cnr2;
GO:0031344	regulation of cell projection organization	0.799518	0.84533	298006	1	Ccl21;
GO:0006164	purine nucleotide biosynthetic process	0.80092	0.84567	314649	1	S1pr4;
GO:0019932	second-messenger-mediated signaling	0.802313	0.846657	314649	1	S1pr4;
GO:0001503	ossification	0.809131	0.852395	79107	1	Duox2;
GO:0042327	positive regulation of phosphorylation	0.809131	0.852395	24506	1	Ins2;
GO:0072522	purine-containing compound biosynthetic process	0.811793	0.854713	314649	1	S1pr4;
GO:0006281	DNA repair	0.814417	0.856503	367090	1	Neil1;
GO:0007568	aging	0.814417	0.856503	84395	1	Slc34a2;
GO:0010562	positive regulation of phosphorus metabolic process	0.818287	0.858622	24506	1	Ins2;
GO:0031644	regulation of neurological system process	0.818287	0.858622	57302	1	Cnr2;
GO:0045937	positive regulation of phosphate metabolic process	0.818287	0.858622	24506	1	Ins2;
GO:0010564	regulation of cell cycle process	0.822077	0.861545	24506	1	Ins2;
GO:0035239	tube morphogenesis	0.83647	0.870794	365581	1	Edar;
GO:0001666	response to hypoxia	0.838754	0.871702	24451	1	Hmox1;
GO:0048589	developmental growth	0.838754	0.871702	24232	1	C3;
GO:0009165	nucleotide biosynthetic process	0.854909	0.887495	314649	1	S1pr4;
GO:0030900	forebrain development	0.856938	0.889103	79107	1	Duox2;
GO:0051345	positive regulation of hydrolase activity	0.862858	0.894244	298006	1	Ccl21;
GO:0034654	nucleobase-containing biosynthetic process	0.863821	0.894741	314649	1	S1pr4;
GO:0070482	response to oxygen levels	0.864778	0.895231	24451	1	Hmox1;
GO:0051259	protein oligomerization	0.872192	0.901898	24451	1	Hmox1;
GO:0007409	axonogenesis	0.87309	0.902323	84468	1	Chst3;
GO:0001501	skeletal system development	0.873982	0.902741	64194	1	Insig1;
GO:0048568	embryonic organ development	0.874868	0.903152	64194	1	Insig1;
GO:0000279	M phase	0.877488	0.905353	24506	1	Ins2;
GO:0051603	proteolysis involved in cellular protein catabolic process	0.884213	0.910262	24269	1	Cpa1;
GO:0034220	ion transmembrane transport	0.891342	0.917092	84395	1	Slc34a2;
GO:0007507	heart development	0.895852	0.920709	29556	1	Myh6;
GO:0018130	heterocycle biosynthetic process	0.895852	0.920709	314649	1	S1pr4;
GO:0031401	positive regulation of protein modification process	0.897314	0.9217	24506	1	Ins2;
GO:0045596	negative regulation of cell differentiation	0.90088	0.92485	64194	1	Insig1;
GO:0015672	monovalent inorganic cation transport	0.908947	0.930553	84395	1	Slc34a2;
GO:0048667	cell morphogenesis involved in neuron differentiation	0.911489	0.932639	84468	1	Chst3;
GO:0048812	neuron projection morphogenesis	0.916954	0.937713	84468	1	Chst3;
GO:0008285	negative regulation of cell proliferation	0.933817	0.952329	24451	1	Hmox1;
GO:0032270	positive regulation of cellular protein metabolic process	0.936578	0.954619	24506	1	Ins2;
GO:0035295	tube development	0.937473	0.955006	365581	1	Edar;
GO:0048729	tissue morphogenesis	0.941348	0.958426	29556	1	Myh6;
GO:0051093	negative regulation of developmental process	0.942586	0.959159	64194	1	Insig1;
GO:0045597	positive regulation of cell differentiation	0.944197	0.96027	317578	1	Sash3;
GO:0007268	synaptic transmission	0.945375	0.960807	57302	1	Cnr2;
GO:0048858	cell projection morphogenesis	0.945762	0.960807	84468	1	Chst3;
GO:0000278	mitotic cell cycle	0.946529	0.961059	24506	1	Ins2;
GO:0032990	cell part morphogenesis	0.94949	0.963537	84468	1	Chst3;
GO:0022403	cell cycle phase	0.950908	0.96392	24506	1	Ins2;
GO:0048598	embryonic morphogenesis	0.952627	0.964606	64194	1	Insig1;
GO:0000904	cell morphogenesis involved in differentiation	0.954933	0.966413	84468	1	Chst3;
GO:0060284	regulation of cell development	0.956512	0.967482	24506	1	Ins2;
GO:0051726	regulation of cell cycle	0.964647	0.974621	24506	1	Ins2;
GO:0044271	cellular nitrogen compound biosynthetic process	0.965149	0.974621	314649	1	S1pr4;
GO:0031175	neuron projection development	0.968919	0.977715	84468	1	Chst3;
GO:0019226	transmission of nerve impulse	0.969796	0.977715	57302	1	Cnr2;
GO:0035637	multicellular organismal signaling	0.969796	0.977715	57302	1	Cnr2;
GO:0048666	neuron development	0.983482	0.987214	84468	1	Chst3;
GO:0022402	cell cycle process	0.986406	0.989612	24506	1	Ins2;
GO:0007049	cell cycle	0.997805	0.998884	24506	1	Ins2;

## Sheet: GO-Cellular_Component
GOCCID	Term	Pvalue	corrPvalue	GeneIDs	No.of Genes	GeneNames
GO:0005623	cell	0.997973	0.999824	24254;24269;24291;24300;24309;24451;24505;24506;24567;24984;25258;25303;25618;25634;29185;29230;29259;29363;29526;29556;29637;56824;57302;64194;79107;83808;84395;84468;89784;114106;114203;114628;116642;117058;117179;117274;117554;140910;155151;155192;171055;171075;171459;246074;246759;252917;286989;289395;289482;291100;291325;291675;297783;298006;298296;303511;304965;305341;306760;308501;308977;3…	87	Cel;Cpa1;Ctrb1;Cyp2b1;Dbp;Hmox1;Ins1;Ins2;Mt1a;RT1-DOa;Glycam1;Abcc2;Acadsb;G6pc;Cd37;Sqle;Sell;Cxcr5;Pla2g1b;Myh6;Hmgcs1;Ifit1;Cnr2;Insig1;Duox2;Ugt2b15;Slc34a2;Chst3;Idi1;Bcmo1;Sh2b2;Abcg5;Slc28a1;Pou2f2;Cuzd1;Nr0b2;Pnliprp2;Msmo1;Coro1a;Abcg8;Cd79b;Fcer2;Gp2;Scd1;Cxcl9;Nr1d1;Ugt2b7;Cr2;Naa11;Irf4;St8sia6;Mzb1;Mybl1;Ccl21;Pcsk9;Ikzf3;Fcrla;Rhoh;Dok3;Cd22;Il21r;LOC308990;Ms4a1;Cd5l;Gprc5a;RGD156…
GO:0044464	cell part	0.997973	0.999824	24254;24269;24291;24300;24309;24451;24505;24506;24567;24984;25258;25303;25618;25634;29185;29230;29259;29363;29526;29556;29637;56824;57302;64194;79107;83808;84395;84468;89784;114106;114203;114628;116642;117058;117179;117274;117554;140910;155151;155192;171055;171075;171459;246074;246759;252917;286989;289395;289482;291100;291325;291675;297783;298006;298296;303511;304965;305341;306760;308501;308977;3…	87	Cel;Cpa1;Ctrb1;Cyp2b1;Dbp;Hmox1;Ins1;Ins2;Mt1a;RT1-DOa;Glycam1;Abcc2;Acadsb;G6pc;Cd37;Sqle;Sell;Cxcr5;Pla2g1b;Myh6;Hmgcs1;Ifit1;Cnr2;Insig1;Duox2;Ugt2b15;Slc34a2;Chst3;Idi1;Bcmo1;Sh2b2;Abcg5;Slc28a1;Pou2f2;Cuzd1;Nr0b2;Pnliprp2;Msmo1;Coro1a;Abcg8;Cd79b;Fcer2;Gp2;Scd1;Cxcl9;Nr1d1;Ugt2b7;Cr2;Naa11;Irf4;St8sia6;Mzb1;Mybl1;Ccl21;Pcsk9;Ikzf3;Fcrla;Rhoh;Dok3;Cd22;Il21r;LOC308990;Ms4a1;Cd5l;Gprc5a;RGD156…
GO:0005622	intracellular	0.99715	0.999824	24254;24291;24300;24309;24451;24505;24506;24567;25618;25634;29230;29526;29556;29637;56824;57302;64194;83808;84468;89784;114106;114203;117058;117179;117274;117554;140910;155151;171055;246074;252917;286989;289482;291100;291325;291675;297783;298296;303511;304965;305341;306760;312790;313125;317578;338457;362282;365542;367090;367901;399679;498232;498607;500453;685102;685750	56	Cel;Ctrb1;Cyp2b1;Dbp;Hmox1;Ins1;Ins2;Mt1a;Acadsb;G6pc;Sqle;Pla2g1b;Myh6;Hmgcs1;Ifit1;Cnr2;Insig1;Ugt2b15;Chst3;Idi1;Bcmo1;Sh2b2;Pou2f2;Cuzd1;Nr0b2;Pnliprp2;Msmo1;Coro1a;Cd79b;Scd1;Nr1d1;Ugt2b7;Naa11;Irf4;St8sia6;Mzb1;Mybl1;Pcsk9;Ikzf3;Fcrla;Rhoh;Dok3;Gprc5a;RGD1562865;Sash3;Tlr9;Pck1;RT1-DOb;Neil1;Btk;aicda;Lax1;Mef2b;Pax5;Nkx6-3;Aldh8a1;
GO:0016020	membrane	0.0844312	0.291018	24254;24300;24451;24984;25258;25303;25634;29185;29230;29259;29363;29556;57302;64194;79107;83808;84395;84468;114203;114628;116642;117179;117554;140910;155151;155192;171055;171075;171459;246074;246759;286989;289395;291325;298006;305341;306760;308501;308977;308990;309217;310693;312790;314649;338457;361795;362334;362506;365367;365542;365581;367901;498232;499300;548326	55	Cel;Cyp2b1;Hmox1;RT1-DOa;Glycam1;Abcc2;G6pc;Cd37;Sqle;Sell;Cxcr5;Myh6;Cnr2;Insig1;Duox2;Ugt2b15;Slc34a2;Chst3;Sh2b2;Abcg5;Slc28a1;Cuzd1;Pnliprp2;Msmo1;Coro1a;Abcg8;Cd79b;Fcer2;Gp2;Scd1;Cxcl9;Ugt2b7;Cr2;St8sia6;Ccl21;Rhoh;Dok3;Cd22;Il21r;LOC308990;Ms4a1;Cd5l;Gprc5a;S1pr4;Tlr9;Ltb;Tmem140;Ccl19;Cd19;RT1-DOb;Edar;Btk;Lax1;Ptprcap;Faim3;
GO:0044424	intracellular part	0.987045	0.999824	24254;24291;24300;24309;24451;24505;24506;24567;25618;25634;29230;29526;29556;29637;56824;57302;64194;83808;84468;89784;114106;114203;117058;117179;117274;117554;140910;155151;171055;246074;252917;286989;289482;291100;291325;291675;297783;298296;303511;304965;305341;306760;312790;313125;317578;338457;362282;365542;367090;367901;399679;498232;498607;500453;685102	55	Cel;Ctrb1;Cyp2b1;Dbp;Hmox1;Ins1;Ins2;Mt1a;Acadsb;G6pc;Sqle;Pla2g1b;Myh6;Hmgcs1;Ifit1;Cnr2;Insig1;Ugt2b15;Chst3;Idi1;Bcmo1;Sh2b2;Pou2f2;Cuzd1;Nr0b2;Pnliprp2;Msmo1;Coro1a;Cd79b;Scd1;Nr1d1;Ugt2b7;Naa11;Irf4;St8sia6;Mzb1;Mybl1;Pcsk9;Ikzf3;Fcrla;Rhoh;Dok3;Gprc5a;RGD1562865;Sash3;Tlr9;Pck1;RT1-DOb;Neil1;Btk;aicda;Lax1;Mef2b;Pax5;Nkx6-3;
GO:0043229	intracellular organelle	0.97438	0.999824	24254;24291;24300;24309;24451;24505;24506;24567;25618;25634;29230;29526;29556;64194;83808;84468;89784;114203;117058;117179;117274;117554;140910;155151;171055;246074;252917;286989;289482;291100;291325;291675;297783;298296;303511;305341;312790;313125;317578;362282;365542;367090;367901;498232;498607;500453;685102	47	Cel;Ctrb1;Cyp2b1;Dbp;Hmox1;Ins1;Ins2;Mt1a;Acadsb;G6pc;Sqle;Pla2g1b;Myh6;Insig1;Ugt2b15;Chst3;Idi1;Sh2b2;Pou2f2;Cuzd1;Nr0b2;Pnliprp2;Msmo1;Coro1a;Cd79b;Scd1;Nr1d1;Ugt2b7;Naa11;Irf4;St8sia6;Mzb1;Mybl1;Pcsk9;Ikzf3;Rhoh;Gprc5a;RGD1562865;Sash3;Pck1;RT1-DOb;Neil1;Btk;Lax1;Mef2b;Pax5;Nkx6-3;
GO:0043226	organelle	0.97645	0.999824	24254;24291;24300;24309;24451;24505;24506;24567;25618;25634;29230;29526;29556;64194;83808;84468;89784;114203;117058;117179;117274;117554;140910;155151;171055;246074;252917;286989;289482;291100;291325;291675;297783;298296;303511;305341;312790;313125;317578;362282;365542;367090;367901;498232;498607;500453;685102	47	Cel;Ctrb1;Cyp2b1;Dbp;Hmox1;Ins1;Ins2;Mt1a;Acadsb;G6pc;Sqle;Pla2g1b;Myh6;Insig1;Ugt2b15;Chst3;Idi1;Sh2b2;Pou2f2;Cuzd1;Nr0b2;Pnliprp2;Msmo1;Coro1a;Cd79b;Scd1;Nr1d1;Ugt2b7;Naa11;Irf4;St8sia6;Mzb1;Mybl1;Pcsk9;Ikzf3;Rhoh;Gprc5a;RGD1562865;Sash3;Pck1;RT1-DOb;Neil1;Btk;Lax1;Mef2b;Pax5;Nkx6-3;
GO:0044425	membrane part	0.076729	0.276225	24254;24300;24451;24984;25303;25634;29185;29230;29259;29363;29556;57302;64194;79107;83808;84395;84468;114628;116642;117179;140910;155151;155192;171055;171075;171459;246074;246759;286989;289395;291325;298006;305341;308501;308990;309217;314649;338457;361795;362334;362506;365367;365542;367901;498232;548326	46	Cel;Cyp2b1;Hmox1;RT1-DOa;Abcc2;G6pc;Cd37;Sqle;Sell;Cxcr5;Myh6;Cnr2;Insig1;Duox2;Ugt2b15;Slc34a2;Chst3;Abcg5;Slc28a1;Cuzd1;Msmo1;Coro1a;Abcg8;Cd79b;Fcer2;Gp2;Scd1;Cxcl9;Ugt2b7;Cr2;St8sia6;Ccl21;Rhoh;Cd22;LOC308990;Ms4a1;S1pr4;Tlr9;Ltb;Tmem140;Ccl19;Cd19;RT1-DOb;Btk;Lax1;Faim3;
GO:0043231	intracellular membrane-bounded organelle	0.747817	0.993003	24254;24291;24300;24309;24451;24505;24506;24567;25618;25634;29230;29526;29556;64194;83808;84468;89784;117058;117179;117274;117554;140910;155151;171055;246074;252917;286989;289482;291100;291325;291675;297783;298296;303511;305341;312790;313125;317578;362282;365542;367090;367901;498232;498607;500453;685102	46	Cel;Ctrb1;Cyp2b1;Dbp;Hmox1;Ins1;Ins2;Mt1a;Acadsb;G6pc;Sqle;Pla2g1b;Myh6;Insig1;Ugt2b15;Chst3;Idi1;Pou2f2;Cuzd1;Nr0b2;Pnliprp2;Msmo1;Coro1a;Cd79b;Scd1;Nr1d1;Ugt2b7;Naa11;Irf4;St8sia6;Mzb1;Mybl1;Pcsk9;Ikzf3;Rhoh;Gprc5a;RGD1562865;Sash3;Pck1;RT1-DOb;Neil1;Btk;Lax1;Mef2b;Pax5;Nkx6-3;
GO:0043227	membrane-bounded organelle	0.754337	0.993517	24254;24291;24300;24309;24451;24505;24506;24567;25618;25634;29230;29526;29556;64194;83808;84468;89784;117058;117179;117274;117554;140910;155151;171055;246074;252917;286989;289482;291100;291325;291675;297783;298296;303511;305341;312790;313125;317578;362282;365542;367090;367901;498232;498607;500453;685102	46	Cel;Ctrb1;Cyp2b1;Dbp;Hmox1;Ins1;Ins2;Mt1a;Acadsb;G6pc;Sqle;Pla2g1b;Myh6;Insig1;Ugt2b15;Chst3;Idi1;Pou2f2;Cuzd1;Nr0b2;Pnliprp2;Msmo1;Coro1a;Cd79b;Scd1;Nr1d1;Ugt2b7;Naa11;Irf4;St8sia6;Mzb1;Mybl1;Pcsk9;Ikzf3;Rhoh;Gprc5a;RGD1562865;Sash3;Pck1;RT1-DOb;Neil1;Btk;Lax1;Mef2b;Pax5;Nkx6-3;
GO:0005737	cytoplasm	0.823278	0.999824	24254;24291;24300;24451;24505;24506;24567;25618;25634;29230;29526;29556;29637;56824;64194;83808;84468;89784;114106;114203;117179;117274;117554;140910;155151;171055;246074;286989;289482;291100;291325;291675;298296;304965;305341;306760;312790;317578;338457;362282;365542;367090;367901;399679;498232	45	Cel;Ctrb1;Cyp2b1;Hmox1;Ins1;Ins2;Mt1a;Acadsb;G6pc;Sqle;Pla2g1b;Myh6;Hmgcs1;Ifit1;Insig1;Ugt2b15;Chst3;Idi1;Bcmo1;Sh2b2;Cuzd1;Nr0b2;Pnliprp2;Msmo1;Coro1a;Cd79b;Scd1;Ugt2b7;Naa11;Irf4;St8sia6;Mzb1;Pcsk9;Fcrla;Rhoh;Dok3;Gprc5a;Sash3;Tlr9;Pck1;RT1-DOb;Neil1;Btk;aicda;Lax1;
GO:0005886	plasma membrane	0.000218777	0.00492733	24451;24984;25258;25303;29259;29363;29556;57302;79107;84395;114203;114628;116642;155151;155192;171055;171075;171459;246759;289395;298006;305341;306760;308501;309217;312790;314649;338457;362506;365367;365542;365581;367901;498232;499300	35	Hmox1;RT1-DOa;Glycam1;Abcc2;Sell;Cxcr5;Myh6;Cnr2;Duox2;Slc34a2;Sh2b2;Abcg5;Slc28a1;Coro1a;Abcg8;Cd79b;Fcer2;Gp2;Cxcl9;Cr2;Ccl21;Rhoh;Dok3;Cd22;Ms4a1;Gprc5a;S1pr4;Tlr9;Ccl19;Cd19;RT1-DOb;Edar;Btk;Lax1;Ptprcap;
GO:0071944	cell periphery	0.000391076	0.00633543	24451;24984;25258;25303;29259;29363;29556;57302;79107;84395;114203;114628;116642;155151;155192;171055;171075;171459;246759;289395;298006;305341;306760;308501;309217;312790;314649;338457;362506;365367;365542;365581;367901;498232;499300	35	Hmox1;RT1-DOa;Glycam1;Abcc2;Sell;Cxcr5;Myh6;Cnr2;Duox2;Slc34a2;Sh2b2;Abcg5;Slc28a1;Coro1a;Abcg8;Cd79b;Fcer2;Gp2;Cxcl9;Cr2;Ccl21;Rhoh;Dok3;Cd22;Ms4a1;Gprc5a;S1pr4;Tlr9;Ccl19;Cd19;RT1-DOb;Edar;Btk;Lax1;Ptprcap;
GO:0044444	cytoplasmic part	0.73036	0.977838	24254;24291;24300;24451;24505;24506;24567;25618;25634;29230;29526;29556;29637;64194;83808;84468;89784;114106;117179;117554;140910;155151;171055;246074;286989;291325;291675;298296;305341;312790;362282;365542;367901;498232	34	Cel;Ctrb1;Cyp2b1;Hmox1;Ins1;Ins2;Mt1a;Acadsb;G6pc;Sqle;Pla2g1b;Myh6;Hmgcs1;Insig1;Ugt2b15;Chst3;Idi1;Bcmo1;Cuzd1;Pnliprp2;Msmo1;Coro1a;Cd79b;Scd1;Ugt2b7;St8sia6;Mzb1;Pcsk9;Rhoh;Gprc5a;Pck1;RT1-DOb;Btk;Lax1;
GO:0031224	intrinsic to membrane	0.585262	0.86984	24984;25303;25634;29185;29230;29259;29363;57302;64194;79107;83808;84395;84468;114628;116642;117179;140910;155192;171055;171459;246074;286989;291325;308501;308990;309217;314649;361795;362334;365542;498232;548326	32	RT1-DOa;Abcc2;G6pc;Cd37;Sqle;Sell;Cxcr5;Cnr2;Insig1;Duox2;Ugt2b15;Slc34a2;Chst3;Abcg5;Slc28a1;Cuzd1;Msmo1;Abcg8;Cd79b;Gp2;Scd1;Ugt2b7;St8sia6;Cd22;LOC308990;Ms4a1;S1pr4;Ltb;Tmem140;RT1-DOb;Lax1;Faim3;
GO:0005576	extracellular region	2.07582e-09	3.36282e-07	24203;24232;24254;24269;24271;24291;24331;24505;24506;24618;24620;24677;24714;25258;25702;29360;29526;84028;117554;171459;246759;296959;298006;298296;304965;305844;361795;362506;364304;497039;498074	31	Amy1a;C3;Cel;Cpa1;Cpb1;Ctrb1;Cela1;Ins1;Ins2;Reg3b;Reg3g;Ppy;Reg1a;Glycam1;Pnlip;Sepp1;Pla2g1b;Pnliprp1;Pnliprp2;Gp2;Cxcl9;Cpa2;Ccl21;Pcsk9;Fcrla;Rnase1l2;Ltb;Ccl19;Rnase1;Amy2a3;Retnlb;
GO:0016021	integral to membrane	0.608958	0.880814	24984;25303;25634;29185;29230;29259;29363;57302;64194;79107;83808;84395;84468;114628;116642;117179;140910;155192;171055;246074;286989;291325;308501;308990;309217;314649;361795;362334;365542;498232;548326	31	RT1-DOa;Abcc2;G6pc;Cd37;Sqle;Sell;Cxcr5;Cnr2;Insig1;Duox2;Ugt2b15;Slc34a2;Chst3;Abcg5;Slc28a1;Cuzd1;Msmo1;Abcg8;Cd79b;Scd1;Ugt2b7;St8sia6;Cd22;LOC308990;Ms4a1;S1pr4;Ltb;Tmem140;RT1-DOb;Lax1;Faim3;
GO:0044459	plasma membrane part	9.15905e-06	0.000370942	24451;24984;25303;29259;29556;57302;79107;84395;114628;116642;155151;155192;171055;171075;246759;289395;298006;305341;308501;309217;338457;362506;365367;365542	24	Hmox1;RT1-DOa;Abcc2;Sell;Myh6;Cnr2;Duox2;Slc34a2;Abcg5;Slc28a1;Coro1a;Abcg8;Cd79b;Fcer2;Cxcl9;Cr2;Ccl21;Rhoh;Cd22;Ms4a1;Tlr9;Ccl19;Cd19;RT1-DOb;
GO:0005634	nucleus	0.97703	0.999824	24309;24451;24506;29556;117058;117274;171055;252917;289482;291100;297783;303511;313125;317578;362282;367090;367901;498607;500453;685102	20	Dbp;Hmox1;Ins2;Myh6;Pou2f2;Nr0b2;Cd79b;Nr1d1;Naa11;Irf4;Mybl1;Ikzf3;RGD1562865;Sash3;Pck1;Neil1;Btk;Mef2b;Pax5;Nkx6-3;
GO:0044446	intracellular organelle part	0.991493	0.999824	24300;24451;25618;25634;29230;29556;64194;83808;84468;114203;117179;117554;140910;155151;246074;252917;286989;291100;291325;291675	20	Cyp2b1;Hmox1;Acadsb;G6pc;Sqle;Myh6;Insig1;Ugt2b15;Chst3;Sh2b2;Cuzd1;Pnliprp2;Msmo1;Coro1a;Scd1;Nr1d1;Ugt2b7;Irf4;St8sia6;Mzb1;
GO:0044422	organelle part	0.993769	0.999824	24300;24451;25618;25634;29230;29556;64194;83808;84468;114203;117179;117554;140910;155151;246074;252917;286989;291100;291325;291675	20	Cyp2b1;Hmox1;Acadsb;G6pc;Sqle;Myh6;Insig1;Ugt2b15;Chst3;Sh2b2;Cuzd1;Pnliprp2;Msmo1;Coro1a;Scd1;Nr1d1;Ugt2b7;Irf4;St8sia6;Mzb1;
GO:0005615	extracellular space	5.57473e-07	4.51553e-05	24203;24232;24254;24269;24291;24505;24506;25702;29360;29526;84028;117554;246759;298006;298296;361795;362506;497039	18	Amy1a;C3;Cel;Cpa1;Ctrb1;Ins1;Ins2;Pnlip;Sepp1;Pla2g1b;Pnliprp1;Pnliprp2;Cxcl9;Ccl21;Pcsk9;Ltb;Ccl19;Amy2a3;
GO:0044421	extracellular region part	2.86981e-05	0.000929818	24203;24232;24254;24269;24291;24505;24506;25702;29360;29526;84028;117554;246759;298006;298296;361795;362506;497039	18	Amy1a;C3;Cel;Cpa1;Ctrb1;Ins1;Ins2;Pnlip;Sepp1;Pla2g1b;Pnliprp1;Pnliprp2;Cxcl9;Ccl21;Pcsk9;Ltb;Ccl19;Amy2a3;
GO:0000267	cell fraction	0.00787623	0.0671553	24254;24269;24300;24451;24505;24506;25303;25634;29230;57302;83808;114628;246074;286989;362282;500318	16	Cel;Cpa1;Cyp2b1;Hmox1;Ins1;Ins2;Abcc2;G6pc;Sqle;Cnr2;Ugt2b15;Abcg5;Scd1;Ugt2b7;Pck1;Cd27;
GO:0032991	macromolecular complex	0.993316	0.999824	24254;24506;24984;29556;114203;114628;117274;155151;155192;171055;291100;291675;365542;399679	14	Cel;Ins2;RT1-DOa;Myh6;Sh2b2;Abcg5;Nr0b2;Coro1a;Abcg8;Cd79b;Irf4;Mzb1;RT1-DOb;aicda;
GO:0012505	endomembrane system	0.0455217	0.208429	24300;25634;29230;64194;83808;84468;117179;117554;140910;155151;246074;286989;291325	13	Cyp2b1;G6pc;Sqle;Insig1;Ugt2b15;Chst3;Cuzd1;Pnliprp2;Msmo1;Coro1a;Scd1;Ugt2b7;St8sia6;
GO:0031090	organelle membrane	0.305995	0.66095	24300;25634;29230;64194;83808;84468;117179;117554;140910;155151;246074;286989;291325	13	Cyp2b1;G6pc;Sqle;Insig1;Ugt2b15;Chst3;Cuzd1;Pnliprp2;Msmo1;Coro1a;Scd1;Ugt2b7;St8sia6;
GO:0005624	membrane fraction	0.0180065	0.132593	24254;24300;24451;25303;25634;29230;57302;83808;114628;246074;286989;500318	12	Cel;Cyp2b1;Hmox1;Abcc2;G6pc;Sqle;Cnr2;Ugt2b15;Abcg5;Scd1;Ugt2b7;Cd27;
GO:0005783	endoplasmic reticulum	0.0222474	0.13399	24254;24300;24451;25634;29230;64194;83808;140910;246074;286989;291675;298296	12	Cel;Cyp2b1;Hmox1;G6pc;Sqle;Insig1;Ugt2b15;Msmo1;Scd1;Ugt2b7;Mzb1;Pcsk9;
GO:0005626	insoluble fraction	0.0252755	0.146237	24254;24300;24451;25303;25634;29230;57302;83808;114628;246074;286989;500318	12	Cel;Cyp2b1;Hmox1;Abcc2;G6pc;Sqle;Cnr2;Ugt2b15;Abcg5;Scd1;Ugt2b7;Cd27;
GO:0043234	protein complex	0.964243	0.999824	24254;24984;29556;114203;114628;117274;155151;155192;171055;291675;365542;399679	12	Cel;RT1-DOa;Myh6;Sh2b2;Abcg5;Nr0b2;Coro1a;Abcg8;Cd79b;Mzb1;RT1-DOb;aicda;
GO:0009986	cell surface	0.00033555	0.0060399	29259;171055;171075;246759;289395;298006;308501;309217;362506;365367;500318	11	Sell;Cd79b;Fcer2;Cxcl9;Cr2;Ccl21;Cd22;Ms4a1;Ccl19;Cd19;Cd27;
GO:0009897	external side of plasma membrane	1.11241e-06	6.00702e-05	29259;171055;171075;246759;289395;298006;308501;309217;362506;365367	10	Sell;Cd79b;Fcer2;Cxcl9;Cr2;Ccl21;Cd22;Ms4a1;Ccl19;Cd19;
GO:0044432	endoplasmic reticulum part	0.0133287	0.106374	24300;25634;29230;64194;83808;140910;246074;286989;291675	9	Cyp2b1;G6pc;Sqle;Insig1;Ugt2b15;Msmo1;Scd1;Ugt2b7;Mzb1;
GO:0045177	apical part of cell	0.000719693	0.00971585	25303;79107;84395;114628;116642;155192;338457;365581	8	Abcc2;Duox2;Slc34a2;Abcg5;Slc28a1;Abcg8;Tlr9;Edar;
GO:0005792	microsome	0.0016592	0.0206762	24254;24300;24451;25634;29230;83808;246074;286989	8	Cel;Cyp2b1;Hmox1;G6pc;Sqle;Ugt2b15;Scd1;Ugt2b7;
GO:0042598	vesicular fraction	0.00193771	0.0224221	24254;24300;24451;25634;29230;83808;246074;286989	8	Cel;Cyp2b1;Hmox1;G6pc;Sqle;Ugt2b15;Scd1;Ugt2b7;
GO:0005789	endoplasmic reticulum membrane	0.0198444	0.13399	24300;25634;29230;64194;83808;140910;246074;286989	8	Cyp2b1;G6pc;Sqle;Insig1;Ugt2b15;Msmo1;Scd1;Ugt2b7;
GO:0042175	nuclear outer membrane-endoplasmic reticulum membrane network	0.0223316	0.13399	24300;25634;29230;64194;83808;140910;246074;286989	8	Cyp2b1;G6pc;Sqle;Insig1;Ugt2b15;Msmo1;Scd1;Ugt2b7;
GO:0031410	cytoplasmic vesicle	0.106999	0.33988	24254;24505;24506;29526;117179;117554;155151;367901	8	Cel;Ins1;Ins2;Pla2g1b;Cuzd1;Pnliprp2;Coro1a;Btk;
GO:0031982	vesicle	0.145458	0.444607	24254;24505;24506;29526;117179;117554;155151;367901	8	Cel;Ins1;Ins2;Pla2g1b;Cuzd1;Pnliprp2;Coro1a;Btk;
GO:0005829	cytosol	0.635862	0.896422	24254;24451;24567;29637;89784;114106;362282;367901	8	Cel;Hmox1;Mt1a;Hmgcs1;Idi1;Bcmo1;Pck1;Btk;
GO:0016324	apical plasma membrane	0.000599236	0.00882511	25303;79107;84395;114628;116642;155192;338457	7	Abcc2;Duox2;Slc34a2;Abcg5;Slc28a1;Abcg8;Tlr9;
GO:0016023	cytoplasmic membrane-bounded vesicle	0.155598	0.458306	24254;24505;24506;29526;117179;117554;155151	7	Cel;Ins1;Ins2;Pla2g1b;Cuzd1;Pnliprp2;Coro1a;
GO:0031988	membrane-bounded vesicle	0.185485	0.484322	24254;24505;24506;29526;117179;117554;155151	7	Cel;Ins1;Ins2;Pla2g1b;Cuzd1;Pnliprp2;Coro1a;
GO:0030141	stored secretory granule	0.00442222	0.0398	24254;24505;24506;29526;117179;117554	6	Cel;Ins1;Ins2;Pla2g1b;Cuzd1;Pnliprp2;
GO:0005794	Golgi apparatus	0.468806	0.812195	24254;84468;171055;291325;312790;498232	6	Cel;Chst3;Cd79b;St8sia6;Gprc5a;Lax1;
GO:0043228	non-membrane-bounded organelle	0.999824	0.999824	24451;29556;114203;155151;252917;291100	6	Hmox1;Myh6;Sh2b2;Coro1a;Nr1d1;Irf4;
GO:0043232	intracellular non-membrane-bounded organelle	0.999824	0.999824	24451;29556;114203;155151;252917;291100	6	Hmox1;Myh6;Sh2b2;Coro1a;Nr1d1;Irf4;
GO:0000323	lytic vacuole	0.0515887	0.208429	24291;24567;298296;365542	4	Ctrb1;Mt1a;Pcsk9;RT1-DOb;
GO:0005764	lysosome	0.0515887	0.208429	24291;24567;298296;365542	4	Ctrb1;Mt1a;Pcsk9;RT1-DOb;
GO:0005773	vacuole	0.0953298	0.315172	24291;24567;298296;365542	4	Ctrb1;Mt1a;Pcsk9;RT1-DOb;
GO:0005625	soluble fraction	0.276621	0.638008	24269;24505;24506;362282	4	Cpa1;Ins1;Ins2;Pck1;
GO:0042995	cell projection	0.946219	0.999824	57302;84395;114203;155151	4	Cnr2;Slc34a2;Sh2b2;Coro1a;
GO:0070013	intracellular organelle lumen	0.997093	0.999824	24451;25618;252917;291100	4	Hmox1;Acadsb;Nr1d1;Irf4;
GO:0043233	organelle lumen	0.99721	0.999824	24451;25618;252917;291100	4	Hmox1;Acadsb;Nr1d1;Irf4;
GO:0031974	membrane-enclosed lumen	0.997786	0.999824	24451;25618;252917;291100	4	Hmox1;Acadsb;Nr1d1;Irf4;
GO:0042588	zymogen granule	0.000243325	0.00492733	24254;117179;117554	3	Cel;Cuzd1;Pnliprp2;
GO:0045121	membrane raft	0.151129	0.453387	24254;24451;367901	3	Cel;Hmox1;Btk;
GO:0030659	cytoplasmic vesicle membrane	0.176246	0.483621	117179;117554;155151	3	Cuzd1;Pnliprp2;Coro1a;
GO:0044433	cytoplasmic vesicle part	0.188347	0.484322	117179;117554;155151	3	Cuzd1;Pnliprp2;Coro1a;
GO:0012506	vesicle membrane	0.20957	0.522314	117179;117554;155151	3	Cuzd1;Pnliprp2;Coro1a;
GO:0015629	actin cytoskeleton	0.279621	0.638008	29556;114203;155151	3	Myh6;Sh2b2;Coro1a;
GO:0044430	cytoskeletal part	0.962824	0.999824	29556;114203;155151	3	Myh6;Sh2b2;Coro1a;
GO:0005856	cytoskeleton	0.993983	0.999824	29556;114203;155151	3	Myh6;Sh2b2;Coro1a;
GO:0031981	nuclear lumen	0.99663	0.999824	24451;252917;291100	3	Hmox1;Nr1d1;Irf4;
GO:0005739	mitochondrion	0.997846	0.999824	25618;89784;305341	3	Acadsb;Idi1;Rhoh;
GO:0044428	nuclear part	0.999639	0.999824	24451;252917;291100	3	Hmox1;Nr1d1;Irf4;
GO:0043190	ATP-binding cassette (ABC) transporter complex	0.000141562	0.00382217	114628;155192	2	Abcg5;Abcg8;
GO:0042613	MHC class II protein complex	0.00250307	0.0270332	24984;365542	2	RT1-DOa;RT1-DOb;
GO:0042589	zymogen granule membrane	0.00299016	0.0302754	117179;117554	2	Cuzd1;Pnliprp2;
GO:0001772	immunological synapse	0.00351793	0.0335238	155151;305341	2	Coro1a;Rhoh;
GO:0042611	MHC protein complex	0.0217707	0.13399	24984;365542	2	RT1-DOa;RT1-DOb;
GO:0001725	stress fiber	0.0341076	0.17824	29556;114203	2	Myh6;Sh2b2;
GO:0032432	actin filament bundle	0.0386995	0.195916	29556;114203	2	Myh6;Sh2b2;
GO:0042641	actomyosin	0.0418841	0.205613	29556;114203	2	Myh6;Sh2b2;
GO:0030667	secretory granule membrane	0.0435122	0.207323	117179;117554	2	Cuzd1;Pnliprp2;
GO:0005884	actin filament	0.0519946	0.208429	114203;155151	2	Sh2b2;Coro1a;
GO:0005791	rough endoplasmic reticulum	0.0537568	0.208429	24254;298296	2	Cel;Pcsk9;
GO:0000790	nuclear chromatin	0.171708	0.4796	252917;291100	2	Nr1d1;Irf4;
GO:0031301	integral to organelle membrane	0.179119	0.483621	246074;291325	2	Scd1;St8sia6;
GO:0031300	intrinsic to organelle membrane	0.229537	0.563408	246074;291325	2	Scd1;St8sia6;
GO:0044454	nuclear chromosome part	0.394122	0.760092	252917;291100	2	Nr1d1;Irf4;
GO:0031252	cell leading edge	0.413529	0.781516	114203;155151	2	Sh2b2;Coro1a;
GO:0000228	nuclear chromosome	0.460657	0.812195	252917;291100	2	Nr1d1;Irf4;
GO:0000785	chromatin	0.516396	0.812195	252917;291100	2	Nr1d1;Irf4;
GO:0016323	basolateral plasma membrane	0.535525	0.818443	29556;338457	2	Myh6;Tlr9;
GO:0000139	Golgi membrane	0.595515	0.877031	84468;291325	2	Chst3;St8sia6;
GO:0048471	perinuclear region of cytoplasm	0.715585	0.96604	298296;367901	2	Pcsk9;Btk;
GO:0044431	Golgi apparatus part	0.768528	0.999824	84468;291325	2	Chst3;St8sia6;
GO:0005887	integral to plasma membrane	0.791674	0.999824	25303;308501	2	Abcc2;Cd22;
GO:0044427	chromosomal part	0.807685	0.999824	252917;291100	2	Nr1d1;Irf4;
GO:0031226	intrinsic to plasma membrane	0.829209	0.999824	25303;308501	2	Abcc2;Cd22;
GO:0005694	chromosome	0.856691	0.999824	252917;291100	2	Nr1d1;Irf4;
GO:0030054	cell junction	0.90392	0.999824	25303;29556	2	Abcc2;Myh6;
GO:0000788	nuclear nucleosome	0.0137892	0.106374	291100	1	Irf4;
GO:0034663	endoplasmic reticulum chaperone complex	0.0206131	0.13399	291675	1	Mzb1;
GO:0019814	immunoglobulin complex	0.0273902	0.147907	171055	1	Cd79b;
GO:0019815	B cell receptor complex	0.0273902	0.147907	171055	1	Cd79b;
GO:0005859	muscle myosin complex	0.047444	0.208429	29556	1	Myh6;
GO:0005732	small nucleolar ribonucleoprotein complex	0.0540372	0.208429	24506	1	Ins2;
GO:0030670	phagocytic vesicle membrane	0.0540372	0.208429	155151	1	Coro1a;
GO:0046581	intercellular canaliculus	0.0670883	0.252751	25303	1	Abcc2;
GO:0001891	phagocytic cup	0.0735468	0.270786	155151	1	Coro1a;
GO:0032982	myosin filament	0.0799611	0.281602	29556	1	Myh6;
GO:0016460	myosin II complex	0.0926579	0.31272	29556	1	Myh6;
GO:0045335	phagocytic vesicle	0.105181	0.33988	155151	1	Coro1a;
GO:0000178	exosome (RNase complex)	0.111379	0.346987	399679	1	aicda;
GO:0030173	integral to Golgi membrane	0.165276	0.469731	291325	1	St8sia6;
GO:0031228	intrinsic to Golgi membrane	0.165276	0.469731	291325	1	St8sia6;
GO:0030864	cortical actin cytoskeleton	0.182512	0.484322	155151	1	Coro1a;
GO:0030666	endocytic vesicle membrane	0.199395	0.50472	155151	1	Coro1a;
GO:0030658	transport vesicle membrane	0.242749	0.586945	117179	1	Cuzd1;
GO:0031526	brush border membrane	0.253219	0.603257	84395	1	Slc34a2;
GO:0031234	extrinsic to internal side of plasma membrane	0.2584	0.606678	57302	1	Cnr2;
GO:0030176	integral to endoplasmic reticulum membrane	0.293684	0.660789	246074	1	Scd1;
GO:0030863	cortical cytoskeleton	0.298587	0.66095	155151	1	Coro1a;
GO:0016459	myosin complex	0.303456	0.66095	29556	1	Myh6;
GO:0030018	Z disc	0.313095	0.667386	29556	1	Myh6;
GO:0005901	caveola	0.336617	0.699127	24451	1	Hmox1;
GO:0005903	brush border	0.336617	0.699127	84395	1	Slc34a2;
GO:0043204	perikaryon	0.350345	0.718429	57302	1	Cnr2;
GO:0031674	I band	0.363792	0.736679	29556	1	Myh6;
GO:0000786	nucleosome	0.376963	0.744212	291100	1	Irf4;
GO:0019897	extrinsic to plasma membrane	0.381294	0.744212	57302	1	Cnr2;
GO:0031227	intrinsic to endoplasmic reticulum membrane	0.381294	0.744212	246074	1	Scd1;
GO:0030139	endocytic vesicle	0.414879	0.781516	155151	1	Coro1a;
GO:0031225	anchored to membrane	0.427002	0.795107	171459	1	Gp2;
GO:0044448	cell cortex part	0.450508	0.812195	155151	1	Coro1a;
GO:0001726	ruffle	0.454331	0.812195	114203	1	Sh2b2;
GO:0009898	internal side of plasma membrane	0.458129	0.812195	57302	1	Cnr2;
GO:0030027	lamellipodium	0.4619	0.812195	155151	1	Coro1a;
GO:0005925	focal adhesion	0.480369	0.812195	29556	1	Myh6;
GO:0030133	transport vesicle	0.483987	0.812195	117179	1	Cuzd1;
GO:0030017	sarcomere	0.48758	0.812195	29556	1	Myh6;
GO:0019898	extrinsic to membrane	0.494691	0.812195	57302	1	Cnr2;
GO:0005924	cell-substrate adherens junction	0.49821	0.812195	29556	1	Myh6;
GO:0005777	peroxisome	0.501705	0.812195	89784	1	Idi1;
GO:0042579	microbody	0.501705	0.812195	89784	1	Idi1;
GO:0030055	cell-substrate junction	0.515445	0.812195	29556	1	Myh6;
GO:0032993	protein-DNA complex	0.515445	0.812195	291100	1	Irf4;
GO:0005770	late endosome	0.528809	0.815877	298296	1	Pcsk9;
GO:0044449	contractile fiber part	0.528809	0.815877	29556	1	Myh6;
GO:0030016	myofibril	0.578713	0.86807	29556	1	Myh6;
GO:0043235	receptor complex	0.578713	0.86807	171055	1	Cd79b;
GO:0043292	contractile fiber	0.607207	0.880814	29556	1	Myh6;
GO:0031253	cell projection membrane	0.615376	0.882221	84395	1	Slc34a2;
GO:0019717	synaptosome	0.636349	0.896422	57302	1	Cnr2;
GO:0005912	adherens junction	0.660978	0.92309	29556	1	Myh6;
GO:0005938	cell cortex	0.672666	0.931383	155151	1	Coro1a;
GO:0070161	anchoring junction	0.683954	0.938988	29556	1	Myh6;
GO:0005759	mitochondrial matrix	0.713552	0.96604	25618	1	Acadsb;
GO:0005911	cell-cell junction	0.79711	0.999824	25303	1	Abcc2;
GO:0043025	neuronal cell body	0.922575	0.999824	57302	1	Cnr2;
GO:0005768	endosome	0.927896	0.999824	298296	1	Pcsk9;
GO:0030425	dendrite	0.931403	0.999824	57302	1	Cnr2;
GO:0044297	cell body	0.932854	0.999824	57302	1	Cnr2;
GO:0005730	nucleolus	0.940519	0.999824	24451	1	Hmox1;
GO:0044463	cell projection part	0.980007	0.999824	84395	1	Slc34a2;
GO:0044429	mitochondrial part	0.983428	0.999824	25618	1	Acadsb;
GO:0043005	neuron projection	0.991305	0.999824	57302	1	Cnr2;
GO:0030529	ribonucleoprotein complex	0.993958	0.999824	24506	1	Ins2;

## Sheet: GO-Molecular_Function
GOMFID	Term	Pvalue	corrPvalue	GeneIDs	No.of Genes	GeneNames
GO:0005488	binding	0.000647038	0.0212875	24232;24254;24269;24271;24291;24300;24309;24331;24451;24505;24506;24567;24618;24620;24677;24714;25258;25303;25618;25634;29230;29259;29360;29363;29526;29556;29637;79107;84028;84395;89784;114106;114203;114628;116642;117058;117274;117554;140910;155151;155192;246074;246759;252917;287610;289395;291100;292844;296959;297783;298006;298296;303511;305341;305844;306760;308977;309217;313125;338457;361795;362…	76	C3;Cel;Cpa1;Cpb1;Ctrb1;Cyp2b1;Dbp;Cela1;Hmox1;Ins1;Ins2;Mt1a;Reg3b;Reg3g;Ppy;Reg1a;Glycam1;Abcc2;Acadsb;G6pc;Sqle;Sell;Sepp1;Cxcr5;Pla2g1b;Myh6;Hmgcs1;Duox2;Pnliprp1;Slc34a2;Idi1;Bcmo1;Sh2b2;Abcg5;Slc28a1;Pou2f2;Nr0b2;Pnliprp2;Msmo1;Coro1a;Abcg8;Scd1;Cxcl9;Nr1d1;Lpo;Cr2;Irf4;Siglec10;Cpa2;Mybl1;Ccl21;Pcsk9;Ikzf3;Rhoh;Rnase1l2;Dok3;Il21r;Ms4a1;RGD1562865;Tlr9;Ltb;Pck1;Ccl19;Rnase1;Neil1;Btk;Amy2a3…
GO:0003824	catalytic activity	0.0102992	0.0746465	24203;24254;24269;24271;24291;24300;24331;24451;25303;25618;25634;25702;29230;29526;29556;29637;79107;83808;84028;84468;89784;114106;114628;117554;140910;155192;246074;286989;287610;289482;291325;296959;296972;298296;305844;362282;362347;364304;367090;367901;399679;497039;685750	43	Amy1a;Cel;Cpa1;Cpb1;Ctrb1;Cyp2b1;Cela1;Hmox1;Abcc2;Acadsb;G6pc;Pnlip;Sqle;Pla2g1b;Myh6;Hmgcs1;Duox2;Ugt2b15;Pnliprp1;Chst3;Idi1;Bcmo1;Abcg5;Pnliprp2;Msmo1;Abcg8;Scd1;Ugt2b7;Lpo;Naa11;St8sia6;Cpa2;Akr1b10;Pcsk9;Rnase1l2;Pck1;Try4;Rnase1;Neil1;Btk;aicda;Amy2a3;Aldh8a1;
GO:0005515	protein binding	0.00316191	0.0439745	24232;24254;24291;24309;24451;24505;24506;24677;24714;25258;25303;29259;29363;29526;29556;29637;84028;114203;114628;117058;117274;155151;155192;246759;289395;296959;298006;298296;303511;306760;308977;309217;313125;338457;361795;362506;367090;367901;497039;498074;498232	41	C3;Cel;Ctrb1;Dbp;Hmox1;Ins1;Ins2;Ppy;Reg1a;Glycam1;Abcc2;Sell;Cxcr5;Pla2g1b;Myh6;Hmgcs1;Pnliprp1;Sh2b2;Abcg5;Pou2f2;Nr0b2;Coro1a;Abcg8;Cxcl9;Cr2;Cpa2;Ccl21;Pcsk9;Ikzf3;Dok3;Il21r;Ms4a1;RGD1562865;Tlr9;Ltb;Ccl19;Neil1;Btk;Amy2a3;Retnlb;Lax1;
GO:0016787	hydrolase activity	0.00103308	0.0258062	24203;24254;24269;24271;24291;24331;24451;25303;25634;25702;29526;29556;84028;89784;114628;117554;155192;296959;298296;305844;362347;364304;367090;399679;497039	25	Amy1a;Cel;Cpa1;Cpb1;Ctrb1;Cela1;Hmox1;Abcc2;G6pc;Pnlip;Pla2g1b;Myh6;Pnliprp1;Idi1;Abcg5;Pnliprp2;Abcg8;Cpa2;Pcsk9;Rnase1l2;Try4;Rnase1;Neil1;aicda;Amy2a3;
GO:0043167	ion binding	0.0606798	0.164989	24269;24271;24300;24331;24451;24567;25258;25634;29526;79107;84028;84395;89784;114106;117554;140910;246074;252917;287610;296959;303511;362282;367090;497039;689415	25	Cpa1;Cpb1;Cyp2b1;Cela1;Hmox1;Mt1a;Glycam1;G6pc;Pla2g1b;Duox2;Pnliprp1;Slc34a2;Idi1;Bcmo1;Pnliprp2;Msmo1;Scd1;Nr1d1;Lpo;Cpa2;Ikzf3;Pck1;Neil1;Amy2a3;Mt2A;
GO:0046872	metal ion binding	0.124721	0.235823	24269;24271;24300;24331;24451;24567;29526;79107;84028;84395;89784;114106;117554;140910;246074;252917;287610;296959;303511;362282;367090;497039;689415	23	Cpa1;Cpb1;Cyp2b1;Cela1;Hmox1;Mt1a;Pla2g1b;Duox2;Pnliprp1;Slc34a2;Idi1;Bcmo1;Pnliprp2;Msmo1;Scd1;Nr1d1;Lpo;Cpa2;Ikzf3;Pck1;Neil1;Amy2a3;Mt2A;
GO:0043169	cation binding	0.139576	0.25011	24269;24271;24300;24331;24451;24567;29526;79107;84028;84395;89784;114106;117554;140910;246074;252917;287610;296959;303511;362282;367090;497039;689415	23	Cpa1;Cpb1;Cyp2b1;Cela1;Hmox1;Mt1a;Pla2g1b;Duox2;Pnliprp1;Slc34a2;Idi1;Bcmo1;Pnliprp2;Msmo1;Scd1;Nr1d1;Lpo;Cpa2;Ikzf3;Pck1;Neil1;Amy2a3;Mt2A;
GO:0005102	receptor binding	0.000404389	0.0166305	24505;24506;24677;24714;29526;114203;117274;246759;298006;298296;306760;309217;338457;361795;362506;498074	16	Ins1;Ins2;Ppy;Reg1a;Pla2g1b;Sh2b2;Nr0b2;Cxcl9;Ccl21;Pcsk9;Dok3;Ms4a1;Tlr9;Ltb;Ccl19;Retnlb;
GO:0003676	nucleic acid binding	0.54446	0.646135	24309;117058;117274;252917;291100;297783;303511;305844;313125;338457;364304;367090;498607;500453;685102;690528	16	Dbp;Pou2f2;Nr0b2;Nr1d1;Irf4;Mybl1;Ikzf3;Rnase1l2;RGD1562865;Tlr9;Rnase1;Neil1;Mef2b;Pax5;Nkx6-3;Pou2af1;
GO:0046914	transition metal ion binding	0.181111	0.297928	24269;24271;24300;24451;24567;79107;140910;246074;252917;287610;296959;303511;362282;367090	14	Cpa1;Cpb1;Cyp2b1;Hmox1;Mt1a;Duox2;Msmo1;Scd1;Nr1d1;Lpo;Cpa2;Ikzf3;Pck1;Neil1;
GO:0003677	DNA binding	0.146471	0.256022	24309;117058;117274;252917;291100;297783;313125;338457;367090;498607;500453;685102;690528	13	Dbp;Pou2f2;Nr0b2;Nr1d1;Irf4;Mybl1;RGD1562865;Tlr9;Neil1;Mef2b;Pax5;Nkx6-3;Pou2af1;
GO:0016491	oxidoreductase activity	0.00814598	0.0680246	24300;24451;25618;29230;79107;114106;140910;246074;287610;296972;685750	11	Cyp2b1;Hmox1;Acadsb;Sqle;Duox2;Bcmo1;Msmo1;Scd1;Lpo;Akr1b10;Aldh8a1;
GO:0046983	protein dimerization activity	0.0089814	0.0699372	24309;24451;29556;29637;114628;117274;155151;155192;289395;303511;313125	11	Dbp;Hmox1;Myh6;Hmgcs1;Abcg5;Nr0b2;Coro1a;Abcg8;Cr2;Ikzf3;RGD1562865;
GO:0016788	hydrolase activity, acting on ester bonds	0.00847723	0.0680246	24254;24451;25634;25702;29526;84028;117554;305844;364304;367090	10	Cel;Hmox1;G6pc;Pnlip;Pla2g1b;Pnliprp1;Pnliprp2;Rnase1l2;Rnase1;Neil1;
GO:0004872	receptor activity	0.979527	0.999101	29363;57302;117274;252917;289395;308977;310693;314649;365581;499300	10	Cxcr5;Cnr2;Nr0b2;Nr1d1;Cr2;Il21r;Cd5l;S1pr4;Edar;Ptprcap;
GO:0004871	signal transducer activity	0.986923	0.999101	24451;29363;57302;114203;117274;252917;289395;308977;314649	9	Hmox1;Cxcr5;Cnr2;Sh2b2;Nr0b2;Nr1d1;Cr2;Il21r;S1pr4;
GO:0060089	molecular transducer activity	0.986923	0.999101	24451;29363;57302;114203;117274;252917;289395;308977;314649	9	Hmox1;Cxcr5;Cnr2;Sh2b2;Nr0b2;Nr1d1;Cr2;Il21r;S1pr4;
GO:0003700	sequence-specific DNA binding transcription factor activity	0.101513	0.210049	24309;117058;252917;291100;313125;498607;500453;685102	8	Dbp;Pou2f2;Nr1d1;Irf4;RGD1562865;Mef2b;Pax5;Nkx6-3;
GO:0001071	nucleic acid binding transcription factor activity	0.102728	0.211234	24309;117058;252917;291100;313125;498607;500453;685102	8	Dbp;Pou2f2;Nr1d1;Irf4;RGD1562865;Mef2b;Pax5;Nkx6-3;
GO:0042802	identical protein binding	0.128732	0.240157	24451;29556;29637;117274;155151;289395;298296;367901	8	Hmox1;Myh6;Hmgcs1;Nr0b2;Coro1a;Cr2;Pcsk9;Btk;
GO:0016740	transferase activity	0.845644	0.915187	25634;29637;83808;84468;286989;289482;291325;367901	8	G6pc;Hmgcs1;Ugt2b15;Chst3;Ugt2b7;Naa11;St8sia6;Btk;
GO:0070011	peptidase activity, acting on L-amino acid peptides	0.0511575	0.149285	24269;24271;24291;24331;296959;298296;362347	7	Cpa1;Cpb1;Ctrb1;Cela1;Cpa2;Pcsk9;Try4;
GO:0008233	peptidase activity	0.0634416	0.16607	24269;24271;24291;24331;296959;298296;362347	7	Cpa1;Cpb1;Ctrb1;Cela1;Cpa2;Pcsk9;Try4;
GO:0043565	sequence-specific DNA binding	0.0820289	0.192576	24309;117058;252917;313125;338457;498607;685102	7	Dbp;Pou2f2;Nr1d1;RGD1562865;Tlr9;Mef2b;Nkx6-3;
GO:0019899	enzyme binding	0.370661	0.497745	24451;24505;24506;29259;29556;155151;498232	7	Hmox1;Ins1;Ins2;Sell;Myh6;Coro1a;Lax1;
GO:0038023	signaling receptor activity	0.993876	0.999101	29363;57302;117274;252917;289395;308977;314649	7	Cxcr5;Cnr2;Nr0b2;Nr1d1;Cr2;Il21r;S1pr4;
GO:0016298	lipase activity	2.63832e-05	0.00283743	24254;24451;25702;29526;84028;117554	6	Cel;Hmox1;Pnlip;Pla2g1b;Pnliprp1;Pnliprp2;
GO:0005529	sugar binding	0.00115165	0.0258062	24618;24620;24714;29259;292844;689853	6	Reg3b;Reg3g;Reg1a;Sell;Siglec10;Clec2e;
GO:0005506	iron ion binding	0.00669714	0.0602741	24300;24451;79107;140910;246074;287610	6	Cyp2b1;Hmox1;Duox2;Msmo1;Scd1;Lpo;
GO:0030246	carbohydrate binding	0.0253177	0.102412	24618;24620;24714;29259;292844;689853	6	Reg3b;Reg3g;Reg1a;Sell;Siglec10;Clec2e;
GO:0042803	protein homodimerization activity	0.0998879	0.210049	24451;29556;29637;117274;155151;289395	6	Hmox1;Myh6;Hmgcs1;Nr0b2;Coro1a;Cr2;
GO:0008270	zinc ion binding	0.871288	0.936777	24269;24271;252917;296959;303511;367090	6	Cpa1;Cpb1;Nr1d1;Cpa2;Ikzf3;Neil1;
GO:0035639	purine ribonucleoside triphosphate binding	0.946058	0.999101	25303;29556;114628;155192;305341;362282	6	Abcc2;Myh6;Abcg5;Abcg8;Rhoh;Pck1;
GO:0032555	purine ribonucleotide binding	0.952636	0.999101	25303;29556;114628;155192;305341;362282	6	Abcc2;Myh6;Abcg5;Abcg8;Rhoh;Pck1;
GO:0032553	ribonucleotide binding	0.952836	0.999101	25303;29556;114628;155192;305341;362282	6	Abcc2;Myh6;Abcg5;Abcg8;Rhoh;Pck1;
GO:0017076	purine nucleotide binding	0.954601	0.999101	25303;29556;114628;155192;305341;362282	6	Abcc2;Myh6;Abcg5;Abcg8;Rhoh;Pck1;
GO:0000166	nucleotide binding	0.990538	0.999101	25303;29556;114628;155192;305341;362282	6	Abcc2;Myh6;Abcg5;Abcg8;Rhoh;Pck1;
GO:0052689	carboxylic ester hydrolase activity	0.000592655	0.0212875	24254;25702;29526;84028;117554	5	Cel;Pnlip;Pla2g1b;Pnliprp1;Pnliprp2;
GO:0005126	cytokine receptor binding	0.005889	0.0602741	246759;298006;338457;361795;362506	5	Cxcl9;Ccl21;Tlr9;Ltb;Ccl19;
GO:0016705	oxidoreductase activity, acting on paired donors, with incorporation or reduction of molecular oxygen	0.00677855	0.0602741	24300;24451;29230;140910;246074	5	Cyp2b1;Hmox1;Sqle;Msmo1;Scd1;
GO:0032403	protein complex binding	0.0971299	0.207505	24254;24505;24506;117274;306760	5	Cel;Ins1;Ins2;Nr0b2;Dok3;
GO:0005509	calcium ion binding	0.247079	0.371182	29526;79107;84028;117554;497039	5	Pla2g1b;Duox2;Pnliprp1;Pnliprp2;Amy2a3;
GO:0022892	substrate-specific transporter activity	0.699492	0.790834	25303;84395;114628;116642;155192	5	Abcc2;Slc34a2;Abcg5;Slc28a1;Abcg8;
GO:0005215	transporter activity	0.834971	0.906619	25303;84395;114628;116642;155192	5	Abcc2;Slc34a2;Abcg5;Slc28a1;Abcg8;
GO:0004888	transmembrane signaling receptor activity	0.999101	0.999101	29363;57302;289395;308977;314649	5	Cxcr5;Cnr2;Cr2;Il21r;S1pr4;
GO:0004806	triglyceride lipase activity	2.30068e-06	0.000653233	24254;25702;84028;117554	4	Cel;Pnlip;Pnliprp1;Pnliprp2;
GO:0043168	anion binding	3.97102e-06	0.000653233	25258;25634;84395;497039	4	Glycam1;G6pc;Slc34a2;Amy2a3;
GO:0004620	phospholipase activity	0.00144049	0.0263289	24254;24451;29526;117554	4	Cel;Hmox1;Pla2g1b;Pnliprp2;
GO:0005179	hormone activity	0.00566034	0.0602741	24505;24506;24677;498074	4	Ins1;Ins2;Ppy;Retnlb;
GO:0004497	monooxygenase activity	0.0081732	0.0680246	24300;29230;114106;140910	4	Cyp2b1;Sqle;Bcmo1;Msmo1;
GO:0005125	cytokine activity	0.010754	0.0746465	246759;298006;361795;362506	4	Cxcl9;Ccl21;Ltb;Ccl19;
GO:0020037	heme binding	0.0185424	0.0886721	24300;24451;79107;287610	4	Cyp2b1;Hmox1;Duox2;Lpo;
GO:0004252	serine-type endopeptidase activity	0.0205994	0.0915839	24291;24331;298296;362347	4	Ctrb1;Cela1;Pcsk9;Try4;
GO:0046906	tetrapyrrole binding	0.021027	0.0922384	24300;24451;79107;287610	4	Cyp2b1;Hmox1;Duox2;Lpo;
GO:0008236	serine-type peptidase activity	0.0302004	0.112908	24291;24331;298296;362347	4	Ctrb1;Cela1;Pcsk9;Try4;
GO:0017171	serine hydrolase activity	0.0318341	0.11525	24291;24331;298296;362347	4	Ctrb1;Cela1;Pcsk9;Try4;
GO:0001664	G-protein-coupled receptor binding	0.0346708	0.11882	24677;246759;298006;362506	4	Ppy;Cxcl9;Ccl21;Ccl19;
GO:0004857	enzyme inhibitor activity	0.093219	0.204796	24232;171149;305341;500318	4	C3;Serpini2;Rhoh;Cd27;
GO:0048037	cofactor binding	0.101325	0.210049	24232;25618;29230;79107	4	C3;Acadsb;Sqle;Duox2;
GO:0016887	ATPase activity	0.121827	0.232032	25303;29556;114628;155192	4	Abcc2;Myh6;Abcg5;Abcg8;
GO:0046982	protein heterodimerization activity	0.151266	0.26033	29556;114628;155192;303511	4	Myh6;Abcg5;Abcg8;Ikzf3;
GO:0004175	endopeptidase activity	0.203266	0.326217	24291;24331;298296;362347	4	Ctrb1;Cela1;Pcsk9;Try4;
GO:0019904	protein domain specific binding	0.449325	0.5695	25303;117058;117274;498232	4	Abcc2;Pou2f2;Nr0b2;Lax1;
GO:0017111	nucleoside-triphosphatase activity	0.545975	0.646135	25303;29556;114628;155192	4	Abcc2;Myh6;Abcg5;Abcg8;
GO:0016462	pyrophosphatase activity	0.576722	0.677648	25303;29556;114628;155192	4	Abcc2;Myh6;Abcg5;Abcg8;
GO:0016818	hydrolase activity, acting on acid anhydrides, in phosphorus-containing anhydrides	0.581952	0.68136	25303;29556;114628;155192	4	Abcc2;Myh6;Abcg5;Abcg8;
GO:0016817	hydrolase activity, acting on acid anhydrides	0.592304	0.688579	25303;29556;114628;155192	4	Abcc2;Myh6;Abcg5;Abcg8;
GO:0030234	enzyme regulator activity	0.722696	0.808731	24232;171149;305341;500318	4	C3;Serpini2;Rhoh;Cd27;
GO:0005524	ATP binding	0.966254	0.999101	25303;29556;114628;155192	4	Abcc2;Myh6;Abcg5;Abcg8;
GO:0032559	adenyl ribonucleotide binding	0.970156	0.999101	25303;29556;114628;155192	4	Abcc2;Myh6;Abcg5;Abcg8;
GO:0030554	adenyl nucleotide binding	0.971314	0.999101	25303;29556;114628;155192	4	Abcc2;Myh6;Abcg5;Abcg8;
GO:0004181	metallocarboxypeptidase activity	0.000292848	0.0137638	24269;24271;296959	3	Cpa1;Cpb1;Cpa2;
GO:0005158	insulin receptor binding	0.000994276	0.0258062	24505;24506;306760	3	Ins1;Ins2;Dok3;
GO:0008009	chemokine activity	0.000994276	0.0258062	246759;298006;362506	3	Cxcl9;Ccl21;Ccl19;
GO:0004180	carboxypeptidase activity	0.00131716	0.0263289	24269;24271;296959	3	Cpa1;Cpb1;Cpa2;
GO:0008235	metalloexopeptidase activity	0.00143776	0.0263289	24269;24271;296959	3	Cpa1;Cpb1;Cpa2;
GO:0042379	chemokine receptor binding	0.00230696	0.0344995	246759;298006;362506	3	Cxcl9;Ccl21;Ccl19;
GO:0002020	protease binding	0.00514235	0.0602741	24505;24506;29259	3	Ins1;Ins2;Sell;
GO:0050660	flavin adenine dinucleotide binding	0.0124212	0.0746465	25618;29230;79107	3	Acadsb;Sqle;Duox2;
GO:0004519	endonuclease activity	0.0143362	0.0799425	305844;364304;367090	3	Rnase1l2;Rnase1;Neil1;
GO:0008238	exopeptidase activity	0.0158763	0.0870551	24269;24271;296959	3	Cpa1;Cpb1;Cpa2;
GO:0019955	cytokine binding	0.024255	0.102412	29363;308977;361795	3	Cxcr5;Il21r;Ltb;
GO:0016798	hydrolase activity, acting on glycosyl bonds	0.0277252	0.104846	24203;367090;497039	3	Amy1a;Neil1;Amy2a3;
GO:0004518	nuclease activity	0.051728	0.149285	305844;364304;367090	3	Rnase1l2;Rnase1;Neil1;
GO:0004866	endopeptidase inhibitor activity	0.079334	0.191918	24232;171149;500318	3	C3;Serpini2;Cd27;
GO:0009055	electron carrier activity	0.085494	0.198081	24300;25618;79107	3	Cyp2b1;Acadsb;Duox2;
GO:0061135	endopeptidase regulator activity	0.088014	0.201018	24232;171149;500318	3	C3;Serpini2;Cd27;
GO:0008237	metallopeptidase activity	0.0905652	0.204082	24269;24271;296959	3	Cpa1;Cpb1;Cpa2;
GO:0030414	peptidase inhibitor activity	0.0931473	0.204796	24232;171149;500318	3	C3;Serpini2;Cd27;
GO:0061134	peptidase regulator activity	0.122011	0.232032	24232;171149;500318	3	C3;Serpini2;Cd27;
GO:0050662	coenzyme binding	0.145927	0.256022	25618;29230;79107	3	Acadsb;Sqle;Duox2;
GO:0016757	transferase activity, transferring glycosyl groups	0.192676	0.315375	83808;286989;291325	3	Ugt2b15;Ugt2b7;St8sia6;
GO:0022804	active transmembrane transporter activity	0.319727	0.440127	25303;84395;116642	3	Abcc2;Slc34a2;Slc28a1;
GO:0019900	kinase binding	0.393732	0.524444	29556;155151;498232	3	Myh6;Coro1a;Lax1;
GO:0008289	lipid binding	0.50112	0.610624	24232;24254;367901	3	C3;Cel;Btk;
GO:0015075	ion transmembrane transporter activity	0.81157	0.893671	25303;84395;116642	3	Abcc2;Slc34a2;Slc28a1;
GO:0022891	substrate-specific transmembrane transporter activity	0.891207	0.951971	25303;84395;116642	3	Abcc2;Slc34a2;Slc28a1;
GO:0022857	transmembrane transporter activity	0.919743	0.979274	25303;84395;116642	3	Abcc2;Slc34a2;Slc28a1;
GO:0004930	G-protein coupled receptor activity	0.998479	0.999101	29363;57302;314649	3	Cxcr5;Cnr2;S1pr4;
GO:0004556	alpha-amylase activity	4.31221e-05	0.00283743	24203;497039	2	Amy1a;Amy2a3;
GO:0016160	amylase activity	4.31221e-05	0.00283743	24203;497039	2	Amy1a;Amy2a3;
GO:0050253	retinyl-palmitate esterase activity	0.000128809	0.00706302	24254;25702	2	Cel;Pnlip;
GO:0047372	acylglycerol lipase activity	0.00117657	0.0258062	24254;117554	2	Cel;Pnliprp2;
GO:0015248	sterol transporter activity	0.00228148	0.0344995	114628;155192	2	Abcg5;Abcg8;
GO:0017127	cholesterol transporter activity	0.00228148	0.0344995	114628;155192	2	Abcg5;Abcg8;
GO:0042301	phosphate binding	0.00228148	0.0344995	25634;84395	2	G6pc;Slc34a2;
GO:0004522	pancreatic ribonuclease activity	0.00320787	0.0439745	305844;364304	2	Rnase1l2;Rnase1;
GO:0016892	endoribonuclease activity, producing 3'-phosphomonoesters	0.00428136	0.0563427	305844;364304	2	Rnase1l2;Rnase1;
GO:0016894	endonuclease activity, active with either ribo- or deoxyribonucleic acids and producing 3'-phosphomonoesters	0.00834537	0.0680246	305844;364304	2	Rnase1l2;Rnase1;
GO:0015020	glucuronosyltransferase activity	0.00914072	0.0699372	83808;286989	2	Ugt2b15;Ugt2b7;
GO:0004521	endoribonuclease activity	0.0234855	0.101668	305844;364304	2	Rnase1l2;Rnase1;
GO:0004601	peroxidase activity	0.0272741	0.104339	79107;287610	2	Duox2;Lpo;
GO:0016684	oxidoreductase activity, acting on peroxide as acceptor	0.0272741	0.104339	79107;287610	2	Duox2;Lpo;
GO:0003707	steroid hormone receptor activity	0.0340902	0.11806	117274;252917	2	Nr0b2;Nr1d1;
GO:0005319	lipid transporter activity	0.0340902	0.11806	114628;155192	2	Abcg5;Abcg8;
GO:0004540	ribonuclease activity	0.0414932	0.136513	305844;364304	2	Rnase1l2;Rnase1;
GO:0004879	ligand-dependent nuclear receptor activity	0.0430402	0.139329	117274;252917	2	Nr0b2;Nr1d1;
GO:0050839	cell adhesion molecule binding	0.047808	0.145637	25258;29259	2	Glycam1;Sell;
GO:0016209	antioxidant activity	0.054448	0.155769	79107;287610	2	Duox2;Lpo;
GO:0015294	solute:cation symporter activity	0.0958866	0.206188	84395;116642	2	Slc34a2;Slc28a1;
GO:0004553	hydrolase activity, hydrolyzing O-glycosyl compounds	0.0979382	0.207882	24203;497039	2	Amy1a;Amy2a3;
GO:0015081	sodium ion transmembrane transporter activity	0.108378	0.218751	84395;116642	2	Slc34a2;Slc28a1;
GO:0070851	growth factor receptor binding	0.121274	0.232032	309217;338457	2	Ms4a1;Tlr9;
GO:0008194	UDP-glycosyltransferase activity	0.125655	0.236231	83808;286989	2	Ugt2b15;Ugt2b7;
GO:0015293	symporter activity	0.159592	0.270649	84395;116642	2	Slc34a2;Slc28a1;
GO:0016853	isomerase activity	0.199781	0.322195	29637;89784	2	Hmgcs1;Idi1;
GO:0008509	anion transmembrane transporter activity	0.204592	0.326751	25303;84395	2	Abcc2;Slc34a2;
GO:0046873	metal ion transmembrane transporter activity	0.221527	0.344078	84395;116642	2	Slc34a2;Slc28a1;
GO:0016829	lyase activity	0.228822	0.346923	362282;367090	2	Pck1;Neil1;
GO:0016758	transferase activity, transferring hexosyl groups	0.275284	0.395496	83808;286989	2	Ugt2b15;Ugt2b7;
GO:0015291	secondary active transmembrane transporter activity	0.287524	0.405989	84395;116642	2	Slc34a2;Slc28a1;
GO:0008022	protein C-terminus binding	0.316796	0.440127	155151;367090	2	Coro1a;Neil1;
GO:0015077	monovalent inorganic cation transmembrane transporter activity	0.333757	0.457525	84395;116642	2	Slc34a2;Slc28a1;
GO:0016746	transferase activity, transferring acyl groups	0.352996	0.477924	29637;289482	2	Hmgcs1;Naa11;
GO:0042623	ATPase activity, coupled	0.430031	0.557008	25303;29556	2	Abcc2;Myh6;
GO:0022890	inorganic cation transmembrane transporter activity	0.439057	0.566469	84395;116642	2	Slc34a2;Slc28a1;
GO:0000975	regulatory region DNA binding	0.46785	0.587491	252917;291100	2	Nr1d1;Irf4;
GO:0001067	regulatory region nucleic acid binding	0.46785	0.587491	252917;291100	2	Nr1d1;Irf4;
GO:0003779	actin binding	0.485136	0.598276	29556;155151	2	Myh6;Coro1a;
GO:0019901	protein kinase binding	0.575682	0.677648	29556;498232	2	Myh6;Lax1;
GO:0042578	phosphoric ester hydrolase activity	0.603217	0.698797	24451;25634	2	Hmox1;G6pc;
GO:0005525	GTP binding	0.644468	0.740695	305341;362282	2	Rhoh;Pck1;
GO:0019001	guanyl nucleotide binding	0.663809	0.75308	305341;362282	2	Rhoh;Pck1;
GO:0032561	guanyl ribonucleotide binding	0.663809	0.75308	305341;362282	2	Rhoh;Pck1;
GO:0008092	cytoskeletal protein binding	0.814897	0.893671	29556;155151	2	Myh6;Coro1a;
GO:0008324	cation transmembrane transporter activity	0.858177	0.925706	84395;116642	2	Slc34a2;Slc28a1;
GO:0016773	phosphotransferase activity, alcohol group as acceptor	0.944338	0.999101	25634;367901	2	G6pc;Btk;
GO:0016772	transferase activity, transferring phosphorus-containing groups	0.980324	0.999101	25634;367901	2	G6pc;Btk;
GO:0000254	C-4 methylsterol oxidase activity	0.00660135	0.0602741	140910	1	Msmo1;
GO:0003834	beta-carotene 15,15'-monooxygenase activity	0.00660135	0.0602741	114106	1	Bcmo1;
GO:0004506	squalene monooxygenase activity	0.00660135	0.0602741	29230	1	Sqle;
GO:0008269	JAK pathway signal transduction adaptor activity	0.00660135	0.0602741	114203	1	Sh2b2;
GO:0016937	short-branched-chain-acyl-CoA dehydrogenase activity	0.00660135	0.0602741	25618	1	Acadsb;
GO:0047714	galactolipase activity	0.00660135	0.0602741	117554	1	Pnliprp2;
GO:0050698	proteoglycan sulfotransferase activity	0.00660135	0.0602741	84468	1	Chst3;
GO:0004346	glucose-6-phosphatase activity	0.0131596	0.0746465	25634	1	G6pc;
GO:0004421	hydroxymethylglutaryl-CoA synthase activity	0.0131596	0.0746465	29637	1	Hmgcs1;
GO:0004596	peptide alpha-N-acetyltransferase activity	0.0131596	0.0746465	289482	1	Naa11;
GO:0004611	phosphoenolpyruvate carboxykinase activity	0.0131596	0.0746465	362282	1	Pck1;
GO:0004613	phosphoenolpyruvate carboxykinase (GTP) activity	0.0131596	0.0746465	362282	1	Pck1;
GO:0004771	sterol esterase activity	0.0131596	0.0746465	24254	1	Cel;
GO:0004875	complement receptor activity	0.0131596	0.0746465	289395	1	Cr2;
GO:0008459	chondroitin 6-sulfotransferase activity	0.0131596	0.0746465	84468	1	Chst3;
GO:0015389	pyrimidine- and adenine-specific:sodium symporter activity	0.0131596	0.0746465	116642	1	Slc28a1;
GO:0043177	organic acid binding	0.0131596	0.0746465	29637	1	Hmgcs1;
GO:0048248	CXCR3 chemokine receptor binding	0.0131596	0.0746465	246759	1	Cxcl9;
GO:0050309	sugar-terminal-phosphatase activity	0.0131596	0.0746465	25634	1	G6pc;
GO:0004126	cytidine deaminase activity	0.019675	0.0886721	399679	1	aicda;
GO:0004392	heme oxygenase (decyclizing) activity	0.019675	0.0886721	24451	1	Hmox1;
GO:0004949	cannabinoid receptor activity	0.019675	0.0886721	57302	1	Cnr2;
GO:0005345	purine base transmembrane transporter activity	0.019675	0.0886721	116642	1	Slc28a1;
GO:0005350	pyrimidine base transmembrane transporter activity	0.019675	0.0886721	116642	1	Slc28a1;
GO:0015205	nucleobase transmembrane transporter activity	0.019675	0.0886721	116642	1	Slc28a1;
GO:0030899	calcium-dependent ATPase activity	0.019675	0.0886721	29556	1	Myh6;
GO:0031404	chloride ion binding	0.019675	0.0886721	497039	1	Amy2a3;
GO:0031735	CCR10 chemokine receptor binding	0.019675	0.0886721	362506	1	Ccl19;
GO:0034212	peptide N-acetyltransferase activity	0.019675	0.0886721	289482	1	Naa11;
GO:0043199	sulfate binding	0.019675	0.0886721	25258	1	Glycam1;
GO:0070326	very-low-density lipoprotein particle receptor binding	0.019675	0.0886721	298296	1	Pcsk9;
GO:0004768	stearoyl-CoA 9-desaturase activity	0.0261478	0.102412	246074	1	Scd1;
GO:0005415	nucleoside:sodium symporter activity	0.0261478	0.102412	116642	1	Slc28a1;
GO:0015321	sodium-dependent phosphate transmembrane transporter activity	0.0261478	0.102412	84395	1	Slc34a2;
GO:0016215	CoA desaturase activity	0.0261478	0.102412	246074	1	Scd1;
GO:0034190	apolipoprotein receptor binding	0.0261478	0.102412	298296	1	Pcsk9;
GO:0045236	CXCR chemokine receptor binding	0.0261478	0.102412	246759	1	Cxcl9;
GO:0001758	retinal dehydrogenase activity	0.0325783	0.11525	685750	1	Aldh8a1;
GO:0004630	phospholipase D activity	0.0325783	0.11525	24451	1	Hmox1;
GO:0034481	chondroitin sulfotransferase activity	0.0325783	0.11525	84468	1	Chst3;
GO:0046912	transferase activity, transferring acyl groups, acyl groups converted into alkyl on transfer	0.0325783	0.11525	29637	1	Hmgcs1;
GO:0005068	transmembrane receptor protein tyrosine kinase adaptor activity	0.0389668	0.129496	114203	1	Sh2b2;
GO:0005436	sodium:phosphate symporter activity	0.0389668	0.129496	84395	1	Slc34a2;
GO:0035197	siRNA binding	0.0389668	0.129496	338457	1	Tlr9;
GO:0004452	isopentenyl-diphosphate delta-isomerase activity	0.0453136	0.139329	89784	1	Idi1;
GO:0016174	NAD(P)H oxidase activity	0.0453136	0.139329	79107	1	Duox2;
GO:0043120	tumor necrosis factor binding	0.0453136	0.139329	361795	1	Ltb;
GO:0043208	glycosphingolipid binding	0.0453136	0.139329	24254	1	Cel;
GO:0045322	unmethylated CpG binding	0.0453136	0.139329	338457	1	Tlr9;
GO:0047498	calcium-dependent phospholipase A2 activity	0.0453136	0.139329	29526	1	Pla2g1b;
GO:0005149	interleukin-1 receptor binding	0.0516188	0.149285	338457	1	Tlr9;
GO:0016494	C-X-C chemokine receptor activity	0.0516188	0.149285	29363	1	Cxcr5;
GO:0016717	oxidoreductase activity, acting on paired donors, with oxidation of a pair of donors resulting in the reduction of molecular oxygen to two molecules of water	0.0516188	0.149285	246074	1	Scd1;
GO:0031402	sodium ion binding	0.0516188	0.149285	84395	1	Slc34a2;
GO:0003906	DNA-(apurinic or apyrimidinic site) lyase activity	0.0578829	0.158696	367090	1	Neil1;
GO:0019203	carbohydrate phosphatase activity	0.0578829	0.158696	25634	1	G6pc;
GO:0019958	C-X-C chemokine binding	0.0578829	0.158696	29363	1	Cxcr5;
GO:0042975	peroxisome proliferator activated receptor binding	0.0578829	0.158696	117274	1	Nr0b2;
GO:0050308	sugar-phosphatase activity	0.0578829	0.158696	25634	1	G6pc;
GO:0000146	microfilament motor activity	0.0641061	0.16607	29556	1	Myh6;
GO:0004622	lysophospholipase activity	0.0641061	0.16607	24254	1	Cel;
GO:0005337	nucleoside transmembrane transporter activity	0.0641061	0.16607	116642	1	Slc28a1;
GO:0019104	DNA N-glycosylase activity	0.0641061	0.16607	367090	1	Neil1;
GO:0030898	actin-dependent ATPase activity	0.0641061	0.16607	29556	1	Myh6;
GO:0001619	lysosphingolipid and lysophosphatidic acid receptor activity	0.0702885	0.175189	314649	1	S1pr4;
GO:0015114	phosphate transmembrane transporter activity	0.0702885	0.175189	84395	1	Slc34a2;
GO:0045125	bioactive lipid receptor activity	0.0702885	0.175189	314649	1	S1pr4;
GO:0046625	sphingolipid binding	0.0702885	0.175189	24254	1	Cel;
GO:0046965	retinoid X receptor binding	0.0702885	0.175189	117274	1	Nr0b2;
GO:0001848	complement binding	0.0764306	0.186264	289395	1	Cr2;
GO:0005159	insulin-like growth factor receptor binding	0.0764306	0.186264	24506	1	Ins2;
GO:0008430	selenium binding	0.0764306	0.186264	29360	1	Sepp1;
GO:0001882	nucleoside binding	0.0825325	0.192576	116642	1	Slc28a1;
GO:0003995	acyl-CoA dehydrogenase activity	0.0825325	0.192576	25618	1	Acadsb;
GO:0050664	oxidoreductase activity, acting on NADH or NADPH, oxygen as acceptor	0.0825325	0.192576	79107	1	Duox2;
GO:0051861	glycolipid binding	0.0825325	0.192576	24254	1	Cel;
GO:0042974	retinoic acid receptor binding	0.0885945	0.201018	117274	1	Nr0b2;
GO:0050750	low-density lipoprotein particle receptor binding	0.0885945	0.201018	298296	1	Pcsk9;
GO:0005070	SH3/SH2 adaptor activity	0.0946168	0.204796	114203	1	Sh2b2;
GO:0008514	organic anion transmembrane transporter activity	0.0946168	0.204796	25303	1	Abcc2;
GO:0015932	nucleobase-containing compound transmembrane transporter activity	0.0946168	0.204796	116642	1	Slc28a1;
GO:0031420	alkali metal ion binding	0.0946168	0.204796	84395	1	Slc34a2;
GO:0048020	CCR chemokine receptor binding	0.1006	0.210049	362506	1	Ccl19;
GO:0008307	structural constituent of muscle	0.106544	0.216376	29556	1	Myh6;
GO:0070325	lipoprotein particle receptor binding	0.106544	0.216376	298296	1	Pcsk9;
GO:0005164	tumor necrosis factor receptor binding	0.112449	0.224216	361795	1	Ltb;
GO:0008373	sialyltransferase activity	0.112449	0.224216	291325	1	St8sia6;
GO:0005547	phosphatidylinositol-3,4,5-trisphosphate binding	0.118315	0.228974	367901	1	Btk;
GO:0016799	hydrolase activity, hydrolyzing N-glycosyl compounds	0.118315	0.228974	367090	1	Neil1;
GO:0016863	intramolecular oxidoreductase activity, transposing C=C bonds	0.118315	0.228974	89784	1	Idi1;
GO:0019239	deaminase activity	0.118315	0.228974	399679	1	aicda;
GO:0043027	caspase inhibitor activity	0.118315	0.228974	500318	1	Cd27;
GO:0005154	epidermal growth factor receptor binding	0.129933	0.240157	309217	1	Ms4a1;
GO:0030971	receptor tyrosine kinase binding	0.129933	0.240157	114203	1	Sh2b2;
GO:0004950	chemokine receptor activity	0.135685	0.248002	29363	1	Cxcr5;
GO:0046966	thyroid hormone receptor binding	0.135685	0.248002	117274	1	Nr0b2;
GO:0001637	G-protein chemoattractant receptor activity	0.141399	0.25011	29363	1	Cxcr5;
GO:0016709	oxidoreductase activity, acting on paired donors, with incorporation or reduction of molecular oxygen, NADH or NADPH as one donor, and incorporation of one atom of oxygen	0.141399	0.25011	140910	1	Msmo1;
GO:0016814	hydrolase activity, acting on carbon-nitrogen (but not peptide) bonds, in cyclic amidines	0.141399	0.25011	399679	1	aicda;
GO:0016831	carboxy-lyase activity	0.141399	0.25011	362282	1	Pck1;
GO:0043548	phosphatidylinositol 3-kinase binding	0.141399	0.25011	155151	1	Coro1a;
GO:0019956	chemokine binding	0.147076	0.256022	29363	1	Cxcr5;
GO:0004623	phospholipase A2 activity	0.152716	0.26033	29526	1	Pla2g1b;
GO:0008395	steroid hydroxylase activity	0.152716	0.26033	24300	1	Cyp2b1;
GO:0035591	signaling adaptor activity	0.152716	0.26033	114203	1	Sh2b2;
GO:0015296	anion:cation symporter activity	0.163885	0.275093	84395	1	Slc34a2;
GO:0032813	tumor necrosis factor receptor superfamily binding	0.163885	0.275093	361795	1	Ltb;
GO:0042169	SH2 domain binding	0.174909	0.290631	498232	1	Lax1;
GO:0043028	caspase regulator activity	0.174909	0.290631	500318	1	Cd27;
GO:0019210	kinase inhibitor activity	0.180367	0.297928	305341	1	Rhoh;
GO:0019003	GDP binding	0.196526	0.318508	362282	1	Pck1;
GO:0030145	manganese ion binding	0.196526	0.318508	362282	1	Pck1;
GO:0016830	carbon-carbon lyase activity	0.212371	0.337536	362282	1	Pck1;
GO:0005044	scavenger receptor activity	0.217583	0.34088	310693	1	Cd5l;
GO:0015103	inorganic anion transmembrane transporter activity	0.217583	0.34088	84395	1	Slc34a2;
GO:0016620	oxidoreductase activity, acting on the aldehyde or oxo group of donors, NAD or NADP as acceptor	0.217583	0.34088	685750	1	Aldh8a1;
GO:0004091	carboxylesterase activity	0.222762	0.344078	24254	1	Cel;
GO:0070330	aromatase activity	0.222762	0.344078	24300	1	Cyp2b1;
GO:0003684	damaged DNA binding	0.227906	0.346923	367090	1	Neil1;
GO:0016860	intramolecular oxidoreductase activity	0.227906	0.346923	89784	1	Idi1;
GO:0051087	chaperone binding	0.227906	0.346923	24505	1	Ins1;
GO:0004896	cytokine receptor activity	0.238094	0.359325	308977	1	Il21r;
GO:0005507	copper ion binding	0.258072	0.382459	24567	1	Mt1a;
GO:0016702	oxidoreductase activity, acting on single donors with incorporation of molecular oxygen, incorporation of two atoms of oxygen	0.258072	0.382459	114106	1	Bcmo1;
GO:0016712	oxidoreductase activity, acting on paired donors, with incorporation or reduction of molecular oxygen, reduced flavin or flavoprotein as one donor, and incorporation of one atom of oxygen	0.258072	0.382459	24300	1	Cyp2b1;
GO:0016701	oxidoreductase activity, acting on single donors with incorporation of molecular oxygen	0.262985	0.38626	114106	1	Bcmo1;
GO:0043498	cell surface binding	0.262985	0.38626	29526	1	Pla2g1b;
GO:0001077	RNA polymerase II core promoter proximal region sequence-specific DNA binding transcription factor activity involved in positive regulation of transcription	0.272715	0.393523	24309	1	Dbp;
GO:0016627	oxidoreductase activity, acting on the CH-CH group of donors	0.272715	0.393523	25618	1	Acadsb;
GO:0016835	carbon-oxygen lyase activity	0.272715	0.393523	367090	1	Neil1;
GO:0016903	oxidoreductase activity, acting on the aldehyde or oxo group of donors	0.272715	0.393523	685750	1	Aldh8a1;
GO:0051213	dioxygenase activity	0.277532	0.396992	114106	1	Bcmo1;
GO:0038024	cargo receptor activity	0.282318	0.402089	310693	1	Cd5l;
GO:0015370	solute:sodium symporter activity	0.287072	0.405989	116642	1	Slc28a1;
GO:0008146	sulfotransferase activity	0.296487	0.416856	84468	1	Chst3;
GO:0004869	cysteine-type endopeptidase inhibitor activity	0.301149	0.421608	500318	1	Cd27;
GO:0000982	RNA polymerase II core promoter proximal region sequence-specific DNA binding transcription factor activity	0.31949	0.440127	24309	1	Dbp;
GO:0051015	actin filament binding	0.31949	0.440127	155151	1	Coro1a;
GO:0008080	N-acetyltransferase activity	0.346113	0.470542	289482	1	Naa11;
GO:0016782	transferase activity, transferring sulfur-containing groups	0.346113	0.470542	84468	1	Chst3;
GO:0016651	oxidoreductase activity, acting on NADH or NADPH	0.354756	0.478339	79107	1	Duox2;
GO:0030674	protein binding, bridging	0.380013	0.508229	114203	1	Sh2b2;
GO:0008081	phosphoric diester hydrolase activity	0.404292	0.532048	24451	1	Hmox1;
GO:0016407	acetyltransferase activity	0.404292	0.532048	289482	1	Naa11;
GO:0060090	binding, bridging	0.404292	0.532048	114203	1	Sh2b2;
GO:0016410	N-acyltransferase activity	0.412173	0.540259	289482	1	Naa11;
GO:0035257	nuclear hormone receptor binding	0.416076	0.54321	117274	1	Nr0b2;
GO:0004867	serine-type endopeptidase inhibitor activity	0.423803	0.551112	171149	1	Serpini2;
GO:0016820	hydrolase activity, acting on acid anhydrides, catalyzing transmembrane movement of substances	0.442682	0.566702	25303	1	Abcc2;
GO:0042626	ATPase activity, coupled to transmembrane movement of substances	0.442682	0.566702	25303	1	Abcc2;
GO:0043492	ATPase activity, coupled to movement of substances	0.446384	0.569226	25303	1	Abcc2;
GO:0003714	transcription corepressor activity	0.450061	0.5695	117274	1	Nr0b2;
GO:0003774	motor activity	0.475135	0.59437	29556	1	Myh6;
GO:0016810	hydrolase activity, acting on carbon-nitrogen (but not peptide) bonds	0.482088	0.598276	399679	1	aicda;
GO:0051427	hormone receptor binding	0.482088	0.598276	117274	1	Nr0b2;
GO:0008144	drug binding	0.485531	0.598276	29637	1	Hmgcs1;
GO:0015399	primary active transmembrane transporter activity	0.495723	0.606294	25303	1	Abcc2;
GO:0015405	P-P-bond-hydrolysis-driven transmembrane transporter activity	0.495723	0.606294	25303	1	Abcc2;
GO:0005516	calmodulin binding	0.505716	0.61395	29556	1	Myh6;
GO:0008528	peptide receptor activity, G-protein coupled	0.509003	0.615669	29363	1	Cxcr5;
GO:0001653	peptide receptor activity	0.518735	0.622861	29363	1	Cxcr5;
GO:0019207	kinase regulator activity	0.518735	0.622861	305341	1	Rhoh;
GO:0035091	phosphatidylinositol binding	0.537631	0.643202	367901	1	Btk;
GO:0004713	protein tyrosine kinase activity	0.540708	0.644539	367901	1	Btk;
GO:0008083	growth factor activity	0.587273	0.685152	24714	1	Reg1a;
GO:0000981	sequence-specific DNA binding RNA polymerase II transcription factor activity	0.608771	0.702757	24309	1	Dbp;
GO:0000287	magnesium ion binding	0.646138	0.740695	362282	1	Pck1;
GO:0016747	transferase activity, transferring acyl groups other than amino-acyl groups	0.657791	0.751435	289482	1	Naa11;
GO:0031406	carboxylic acid binding	0.706687	0.796233	362282	1	Pck1;
GO:0005543	phospholipid binding	0.714455	0.802238	367901	1	Btk;
GO:0016791	phosphatase activity	0.778806	0.865632	25634	1	G6pc;
GO:0042277	peptide binding	0.778806	0.865632	29363	1	Cxcr5;
GO:0044212	transcription regulatory region DNA binding	0.786126	0.870826	252917	1	Nr1d1;
GO:0003712	transcription cofactor activity	0.814339	0.893671	117274	1	Nr0b2;
GO:0000989	transcription factor binding transcription factor activity	0.827614	0.904601	117274	1	Nr0b2;
GO:0000988	protein binding transcription factor activity	0.834454	0.906619	117274	1	Nr0b2;
GO:0008134	transcription factor binding	0.886646	0.950184	117274	1	Nr0b2;
GO:0004672	protein kinase activity	0.979907	0.999101	367901	1	Btk;
GO:0003723	RNA binding	0.980588	0.999101	338457	1	Tlr9;
GO:0005198	structural molecule activity	0.990087	0.999101	29556	1	Myh6;
GO:0016301	kinase activity	0.993914	0.999101	367901	1	Btk;
