# Supplementary material for: Digital gene expression profiling analysis of duodenum transcriptomes in SD rats administered ferrous sulfate or ferrous glycine chelate by gavage
Source: Sci Rep. 2016 Nov 30;6:37923. doi: 10.1038/srep37923 (PMC5128800; doi:10.1038/srep37923)
Supplement: Supplementary Table S4 [file srep37923-s4.xls]

## Sheet: KEGG
Term	Id	No.of Genes	Background number	Genes
Metabolic pathways - Rattus norvegicus	rno01100	19	1268	Bcmo1|Pnliprp2|Msmo1|Amy1a|Cel|Cyp2b1|Acadsb|G6pc|Pnlip|Ugt2b7|Sqle|Pla2g1b|Hmgcs1|Akr1b10|Pck1|Amy2a3|Ugt2b15|Pnliprp1|Idi1|
Pancreatic secretion - Rattus norvegicus	rno04972	10	97	Pnliprp2|Cel|Cpa1|Cpb1|Ctrb1|Pnlip|Pla2g1b|Cpa2|Try4|Pnliprp1|
Cytokine-cytokine receptor interaction - Rattus norvegicus	rno04060	8	215	Cxcl9|Cxcr5|Ccl21|Il21r|Ltb|Ccl19|Edar|Cd27|
Cell adhesion molecules	rno04514	7	172	RT1-DOa|Glycam1|Sell|Cd22|RT1-DOb|RT1-T24-3|RT1-CE3|
Fat digestion and absorption - Rattus norvegicus	rno04975	7	40	Abcg5|Pnliprp2|Abcg8|Cel|Pnlip|Pla2g1b|Pnliprp1|
Herpes simplex infection - Rattus norvegicus	rno05168	7	215	C3|RT1-DOa|Tlr9|RT1-DOb|RT1-T24-3|RT1-CE3|Ifit1|
Phagosome - Rattus norvegicus	rno04145	6	195	Coro1a|C3|RT1-DOa|RT1-DOb|RT1-T24-3|RT1-CE3|
Hematopoietic cell lineage - Rattus norvegicus	rno04640	6	82	Fcer2|Cr2|Cd37|Cd22|Ms4a1|Cd19|
Type I diabetes mellitus - Rattus norvegicus	rno04940	6	76	Ins1|Ins2|RT1-DOa|RT1-DOb|RT1-T24-3|RT1-CE3|
Starch and sucrose metabolism - Rattus norvegicus	rno00500	5	51	Amy1a|G6pc|Ugt2b7|Amy2a3|Ugt2b15|
Glycerolipid metabolism - Rattus norvegicus	rno00561	5	59	Pnliprp2|Cel|Pnlip|Akr1b10|Pnliprp1|
FoxO signaling pathway - Rattus norvegicus	rno04068	5	135	Ins1|Ins2|G6pc|S1pr4|Pck1|
PI3K-Akt signaling pathway - Rattus norvegicus	rno04151	5	339	Ins1|Ins2|G6pc|Pck1|Cd19|
AMPK signaling pathway - Rattus norvegicus	rno04152	5	129	Ins1|Ins2|Scd1|G6pc|Pck1|
B cell receptor signaling pathway - Rattus norvegicus	rno04662	5	72	Cd79b|Cr2|Cd22|Cd19|Btk|
Insulin signaling pathway - Rattus norvegicus	rno04910	5	140	Sh2b2|Ins1|Ins2|G6pc|Pck1|
Protein digestion and absorption - Rattus norvegicus	rno04974	5	91	Cpa1|Cpb1|Ctrb1|Cpa2|Try4|
Bile secretion - Rattus norvegicus	rno04976	5	72	Abcg5|Nr0b2|Abcg8|Abcc2|Ugt2b15|
Tuberculosis - Rattus norvegicus	rno05152	5	180	Coro1a|C3|RT1-DOa|Tlr9|RT1-DOb|
HTLV-I infection - Rattus norvegicus	rno05166	5	292	RT1-DOa|Mybl1|RT1-DOb|RT1-T24-3|RT1-CE3|
Epstein-Barr virus infection - Rattus norvegicus	rno05169	5	227	Fcer2|Cr2|Cd19|RT1-T24-3|RT1-CE3|
Viral myocarditis - Rattus norvegicus	rno05416	5	93	RT1-DOa|Myh6|RT1-DOb|RT1-T24-3|RT1-CE3|
Retinol metabolism - Rattus norvegicus	rno00830	4	81	Bcmo1|Cyp2b1|Ugt2b7|Ugt2b15|
Drug metabolism - other enzymes - Rattus norvegicus	rno00983	4	56	LOC100365112|Ces2|Ugt2b7|Ugt2b15|
Chemokine signaling pathway - Rattus norvegicus	rno04062	4	178	Cxcl9|Cxcr5|Ccl21|Ccl19|
NF-kappa B signaling pathway - Rattus norvegicus	rno04064	4	90	Ccl21|Ltb|Ccl19|Btk|
Antigen processing and presentation - Rattus norvegicus	rno04612	4	97	RT1-DOa|RT1-DOb|RT1-T24-3|RT1-CE3|
Mineral absorption - Rattus norvegicus	rno04978	4	46	Hmox1|Mt1a|Mt2A|Slc34a2|
Autoimmune thyroid disease - Rattus norvegicus	rno05320	4	76	RT1-DOa|RT1-DOb|RT1-T24-3|RT1-CE3|
Allograft rejection - Rattus norvegicus	rno05330	4	69	RT1-DOa|RT1-DOb|RT1-T24-3|RT1-CE3|
Graft-versus-host disease - Rattus norvegicus	rno05332	4	67	RT1-DOa|RT1-DOb|RT1-T24-3|RT1-CE3|
Pentose and glucuronate interconversions - Rattus norvegicus	rno00040	3	36	Ugt2b7|Akr1b10|Ugt2b15|
Steroid biosynthesis - Rattus norvegicus	rno00100	3	20	Msmo1|Cel|Sqle|
Steroid hormone biosynthesis - Rattus norvegicus	rno00140	3	81	Cyp2b1|Ugt2b7|Ugt2b15|
Porphyrin and chlorophyll metabolism - Rattus norvegicus	rno00860	3	40	Hmox1|Ugt2b7|Ugt2b15|
ABC transporters - Rattus norvegicus	rno02010	3	47	Abcg5|Abcg8|Abcc2|
Ras signaling pathway - Rattus norvegicus	rno04014	3	230	Ins1|Ins2|Pla2g1b|
cGMP-PKG signaling pathway - Rattus norvegicus	rno04022	3	170	Ins1|Ins2|Mef2b|
HIF-1 signaling pathway - Rattus norvegicus	rno04066	3	108	Hmox1|Ins1|Ins2|
Neuroactive ligand-receptor interaction - Rattus norvegicus	rno04080	3	287	S1pr4|Try4|Cnr2|
Intestinal immune network for IgA production - Rattus norvegicus	rno04672	3	45	RT1-DOa|RT1-DOb|aicda|
Carbohydrate digestion and absorption - Rattus norvegicus	rno04973	3	43	Amy1a|G6pc|Amy2a3|
Leishmaniasis - Rattus norvegicus	rno05140	3	72	C3|RT1-DOa|RT1-DOb|
Staphylococcus aureus infection - Rattus norvegicus	rno05150	3	54	C3|RT1-DOa|RT1-DOb|
Influenza A - Rattus norvegicus	rno05164	3	171	RT1-DOa|Try4|RT1-DOb|
Viral carcinogenesis - Rattus norvegicus	rno05203	3	235	C3|RT1-T24-3|RT1-CE3|
Chemical carcinogenesis - Rattus norvegicus	rno05204	3	88	Cyp2b1|Ugt2b7|Ugt2b15|
Inflammatory bowel disease	rno05321	3	62	RT1-DOa|Il21r|RT1-DOb|
Systemic lupus erythematosus - Rattus norvegicus	rno05322	3	130	C3|RT1-DOa|RT1-DOb|
Rheumatoid arthritis - Rattus norvegicus	rno05323	3	87	RT1-DOa|Ltb|RT1-DOb|
Primary immunodeficiency - Rattus norvegicus	rno05340	3	37	Cd19|Btk|aicda|
Glycolysis / Gluconeogenesis - Rattus norvegicus	rno00010	2	69	G6pc|Pck1|
Galactose metabolism - Rattus norvegicus	rno00052	2	31	G6pc|Akr1b10|
Ascorbate and aldarate metabolism - Rattus norvegicus	rno00053	2	27	Ugt2b7|Ugt2b15|
Valine, leucine and isoleucine degradation - Rattus norvegicus	rno00280	2	54	Acadsb|Hmgcs1|
Arachidonic acid metabolism - Rattus norvegicus	rno00590	2	79	Cyp2b1|Pla2g1b|
Terpenoid backbone biosynthesis - Rattus norvegicus	rno00900	2	22	Hmgcs1|Idi1|
Metabolism of xenobiotics by cytochrome P450 - Rattus norvegicus	rno00980	2	67	Ugt2b7|Ugt2b15|
Drug metabolism - cytochrome P450 - Rattus norvegicus	rno00982	2	69	Ugt2b7|Ugt2b15|
Fatty acid metabolism - Rattus norvegicus	rno01212	2	53	Scd1|Acadsb|
PPAR signaling pathway - Rattus norvegicus	rno03320	2	79	Scd1|Pck1|
Oocyte meiosis - Rattus norvegicus	rno04114	2	112	Ins1|Ins2|
Regulation of autophagy - Rattus norvegicus	rno04140	2	34	Ins1|Ins2|
mTOR signaling pathway - Rattus norvegicus	rno04150	2	64	Ins1|Ins2|
Complement and coagulation cascades - Rattus norvegicus	rno04610	2	72	C3|Cr2|
Toll-like receptor signaling pathway - Rattus norvegicus	rno04620	2	97	Cxcl9|Tlr9|
Insulin secretion - Rattus norvegicus	rno04911	2	86	Ins1|Ins2|
Ovarian steroidogenesis - Rattus norvegicus	rno04913	2	56	Ins1|Ins2|
Progesterone-mediated oocyte maturation - Rattus norvegicus	rno04914	2	88	Ins1|Ins2|
Prolactin signaling pathway - Rattus norvegicus	rno04917	2	75	Ins1|Ins2|
Adipocytokine signaling pathway - Rattus norvegicus	rno04920	2	75	G6pc|Pck1|
Type II diabetes mellitus - Rattus norvegicus	rno04930	2	52	Ins1|Ins2|
Maturity onset diabetes of the young - Rattus norvegicus	rno04950	2	26	Ins1|Ins2|
Aldosterone-regulated sodium reabsorption - Rattus norvegicus	rno04960	2	41	Ins1|Ins2|
Chagas disease	rno05142	2	105	C3|Tlr9|
Toxoplasmosis - Rattus norvegicus	rno05145	2	121	RT1-DOa|RT1-DOb|
Prostate cancer - Rattus norvegicus	rno05215	2	89	Ins1|Ins2|
Asthma - Rattus norvegicus	rno05310	2	30	RT1-DOa|RT1-DOb|
Synthesis and degradation of ketone bodies - Rattus norvegicus	rno00072	1	10	Hmgcs1|
Glycosaminoglycan biosynthesis - chondroitin sulfate / dermatan sulfate - Rattus norvegicus	rno00532	1	21	Chst3|
Proximal tubule bicarbonate reclamation - Rattus norvegicus	rno04964	1	22	Pck1|
